# Supplementary material for: An Algorithm for Template-Based Prediction of Secondary Structures of Individual RNA Sequences
Source: Front Genet. 2017 Oct 10;8:147. doi: 10.3389/fgene.2017.00147 (PMC5641303; doi:10.3389/fgene.2017.00147)
Supplement: Supplementary file 2 [file DataSheet1.FASTA]

>6S_Ec_exp
AUUUCUCUGAGAUGUUCGCAAGCGGGCCAGUCCCCUGAGCCGAUAUUUCAUACCACAAGAAUGUGGCGCUCCGCGGUUGGUGAGCAUGCUCGGUCCGUCCGAGAAGCCUUAAAACUGCGACGACACAUUCACCUUGAACCAAGGGUUCAAGGGUUACAGCCUGCGGCGGCAUCUCGGAGAUUCC
...((((((((((((.(((..((((((....(((.((((((.................(((((((.((...(((((((.....((...(((((.....)))))..)).....))))))).)).)))))))..((((...)))))))))).))).....)))))).)))))))))))))))....
>6S_Bs2
AAGUUAAAUAAAGUCCUGAUGUGUUAGUUGUACACCUAGUUUUGACCGAACAUUUUUUUGAUUUGGGAGCCCGCAUUUUUAAAUGGCGUACAUGCCUCUUUUCAUUCGGUAAAGAGGACUUACAAGAUUUAAAAGAGGGCACCCACCUGCUGAGAGCGGGUUCAAAACAAAGGAAAGCUGCAACGGCACUAUUGGGACUUU
...........((((((((((((((.((((((..(((.(((((((((.................(((.((((...(((((((((...(((....(((((((.........)))))))...)))...))))))))).)))).)))...((((...)))))).)))))))..))).....))))))))))).)))))))))..
>18S_Dm_no-NCs_no-PKs
aUUCUGGUUGAUCCUGCCAGUAGUUAUAUGCUUGUCUCAAAGAUUAAGCCAUGCAUGUCUAAGUACACACGAAUUAAAAGUGAAACCGCAAAAGGCUCAUUAUAUCAGUUAUGGUUCCUUAGAUCGUuaacaguUACUUGGAUAACUGUGGUAAUUCUAGAGCUAAUACAUGCAAUUAAAACAUGAACCUUAUGGGACGUGUGCUUUUAUUAGGCUAAAACCAAGCGAUCGCAAGAUCGUUAUAUUGGUUGAACUCUAGAUAACAUGCAGAUCGUAUGGUCUUGUACCGACGACAGAUCUUUCAAAUGUCUGCCCUAUCAACUUUUGAUGGUAGUAUCUAGGACUACCAUGGUUGCAACGGGUAACGGGGAAUCAGGGUUCGAUUCCGGAGAGGGAGCCUGAGAAACGGCUACCACAUCUAAGGAAGGCAGCAGGCGCGUAAAUUACCCACUCCCAGCUCGGGGAGGUAGUGACGAAAAAUAACAAUACAGGACUCAUAUCCGAGGCCCUGUAAUUGGAAUGAGUACACUUUAAAUCCUUUAACAAGGACCAAUUGGAGGGCAAGUCUGGUGCCAGCAGCCGCGGUAAUUCCAGCUCCAAUAGCGUAUAUUAAAGUUGUUGCGGUUAAAACGUUCGUAGUUGAACUUGUGCUUCAUACggguaguauacuauaccuuuauGUAUGUAAGCGUAUUACCGGuggaguucuuauaugugaucauauguuccuccuauuuaaaaaccugcauuagugcucuuaaacgaguguuauugugggCCGGUACUAUUACUUUGAACAAAUUAGAGUGCUUAAAGCAGGCUUCAAAUGCCUGAAUAUUCUGUGCAUGGGAUAAUGAAAUAAGACCUCUGUUCUGCUUUCAUUGGUUUUCAGAUCAAGAGGUAAUGAUUAAUAGAAGCAGUUUGGGGGCAUUAGUAUUACGACGCGAGAGGUGAAAUUCUUGGACCGUCGUAAGACUAACUUAAGCGAAAGCAUUUGCCAAAGAUGUUUUCAUUAAUCAAGAACGAAAGUUAGAGGUUCGAAGGCGAUCAGAUACCGCCCUAGUUCUAACCAUAAACGAUGCCAGCUAGCAAUUGGGUGUAGCUACUUUUAUGGCUCUCUCAGUCGCUUCCGGGAAACCAAAGCUUUUUGGGCUCCGGGGGAAGUAUGGUUGCAAAGCUGAAACUUAAAGGAAUUGACGGAAGGGCACCACCAGGAGUGGAGCCUGCGGCUUAAUUUGACUCAACACGGGAAAACUUACCAGGUCGAACAUAAGUGUGUAAGACAGAUUGAUAGCUCUUUCUCGAAUCUAUGGGUGGUGGUGCAUGGCCGUUCUUAGUUCGUGGAGUGAUUUGUCUGGUUAAUUCCGAUAACGAACGAGACUCAAAUAUAUUAAAUAGAUAUCUUCAGGAUUAUGGUGCUGAAGCUUAUGUAgccuucauucauguuggcaguaaaaugcuuauuguguuugaauguguuUAUGUAAGUGGAGCCGUACCUGUUGGUUUGUCCCAUUAUAAGGACACUAGCUUCUUAAAUGGACAAAUUGCGUCUAGCAAUAAUGAGAUUGAGCAAUAACAGGUCUGUGAUGCCCUUAGAUGUCCUGGGCUGCACGCGCGCUACAAUGAAAGUAUCAACGUGUAUUUCCUAGACCGAGAGGUCCGGGUAAACCGCUGAACCACUUUCAUGCUUGGGAUUGUGAACUGAAACUGUUCACGAUGAACUUGGAAUUCCCAGUAAGUGUGAGUCAUUAACUCGCAUUGAUUACGUCCCUGCCCUUUGUACACACCGCCCGUCGCUACUACCGAUUGAAUUAUUUAGUGAGGUCUCCGGACGUGAUCACUGUGACGccuugcgUGUUACGGUUGUUUCGCAAAAGUUGACCGAACUUGAUUAUUUAGAGGAAGUAAAAGUCGUAACAAGGUUUCCGUAGGUGAACCUGCGGAAGGAUCAUUA
...((((.........))))((((.((((((...(.((..((.....(((.(((..((....((....((.........))...)).))......(((.......(((.((...((....(((...............((.....((.(((.....))).))......))..........(((....((....))....)))(((.((((...............(((((....))))).......(........)...)))).).)).(.((((..((.......)).)))))...)))...)).)).))).(((....(((....((((((((.......)))))))))))......)))...(((.((((....))))....)))))).((.(((..........))).)).(.((....)).)...)))))).).....(.(((....(((.....)))..)))).)...)).).....((..(((((.(((......))).).))))...))....(.(.(.(...........))..)......)..(((((........((((.....((....)).......)))).)))))..)))))))))).........(((.....(.((((...(((.((.....(.((..(((......................)))...)).)....(..(((..............................................................................)))..)...(((((.((.......((..((.......)).(((.......)))....)).......)).))..))).........(.((((.(........................))))).).....))...((.(((..(((...((((..((..((((((((.(.((........)).....)))))))))..)).......((....))...))))..))).)).).)..))))...))))....((((((....(...((((.........))))...).))))))...........((.((.(((...((((.(..((..........)).).))))...)))...((....))...))......)).)))).(((......((((....))))....)))........((((..((((((...((..(((((..(((.((((((......((........))..........(((((.(...((((......(.(((.(((........))).)))...)..))))...((.(((...(.((((((....(((((((((....)))..(.((......)))...))))))....(((((..(..((((..((..(.(..((((..((.((.......(((((..((................................................))..)))))....)).))))))..).)..((((........)))).....))..)))).)...(..(((((.....))))).....).)))))....))).))).....).))))).....).)))))...)).)))).))).(...((((((........(.....(((.(.((....)).).)))....).........))))))......(.........(..........).........)..)..))))).....((((.(((.......))).))))......))....)))))).)).))..(.(..((.(..((((.((..(.((((..((.(((..((((..(....(.(..(((.((.((.........)).)).).))...).)....)..))))..))).))..)))))..)).))))...).))...)..)..(((((((((....))))))))).........
>18S_Hs_no-NCs_no-PKs
uACCUGGUUGAUCCUGCCAGUAGCAUAUGCUUGUCUCAAAGAUUAAGCCAUGCAUGUCUAAGUACGCACGGCCGGUACAGUGAAACUGCGAAUGGCUCAUUAAAUCAGUUAUGGUUCCUUUGGUCGCucgcuccucucCCACUUGGAUAACUGUGGUAAUUCUAGAGCUAAUACAUGCCGACGGGCGCUGACCCCCUUCGCGGGGGGGAUGCGUGCAUUUAUCAGAUCAAAACCAACCCGGUCAgccccucuccggccccggccggggggcgggcgccGGCGGCUUUGGUGACUCUAGAUAACCUCGGGCCGAUCGCACGCCCCCCGUGGCGGCGACGACCCAUUCGAACGUCUGCCCUAUCAACUUUCGAUGGUAGUCGCCGUGCCUACCAUGGUGACCACGGGUGACGGGGAAUCAGGGUUCGAUUCCGGAGAGGGAGCCUGAGAAACGGCUACCACAUCCAAGGAAGGCAGCAGGCGCGCAAAUUACCCACUCCCGACCCGGGGAGGUAGUGACGAAAAAUAACAAUACAGGACUCUUUCGAGGCCCUGUAAUUGGAAUGAGUCCACUUUAAAUCCUUUAACGAGGAUCCAUUGGAGGGCAAGUCUGGUGCCAGCAGCCGCGGUAAUUCCAGCUCCAAUAGCGUAUAUUAAAGUUGCUGCAGUUAAAAAGCUCGUAGUUGGAUCUUGGGAGCGGGCGGgcgguccgcgagccaccgcCCGUCCCCGCCCCUUGCCUCUCGGCGCCCCcucgaugcucuuagcugagugucccgcGGGGCCCGAAGCGUUUACUUUGAAAAAAUUAGAGUGUUCAAAGCAGGCCCGAGCCGCCUGGAUACCGCAGCUAGGAAUAAUGGAAUAGGACCGCGGUUCUAUUUUGUUGGUUUUCGGAACUGAGGCCAUGAUUAAGAGGGACGGCCGGGGGCAUUCGUAUUGCGCCGCUAGAGGUGAAAUUCUUGGACCGGCGCAAGACGGACCAGAGCGAAAGCAUUUGCCAAGAAUGUUUUCAUUAAUCAAGAACGAAAGUCGGAGGUUCGAAGACGAUCAGAUACCGUCGUAGUUCCGACCAUAAACGAUGCCGACCGGCGAUGCGGCGGCGUUAUUCCCAUGACCCGCCGGGCAGCUUCCGGGAAACCAAAGUCUUUGGGUUCCGGGGGGAGUAUGGUUGCAAAGCUGAAACUUAAAGGAAUUGACGGAAGGGCACCACCAGGAGUGGAGCCUGCGGCUUAAUUUGACUCAACACGGGAAACCUCACCCGGCCCGGACACGGACAGGAUUGACAGAUUGAUAGCUCUUUCUCGAUUCCGUGGGUGGUGGUGCAUGGCCGUUCUUAGUUGGUGGAGCGAUUUGUCUGGUUAAUUCCGAUAACGAACGAGACUCUGGCAUGCUAACUAGUUACGCGACCCCCGAGCGGUCGGCGUCCCCCAACUUCUUAGAGGGACAAGUGGCGUUCAGCCACCCGAGAUUGAGCAAUAACAGGUCUGUGAUGCCCUUAGAUGUCCGGGGCUGCACGCGCGCUACACUGACUGGCUCAGCGUGUGCCUACCCUACGCCGGCAGGCGCGGGUAACCCGUUGAACCCCAUUCGUGAUGGGGAUCGGGGAUUGCAAUUAUUCCCCAUGAACGAGGAAUUCCCAGUAAGUGCGGGUCAUAAGCUUGCGUUGAUUAAGUCCCUGCCCUUUGUACACACCGCCCGUCGCUACUACCGAUUGGAUGGUUUAGUGAGGCCCUCGGAUCGGCCCCGCCGGGGUcggcccacgGCCCUGGCGGAGCGCUGAGAAGACGGUCGAACUUGACUAUCUAGAGGAAGUAAAAGUCGUAACAAGGUUUCCGUAGGUGAACCUGCGGAAGGAUCAUUA
...((((.........))))((..((((((...(.((..((.....(((.(((..((....((.....(..........)....)).))......(((.......(((.(....((....(((....................((.....((.(((.....))).))......)).........((((...(((((......)))))...))))((..(((((..............(.(..(...................................).).)....(......)..)))))......)).(.((((..(((......))).)))))...)))...))..).))).(((....(((.....((((((.........)))))).)))......)))...(((.((((....))))....)))))).((.(((..........))).)).(.((....)).)...)))))).).....(.(((...((((.....))).))))).)...)).).....((..(((((.(((....))).).))))...))......(...(...........)...).........(((((........((((.....((....)).......)))).)))))..))))))..)).........(.(.......(.((...(((..(......(.(.((.(((...................))).)).).).....((.(..(((.(((((...........................))))))))).))..(((((..(.......((..((.......))..((.......)).....))......)..))..))).......((.(..(.((..(...............)..)).)..)))....)....(((..(...(...((((..((..((((((((...((........))......))))))))..)).......((....))...))))..)...)...))..))))...)).)....((((((....(...((((.........))))...).))))))..........(((.((..((..(.((((((.(............))))))).)..))....((....))...)).....))).).).(((......((((....))))....))).........((((.((((((...((..(((((..(((.((((((......((........))..........(((((.(....(((((.....(..(..(((........)))..)....).)))))...((.(((...(.((((((....(((.(((((....)))..(.((......)))...)).)))....(((...(...((((...(((..(.(((.(.(((....)))).))).)..)))...))))..)..(..(((((.....)))))....)...)))....))).))).....).))))).....).)))))...)).)))).))).(...((.(((........(.......(((.(.((....)).).)))....).........))).))......(.....(((((..........))))).....)..)..))))).....(..((..(.......)..))..)......))....))))))))).)...(.(..((.(..((((.((..(.((((.(((.(((..(.((..(...((.((((((((.(((...........))).))))).).)).))...)..)).)..))).))).)))))..)).))))...).))...)..)..((.((((((....)))))).)).........
>18S_Hs_no-NCs_no-PKs
uACCUGGUUGAUCCUGCCAGUAGCAUAUGCUUGUCUCAAAGAUUAAGCCAUGCAUGUCUAAGUACGCACGGCCGGUACAGUGAAACUGCGAAUGGCUCAUUAAAUCAGUUAUGGUUCCUUUGGUCGCucgcuccucucCCACUUGGAUAACUGUGGUAAUUCUAGAGCUAAUACAUGCCGACGGGCGCUGACCCCCUUCGCGGGGGGGAUGCGUGCAUUUAUCAGAUCAAAACCAACCCGGUCAgccccucuccggccccggccggggggcgggcgccGGCGGCUUUGGUGACUCUAGAUAACCUCGGGCCGAUCGCACGCCCCCCGUGGCGGCGACGACCCAUUCGAACGUCUGCCCUAUCAACUUUCGAUGGUAGUCGCCGUGCCUACCAUGGUGACCACGGGUGACGGGGAAUCAGGGUUCGAUUCCGGAGAGGGAGCCUGAGAAACGGCUACCACAUCCAAGGAAGGCAGCAGGCGCGCAAAUUACCCACUCCCGACCCGGGGAGGUAGUGACGAAAAAUAACAAUACAGGACUCUUUCGAGGCCCUGUAAUUGGAAUGAGUCCACUUUAAAUCCUUUAACGAGGAUCCAUUGGAGGGCAAGUCUGGUGCCAGCAGCCGCGGUAAUUCCAGCUCCAAUAGCGUAUAUUAAAGUUGCUGCAGUUAAAAAGCUCGUAGUUGGAUCUUGGGAGCGGGCGGgcgguccgcgagccaccgcCCGUCCCCGCCCCUUGCCUCUCGGCGCCCCcucgaugcucuuagcugagugucccgcGGGGCCCGAAGCGUUUACUUUGAAAAAAUUAGAGUGUUCAAAGCAGGCCCGAGCCGCCUGGAUACCGCAGCUAGGAAUAAUGGAAUAGGACCGCGGUUCUAUUUUGUUGGUUUUCGGAACUGAGGCCAUGAUUAAGAGGGACGGCCGGGGGCAUUCGUAUUGCGCCGCUAGAGGUGAAAUUCUUGGACCGGCGCAAGACGGACCAGAGCGAAAGCAUUUGCCAAGAAUGUUUUCAUUAAUCAAGAACGAAAGUCGGAGGUUCGAAGACGAUCAGAUACCGUCGUAGUUCCGACCAUAAACGAUGCCGACCGGCGAUGCGGCGGCGUUAUUCCCAUGACCCGCCGGGCAGCUUCCGGGAAACCAAAGUCUUUGGGUUCCGGGGGGAGUAUGGUUGCAAAGCUGAAACUUAAAGGAAUUGACGGAAGGGCACCACCAGGAGUGGAGCCUGCGGCUUAAUUUGACUCAACACGGGAAACCUCACCCGGCCCGGACACGGACAGGAUUGACAGAUUGAUAGCUCUUUCUCGAUUCCGUGGGUGGUGGUGCAUGGCCGUUCUUAGUUGGUGGAGCGAUUUGUCUGGUUAAUUCCGAUAACGAACGAGACUCUGGCAUGCUAACUAGUUACGCGACCCCCGAGCGGUCGGCGUCCCCCAACUUCUUAGAGGGACAAGUGGCGUUCAGCCACCCGAGAUUGAGCAAUAACAGGUCUGUGAUGCCCUUAGAUGUCCGGGGCUGCACGCGCGCUACACUGACUGGCUCAGCGUGUGCCUACCCUACGCCGGCAGGCGCGGGUAACCCGUUGAACCCCAUUCGUGAUGGGGAUCGGGGAUUGCAAUUAUUCCCCAUGAACGAGGAAUUCCCAGUAAGUGCGGGUCAUAAGCUUGCGUUGAUUAAGUCCCUGCCCUUUGUACACACCGCCCGUCGCUACUACCGAUUGGAUGGUUUAGUGAGGCCCUCGGAUCGGCCCCGCCGGGGUcggcccacgGCCCUGGCGGAGCGCUGAGAAGACGGUCGAACUUGACUAUCUAGAGGAAGUAAAAGUCGUAACAAGGUUUCCGUAGGUGAACCUGCGGAAGGAUCAUUA
...((((.........))))((..((((((...(.((..((.....(((.(((..((....((.....(..........)....)).))......(((.......(((.(....((....(((....................((.....((.(((.....))).))......)).........((((...(((((......)))))...))))((..(((((..............(.(..(...................................).).)....(......)..)))))......)).(.((((..(((......))).)))))...)))...))..).))).(((....(((.....((((((.........)))))).)))......)))...(((.((((....))))....)))))).((.(((..........))).)).(.((....)).)...)))))).).....(.(((...((((.....))).))))).)...)).).....((..(((((.(((....))).).))))...))......(...(...........)...).........(((((........((((.....((....)).......)))).)))))..))))))..)).........(.(.......(.((...(((..(......(.(.((.(((...................))).)).).).....((.(..(((.(((((...........................))))))))).))..(((((..(.......((..((.......))..((.......)).....))......)..))..))).......((.(..(.((..(...............)..)).)..)))....)....(((..(...(...((((..((..((((((((...((........))......))))))))..)).......((....))...))))..)...)...))..))))...)).)....((((((....(...((((.........))))...).))))))..........(((.((..((..(.((((((.(............))))))).)..))....((....))...)).....))).).).(((......((((....))))....))).........((((.((((((...((..(((((..(((.((((((......((........))..........(((((.(....(((((.....(..(..(((........)))..)....).)))))...((.(((...(.((((((....(((.(((((....)))..(.((......)))...)).)))....(((...(...((((...(((..(.(((.(.(((....)))).))).)..)))...))))..)..(..(((((.....)))))....)...)))....))).))).....).))))).....).)))))...)).)))).))).(...((.(((........(.......(((.(.((....)).).)))....).........))).))......(.....(((((..........))))).....)..)..))))).....(..((..(.......)..))..)......))....))))))))).)...(.(..((.(..((((.((..(.((((.(((.(((..(.((..(...((.((((((((.(((...........))).))))).).)).))...)..)).)..))).))).)))))..)).))))...).))...)..)..((.((((((....)))))).)).........
>18S_Sc_4v7r_noNCs_noPKs.br
UAUCUGGUUGAUCCUGCCAGUAGUCAUAUGCUUGUCUCAAAGAUUAAGCCAUGCAUGUCUAAGUAUAAGCAAUUUAUACAGUGAAACUGCGAAUGGCUCAUUAAAUCAGUUAUCGUUUAUUUGAUAGUUCCUUUACUACAUGGUAUAACUGUGGUAAUUCUAGAGCUAAUACAUGCUUAAAAUCUCGACCCUUUGGAAGAGAUGUAUUUAUUAGAUAAAAAAUCAAUGUCUUCGGACUCUUUGAUGAUUCAUAAUAACUUUUCGAAUCGCAUGGCCUUGUGCUGGCGAUGGUUCAUUCAAAUUUCUGCCCUAUCAACUUUCGAUGGUAGGAUAGUGGCCUACCAUGGUUUCAACGGGUAACGGGGAAUAAGGGUUCGAUUCCGGAGAGGGAGCCUGAGAAACGGCUACCACAUCCAAGGAAGGCAGCAGGCGCGCAAAUUACCCAAUCCUAAUUCAGGGAGGUAGUGACAAUAAAUAACGAUACAGGGCCCAUUCGGGUCUUGUAAUUGGAAUGAGUACAAUGUAAAUACCUUAACGAGGAACAAUUGGAGGGCAAGUCUGGUGCCAGCAGCCGCGGUAAUUCCAGCUCCAAUAGCGUAUAUUAAAGUUGUUGCAGUUAAAAAGCUCGUAGUUGAACUUUGGGCCCGGUUGGCCGGUCCGAUUUUUUUUUCCAACGGGGCCUUUCCUUCUGGCUAACCUUGAGUCCUUGUGGCUCUUGGCGAACCAGGACUUUUACUUUGAAAAAAUUAGAGUGUUCAAAGCAGGCGUAUUGCUCGAAUAUAUUAGCAUGGAAUAAUAGAAUAGGACGUUUGGUUCUAUUUUGUUGGUUUCUAGGACCAUCGUAAUGAUUAAUAGGGACGGUCGGGGGCAUCAGUAUUCAAUUGUCAGAGGUGAAAUUCUUGGAUUUAUUGAAGACUAACUACUGCGAAAGCAUUUGCCAAGGACGUUUUCAUUAAUCAAGAACGAAAGUUAGGGGAUCGAAGAUGAUCAGAUACCGUCGUAGUCUUAACCAUAAACUAUGCCGACUAGGGAUCGGGUGGUGUUUUUUUAAUGACCCACUCGGCACCUUACGAGAAAUCAAAGUCUUUGGGUUCUGGGGGGAGUAUGGUCGCAAGGCUGAAACUUAAAGGAAUUGACGGAAGGGCACCACCAGGAGUGGAGCCUGCGGCUUAAUUUGACUCAACACGGGGAAACUCACCAGGUCCAGACACAAUAAGGAUUGACAGAUUGAGAGCUCUUUCUUGAUUUUGUGGGUGGUGGUGCAUGGCCGUUCUUAGUUGGUGGAGUGAUUUGUCUGCUUAAUUGCGAUAACGAACGAGACCUUAACCUACUAAAUAGUGGUGCUAGCAUUUGCUGGUUAUCCACUUCUUAGAGGGACUAUCGGUUUCAAGCCGAUGGAAGUUUGAGGCAAUAACAGGUCUGUGAUGCCCUUAGACGUUCUGGGCCGCACGCGCGCUACACUGACGGAGCCAGCGAGUCUAACCUUGGCCGAGAGGUCUUGGUAAUCUUGUGAAACUCCGUCGUGCUGGGGAUAGAGCAUUGUAAUUAUUGCUCUUCAACGAGGAAUUCCUAGUAAGCGCAAGUCAUCAGCUUGCGUUGAUUACGUCCCUGCCCUUUGUACACACCGCCCGUCGCUAGUACCGAUUGAAUGGCUUAGUGAGGCCUCAGGAUCUGCUUAGAGAAGGGGGCAACUCCAUCUCAGAGCGGAGAAUUUGGACAAACUUGGUCAUUUAGAGGAACUAAAAGUCGUAACAAGGUUUCCGUAGGUGAACCUGCGGAAGGAUCAUUA
...((((.........)))).(((.(((.((...(.(...((.....(((.(((..(....(((.....(..(......)..)..))).)......(((.......(((..((..((....(((..................(.....((.(((.....))).))......)............((..((....))..)).......((((((..............(((....)))..............))))))...........((...((.....))..))......)))...))))..))).(((....((.....((((((((.......)))))))).))......)))....(((((((....))))...))).))).((.(((..........))).)).(.((....)).)...)))))).).....(.(((...((((.....))).))))).)....).).....(((((((.(.(((....))).).))).))))......((..(..(......).)..)).........(((((........((((.....((....)).......)))).)))))..)).))))))..........(((.......(.((...(((.(........(((.(.(......................).).)))..........(...........(.(.......).)...........)........(((.((.......((...............((.....)).....))......)).))..)...............(.....(.................)....)..........)...(((.(((..(...((((..((..((((((.....((........))........))))))..)).......((....))...))))..)..)))..))..))))...)).)..(.((((.(....(...((.(.........).))...).).))))..).......(((.((.(.((..((.((((.((..........)))))).))...)).)..((....))...)).....))).)))..((.......(((....))).....)).........(.((..(((((((..((..(((((..(((..(((((......((........))..........(((((.(....(((((........((.(((........))).))......)))))....(.(((..((.((((((....(((.(((((....)))....((......))....)).)))....(((((.(((.(((...((.((.((.((......)).).)..)).))...))))))..(.(((((.......)))))....)..)))))....))).))).....))))))......).)))))...)).)))..))).(...(((((((......((.....((..(.((....)).)..))....)).......)))))))......(....((((((..........))))))....)..)..))))).....(.((((((.......)))))).)......))...))))))).))..)..(.(..((.(..((((.((..(.(((((((..(((..(.((..........(..............................)........)).)..)))..))))))))..)).))))...).))...)..)..(((((((((....))))))))).........
>18S_Dm_no-NCs_no-PKs
aUUCUGGUUGAUCCUGCCAGUAGUUAUAUGCUUGUCUCAAAGAUUAAGCCAUGCAUGUCUAAGUACACACGAAUUAAAAGUGAAACCGCAAAAGGCUCAUUAUAUCAGUUAUGGUUCCUUAGAUCGUuaacaguUACUUGGAUAACUGUGGUAAUUCUAGAGCUAAUACAUGCAAUUAAAACAUGAACCUUAUGGGACGUGUGCUUUUAUUAGGCUAAAACCAAGCGAUCGCAAGAUCGUUAUAUUGGUUGAACUCUAGAUAACAUGCAGAUCGUAUGGUCUUGUACCGACGACAGAUCUUUCAAAUGUCUGCCCUAUCAACUUUUGAUGGUAGUAUCUAGGACUACCAUGGUUGCAACGGGUAACGGGGAAUCAGGGUUCGAUUCCGGAGAGGGAGCCUGAGAAACGGCUACCACAUCUAAGGAAGGCAGCAGGCGCGUAAAUUACCCACUCCCAGCUCGGGGAGGUAGUGACGAAAAAUAACAAUACAGGACUCAUAUCCGAGGCCCUGUAAUUGGAAUGAGUACACUUUAAAUCCUUUAACAAGGACCAAUUGGAGGGCAAGUCUGGUGCCAGCAGCCGCGGUAAUUCCAGCUCCAAUAGCGUAUAUUAAAGUUGUUGCGGUUAAAACGUUCGUAGUUGAACUUGUGCUUCAUACggguaguauacuauaccuuuauGUAUGUAAGCGUAUUACCGGuggaguucuuauaugugaucauauguuccuccuauuuaaaaaccugcauuagugcucuuaaacgaguguuauugugggCCGGUACUAUUACUUUGAACAAAUUAGAGUGCUUAAAGCAGGCUUCAAAUGCCUGAAUAUUCUGUGCAUGGGAUAAUGAAAUAAGACCUCUGUUCUGCUUUCAUUGGUUUUCAGAUCAAGAGGUAAUGAUUAAUAGAAGCAGUUUGGGGGCAUUAGUAUUACGACGCGAGAGGUGAAAUUCUUGGACCGUCGUAAGACUAACUUAAGCGAAAGCAUUUGCCAAAGAUGUUUUCAUUAAUCAAGAACGAAAGUUAGAGGUUCGAAGGCGAUCAGAUACCGCCCUAGUUCUAACCAUAAACGAUGCCAGCUAGCAAUUGGGUGUAGCUACUUUUAUGGCUCUCUCAGUCGCUUCCGGGAAACCAAAGCUUUUUGGGCUCCGGGGGAAGUAUGGUUGCAAAGCUGAAACUUAAAGGAAUUGACGGAAGGGCACCACCAGGAGUGGAGCCUGCGGCUUAAUUUGACUCAACACGGGAAAACUUACCAGGUCGAACAUAAGUGUGUAAGACAGAUUGAUAGCUCUUUCUCGAAUCUAUGGGUGGUGGUGCAUGGCCGUUCUUAGUUCGUGGAGUGAUUUGUCUGGUUAAUUCCGAUAACGAACGAGACUCAAAUAUAUUAAAUAGAUAUCUUCAGGAUUAUGGUGCUGAAGCUUAUGUAgccuucauucauguuggcaguaaaaugcuuauuguguuugaauguguuUAUGUAAGUGGAGCCGUACCUGUUGGUUUGUCCCAUUAUAAGGACACUAGCUUCUUAAAUGGACAAAUUGCGUCUAGCAAUAAUGAGAUUGAGCAAUAACAGGUCUGUGAUGCCCUUAGAUGUCCUGGGCUGCACGCGCGCUACAAUGAAAGUAUCAACGUGUAUUUCCUAGACCGAGAGGUCCGGGUAAACCGCUGAACCACUUUCAUGCUUGGGAUUGUGAACUGAAACUGUUCACGAUGAACUUGGAAUUCCCAGUAAGUGUGAGUCAUUAACUCGCAUUGAUUACGUCCCUGCCCUUUGUACACACCGCCCGUCGCUACUACCGAUUGAAUUAUUUAGUGAGGUCUCCGGACGUGAUCACUGUGACGccuugcgUGUUACGGUUGUUUCGCAAAAGUUGACCGAACUUGAUUAUUUAGAGGAAGUAAAAGUCGUAACAAGGUUUCCGUAGGUGAACCUGCGGAAGGAUCAUUA
...((((.........))))((((.((((((...(.((..((.....(((.(((..((....((....((.........))...)).))......(((.......(((.((...((....(((...............((.....((.(((.....))).))......))..........(((....((....))....)))(((.((((...............(((((....))))).......(........)...)))).).)).(.((((..((.......)).)))))...)))...)).)).))).(((....(((....((((((((.......)))))))))))......)))...(((.((((....))))....)))))).((.(((..........))).)).(.((....)).)...)))))).).....(.(((....(((.....)))..)))).)...)).).....((..(((((.(((......))).).))))...))....(.(.(.(...........))..)......)..(((((........((((.....((....)).......)))).)))))..)))))))))).........(((.....(.((((...(((.((.....(.((..(((......................)))...)).)....(..(((..............................................................................)))..)...(((((.((.......((..((.......)).(((.......)))....)).......)).))..))).........(.((((.(........................))))).).....))...((.(((..(((...((((..((..((((((((.(.((........)).....)))))))))..)).......((....))...))))..))).)).).)..))))...))))....((((((....(...((((.........))))...).))))))...........((.((.(((...((((.(..((..........)).).))))...)))...((....))...))......)).)))).(((......((((....))))....)))........((((..((((((...((..(((((..(((.((((((......((........))..........(((((.(...((((......(.(((.(((........))).)))...)..))))...((.(((...(.((((((....(((((((((....)))..(.((......)))...))))))....(((((..(..((((..((..(.(..((((..((.((.......(((((..((................................................))..)))))....)).))))))..).)..((((........)))).....))..)))).)...(..(((((.....))))).....).)))))....))).))).....).))))).....).)))))...)).)))).))).(...((((((........(.....(((.(.((....)).).)))....).........))))))......(.........(..........).........)..)..))))).....((((.(((.......))).))))......))....)))))).)).))..(.(..((.(..((((.((..(.((((..((.(((..((((..(....(.(..(((.((.((.........)).)).).))...).)....)..))))..))).))..)))))..)).))))...).))...)..)..(((((((((....))))))))).........
>18S_Sc_4v7r_noNCs_noPKs.br
UAUCUGGUUGAUCCUGCCAGUAGUCAUAUGCUUGUCUCAAAGAUUAAGCCAUGCAUGUCUAAGUAUAAGCAAUUUAUACAGUGAAACUGCGAAUGGCUCAUUAAAUCAGUUAUCGUUUAUUUGAUAGUUCCUUUACUACAUGGUAUAACUGUGGUAAUUCUAGAGCUAAUACAUGCUUAAAAUCUCGACCCUUUGGAAGAGAUGUAUUUAUUAGAUAAAAAAUCAAUGUCUUCGGACUCUUUGAUGAUUCAUAAUAACUUUUCGAAUCGCAUGGCCUUGUGCUGGCGAUGGUUCAUUCAAAUUUCUGCCCUAUCAACUUUCGAUGGUAGGAUAGUGGCCUACCAUGGUUUCAACGGGUAACGGGGAAUAAGGGUUCGAUUCCGGAGAGGGAGCCUGAGAAACGGCUACCACAUCCAAGGAAGGCAGCAGGCGCGCAAAUUACCCAAUCCUAAUUCAGGGAGGUAGUGACAAUAAAUAACGAUACAGGGCCCAUUCGGGUCUUGUAAUUGGAAUGAGUACAAUGUAAAUACCUUAACGAGGAACAAUUGGAGGGCAAGUCUGGUGCCAGCAGCCGCGGUAAUUCCAGCUCCAAUAGCGUAUAUUAAAGUUGUUGCAGUUAAAAAGCUCGUAGUUGAACUUUGGGCCCGGUUGGCCGGUCCGAUUUUUUUUUCCAACGGGGCCUUUCCUUCUGGCUAACCUUGAGUCCUUGUGGCUCUUGGCGAACCAGGACUUUUACUUUGAAAAAAUUAGAGUGUUCAAAGCAGGCGUAUUGCUCGAAUAUAUUAGCAUGGAAUAAUAGAAUAGGACGUUUGGUUCUAUUUUGUUGGUUUCUAGGACCAUCGUAAUGAUUAAUAGGGACGGUCGGGGGCAUCAGUAUUCAAUUGUCAGAGGUGAAAUUCUUGGAUUUAUUGAAGACUAACUACUGCGAAAGCAUUUGCCAAGGACGUUUUCAUUAAUCAAGAACGAAAGUUAGGGGAUCGAAGAUGAUCAGAUACCGUCGUAGUCUUAACCAUAAACUAUGCCGACUAGGGAUCGGGUGGUGUUUUUUUAAUGACCCACUCGGCACCUUACGAGAAAUCAAAGUCUUUGGGUUCUGGGGGGAGUAUGGUCGCAAGGCUGAAACUUAAAGGAAUUGACGGAAGGGCACCACCAGGAGUGGAGCCUGCGGCUUAAUUUGACUCAACACGGGGAAACUCACCAGGUCCAGACACAAUAAGGAUUGACAGAUUGAGAGCUCUUUCUUGAUUUUGUGGGUGGUGGUGCAUGGCCGUUCUUAGUUGGUGGAGUGAUUUGUCUGCUUAAUUGCGAUAACGAACGAGACCUUAACCUACUAAAUAGUGGUGCUAGCAUUUGCUGGUUAUCCACUUCUUAGAGGGACUAUCGGUUUCAAGCCGAUGGAAGUUUGAGGCAAUAACAGGUCUGUGAUGCCCUUAGACGUUCUGGGCCGCACGCGCGCUACACUGACGGAGCCAGCGAGUCUAACCUUGGCCGAGAGGUCUUGGUAAUCUUGUGAAACUCCGUCGUGCUGGGGAUAGAGCAUUGUAAUUAUUGCUCUUCAACGAGGAAUUCCUAGUAAGCGCAAGUCAUCAGCUUGCGUUGAUUACGUCCCUGCCCUUUGUACACACCGCCCGUCGCUAGUACCGAUUGAAUGGCUUAGUGAGGCCUCAGGAUCUGCUUAGAGAAGGGGGCAACUCCAUCUCAGAGCGGAGAAUUUGGACAAACUUGGUCAUUUAGAGGAACUAAAAGUCGUAACAAGGUUUCCGUAGGUGAACCUGCGGAAGGAUCAUUA
...((((.........)))).(((.(((.((...(.(...((.....(((.(((..(....(((.....(..(......)..)..))).)......(((.......(((..((..((....(((..................(.....((.(((.....))).))......)............((..((....))..)).......((((((..............(((....)))..............))))))...........((...((.....))..))......)))...))))..))).(((....((.....((((((((.......)))))))).))......)))....(((((((....))))...))).))).((.(((..........))).)).(.((....)).)...)))))).).....(.(((...((((.....))).))))).)....).).....(((((((.(.(((....))).).))).))))......((..(..(......).)..)).........(((((........((((.....((....)).......)))).)))))..)).))))))..........(((.......(.((...(((.(........(((.(.(......................).).)))..........(...........(.(.......).)...........)........(((.((.......((...............((.....)).....))......)).))..)...............(.....(.................)....)..........)...(((.(((..(...((((..((..((((((.....((........))........))))))..)).......((....))...))))..)..)))..))..))))...)).)..(.((((.(....(...((.(.........).))...).).))))..).......(((.((.(.((..((.((((.((..........)))))).))...)).)..((....))...)).....))).)))..((.......(((....))).....)).........(.((..(((((((..((..(((((..(((..(((((......((........))..........(((((.(....(((((........((.(((........))).))......)))))....(.(((..((.((((((....(((.(((((....)))....((......))....)).)))....(((((.(((.(((...((.((.((.((......)).).)..)).))...))))))..(.(((((.......)))))....)..)))))....))).))).....))))))......).)))))...)).)))..))).(...(((((((......((.....((..(.((....)).)..))....)).......)))))))......(....((((((..........))))))....)..)..))))).....(.((((((.......)))))).)......))...))))))).))..)..(.(..((.(..((((.((..(.(((((((..(((..(.((..........(..............................)........)).)..)))..))))))))..)).))))...).))...)..)..(((((((((....))))))))).........
>tRNA_Gly_Hs_5E6M
GCGCCGCUGGUGUAGUGGUAUCAUGCAAGAUUCCCAUUCUUGCGACCCGGGUUCGAUUCCCGGGCGGCGCACCA
(((((((..(((.........)))((((((.......))))))...(((((.......))))))))))))....
>tRNA_Gly_G.kaustophilus_4mgm_noPKs
gCGGAAGUAGUUCAGUGGUAGAACACCACCUUGCCAAGGUGGGGGUCGCGGGUUCGAGUCCCGUCUUCCGCUCCA
(((((((..((((.......)))).(((((.......))))).....(((((.......))))))))))))....
>SRP_Metazoa_homsap3d-97-11-17_4p3e
gCCGGGCGCGGUGGCGCGUGCCUGUAGUCCCAGCUACUCGGGAGGCUGAGGCUGGAGGAUCGCUUGAGUCCAGGAGUUCUGGGCUGUAGUGCGCUAUGCCGAUCGGGUGUCCGGACUaaGUUCGGCAUCAAUAUGGUGACCUCCCGGGAGCGGGGGACCACCAGGUUGccuaagGAGGGGUGAACCGGCCCAGGUCGGAAACGGAGCAGGUCAAAACUCCCGUGCUGAUcaguAGUUGGAUCGCGCCUGUGAAUAGCCACUGCACUCCAGCCUGUGCAACAUAGCGAGACCCCGUCUCUUU
(((.((((((......)))))).....((((........))))))).(((((.((....(((((....(.((((....(((.....(((((.(((((....((.(((((.((.(.((..(.(((((((((((.(((((..((((((....))))))..))))).))))......(.(((((.....((((....(((....)))....))))...))))))))))))).)...)).)))....)))))))..)))))))))).....))))))).)......)))))...)).)))))...
>SRP_C.lupus_4ue5_noPKs
gCCGGGCGCGGUGGCGCGCGCCUGUAGUCCCAGCUACUCGGGAGGCUGAGGCAGGAGGAUCGCUUGAGCCCAGGAGUUCUGGGCUGCAGUGCGCUAUGCCGAUCGGGUGUCCGCACUAAGUUCGGCAUCAAUAUGGUGACCUCCCGGGAGCGGGGGACCACCAGGUUGCCUAAGGAGGGGUGAACCGGCCCAGGUCGGAAACGGAGCAGGUCAAAACUCCCGUGCUGAUCAGUAGUGGGAUCGCGCCUGUGAAUAGCCACUGCACUCCAGCCUGUGCAACAUAGCGAGACCCCGUCUCU
((((((((((......)))))))....((((........))))))).(((((.((.(..(((((......((((....(((.....(((((.(((((......(((((((((.(((((.(.(((((((((((.(((((..((((((....))))))..))))).))))......(.(((((.....((((....(((....)))....))))...))))))))))))).)..)))))))...)))))))...)))))))))).....)))))))........)))))..))).))))).
>IRES_HCV_Hs_5a2q_no_PKs
CUCCCCUGUGAGGAACUACUGUCUUCACGCAGAAAGCGUCUAGCCAUGGCGUUAGUAUGAGUGUCGUGCAGCCUCCAGGACCCCCCCUCCCGGGAGAGCCAUAGUGGUCUGCGGAACCGGUGAGUACACCGGAAUUGCGAGAUUUGGGCGUGCCCCCGCAAGACUGCUAGCCGAGUAGUGUUGGGUCGCGAAAGGCCUUGUGGUACUGCCUGAUAGGGUGCUUGCGAGUGCCCCGGGAGGUCUCGUAGACCACCAUG
....((((.((((.....(((((..(((.(.....(((((.......)))))......).)))..).))))))))))))......(((((((((((..(((((((((.((((((..((((((....))))))((((....)))).(((....))))))).)).))))))(((.....((........))....)))....)))..))((((....))))((........))))))))))).................
>IRES_HCV_Oc_4UJC_noPKs
cCUGUGAGGAACUACUGUCUUCACGCAGAAAGCGUCUAGCCAUGGCGUUAGUAUGAGUGUCGUGCAGCCUCCAGGACCCCCCCUCCCGGGAGAGCCAUAGUGGUCUGCGGAACCGGUGAGUACACCGGAAUGAUUUGGGCGUGCCCCCGCAAGACUGCUAGCCGAGUAGUGUUGGGUCGCGAAAGGCCUUGUGGUACUGCCUGAUAGGGUGCUUGCGAGUGCCCCGGGAGGUCUCGUAGACCGUGCACCAUGAGCACGAAU
.(((.((((.....(((.(...((.((....(((((.......))))).....)).))...)..)))))))))).......(((((((((((..((((((.(((((((((..((((((....))))))((...)).(((....))))))).))))).)))(((.....(((......)))....)))....)))..))((((....))))((........)))))))))))..............................
>SAM_Bs_4kqy_noPKs
gUUCUUAUCAAGAGAAGCAGAGGGACUGGCCCGACGAAGCUUCAGCAACCGGUGUAAUGGCGAAAGCCAUGACCAAGGUGCUAAAUCCAGCAAGCUCGAACAGCUUGGAAGAUAAGAAC
(((((((((....(((((...(((.....)))......)))))(((..(((((...(((((....))))).)))..)).)))...(....(((((.......)))))..))))))))))
>SAM_Bs_4kqy_noPKs
gUUCUUAUCAAGAGAAGCAGAGGGACUGGCCCGACGAAGCUUCAGCAACCGGUGUAAUGGCGAAAGCCAUGACCAAGGUGCUAAAUCCAGCAAGCUCGAACAGCUUGGAAGAUAAGAAC
(((((((((....(((((...(((.....)))......)))))(((..(((((...(((((....))))).)))..)).)))...(....(((((.......)))))..))))))))))
>SAM_Cs_5fkh_noPKs
gGCUUAUCAAGAGAGGGUGAGCGACUGGCGCGAAGACCCCCGGCAACCAGAAAUGGUGCCAAUUCCUGCAGCGGAAACGUUGAAAGAUGAGCCG
((((((((....(.(((...(((.....)))......))))(((..(((....))).)))...(....(((((....)))))..))))))))).
>SAM_Cs_5fkh_noPKs
gGCUUAUCAAGAGAGGGUGAGCGACUGGCGCGAAGACCCCCGGCAACCAGAAAUGGUGCCAAUUCCUGCAGCGGAAACGUUGAAAGAUGAGCCG
((((((((....(.(((...(((.....)))......))))(((..(((....))).)))...(....(((((....)))))..))))))))).
>SAM_Tt_3gx3
gGCUUAUCAAGAGAGGUGGAGGGACUGGCCCGACGAAACCCGGCAACCAGAAAUGGUGCCAAUUCCUGCAGCGGAAACGUUGAAAGAUGAGCCG
((((((((....(.(((...(((.....)))......))))(((..(((....))).)))...(....(((((....)))))..))))))))).
>SAM_Tt_3gx3
gGCUUAUCAAGAGAGGUGGAGGGACUGGCCCGACGAAACCCGGCAACCAGAAAUGGUGCCAAUUCCUGCAGCGGAAACGUUGAAAGAUGAGCCG
((((((((....(.(((...(((.....)))......))))(((..(((....))).)))...(....(((((....)))))..))))))))).
>5S_Sc_5gak
GGUUGCGGCCAUAUCUACCAGAAAGCACCGUUUCCCGUCCGAUCAACUGUAGUUAAGCUGGUAAGAGCCUGACCGAGUAGUGUAGUGGGUGACCAUACGCGAAACUCAGGUGCUGCAAUCU
((((((.((....((((((((.....((((((...(....)...))).)..))....)))))).))((((((.......(((((..((....)).))))).....)))))))).)))))).
>5S_Ec_1C2X
UGCCUGGCGGCCGUAGCGCGGUGGUCCCACCUGACCCCAUGCCGAACUCAGAAGUGAAACGCCGUAGCGCCGAUGGUAGUGUGGGGUCUCCCCAUGCGAGAGUAGGGAACUGCCAGGCAU
((((((((.(.....((.(((.(.......((((.............))))........).)))..)).((.......((.((((.....)))).)).......))...).)))))))).
>5S_Sc_5gak
GGUUGCGGCCAUAUCUACCAGAAAGCACCGUUUCCCGUCCGAUCAACUGUAGUUAAGCUGGUAAGAGCCUGACCGAGUAGUGUAGUGGGUGACCAUACGCGAAACUCAGGUGCUGCAAUCU
((((((.((....((((((((.....((((((...(....)...))).)..))....)))))).))((((((.......(((((..((....)).))))).....)))))))).)))))).
>5S_Tt_5hd1
uCCCCCGUGCCCAUAGCGGCGUGGAACCACCCGUUCCCAUUCCGAACACGGAAGUGAAACGCGCCAGCGCCGAUGGUACUGGGCGGGCGACCGCCUGGGAGAGUAGGUCGGUGCGGGGGA
...((((((((....((((((((....(((((((...(.....)...))))..)))...)))))).))(((.......((((((((....)))))))).......))).))))))))...
>5S_Sc_5gak
GGUUGCGGCCAUAUCUACCAGAAAGCACCGUUUCCCGUCCGAUCAACUGUAGUUAAGCUGGUAAGAGCCUGACCGAGUAGUGUAGUGGGUGACCAUACGCGAAACUCAGGUGCUGCAAUCU
((((((.((....((((((((.....((((((...(....)...))).)..))....)))))).))((((((.......(((((..((....)).))))).....)))))))).)))))).
>5S_Tc_5t5h
GGGUACGACCAUACUUGGCCGGUGCACCACAUCCCGUCCGAUUUGUGAAGUUAAGCGGCCACAGGCCUCGUUAGUACGGCGAUCAGUGGCGCUGGAACCCGGGGUGCUGCAAUC
((.(.(..(....((((((((....((((((...(....)...))))..))....)))))).))((((((......(((((..(...).))))).....)))))))..).).))
>5S_Hm_1ffk
uUAGGCGGCCACAGCGGUGGGGUUGCCUCCCGUACCCAUCCCGAACACGGAAGAUAAGCCCACCAGCGUUCCGGGGAGUACUGGAGUGCGCGAGCCUCUGGGAAACCCGGUUCGCCGCCACC
...((((((....((((((((......((((((...(.....)...))))..))....)))))).))...(((((.....((((((.((....))))))))....)))))...))))))...
>5S_Tt_5hd1
uCCCCCGUGCCCAUAGCGGCGUGGAACCACCCGUUCCCAUUCCGAACACGGAAGUGAAACGCGCCAGCGCCGAUGGUACUGGGCGGGCGACCGCCUGGGAGAGUAGGUCGGUGCGGGGGA
...((((((((....((((((((....(((((((...(.....)...))))..)))...)))))).))(((.......((((((((....)))))))).......))).))))))))...
>5S_Sc_5gak
GGUUGCGGCCAUAUCUACCAGAAAGCACCGUUUCCCGUCCGAUCAACUGUAGUUAAGCUGGUAAGAGCCUGACCGAGUAGUGUAGUGGGUGACCAUACGCGAAACUCAGGUGCUGCAAUCU
((((((.((....((((((((.....((((((...(....)...))).)..))....)))))).))((((((.......(((((..((....)).))))).....)))))))).)))))).
>5S_Ec_5l3p
uGCCUGGCGGCCGUAGCGCGGUGGUCCCACCUGACCCCAUGCCGAACUCAGAAGUGAAACGCCGUAGCGCCGAUGGUAGUGUGGGGUCUCCCCAUGCGAGAGUAGGGAACUGCCAGGCAA
((.(((((((.....((((((((....((((((....(.....)....)))..)))...)))))).)).((.......((((((((...)))))))).......))...))))))).)).
>5S_Ec_5l3p
uGCCUGGCGGCCGUAGCGCGGUGGUCCCACCUGACCCCAUGCCGAACUCAGAAGUGAAACGCCGUAGCGCCGAUGGUAGUGUGGGGUCUCCCCAUGCGAGAGUAGGGAACUGCCAGGCAA
((.(((((((.....((((((((....((((((....(.....)....)))..)))...)))))).)).((.......((((((((...)))))))).......))...))))))).)).
>5S_Tc_5t5h
GGGUACGACCAUACUUGGCCGGUGCACCACAUCCCGUCCGAUUUGUGAAGUUAAGCGGCCACAGGCCUCGUUAGUACGGCGAUCAGUGGCGCUGGAACCCGGGGUGCUGCAAUC
((.(.(..(....((((((((....((((((...(....)...))))..))....)))))).))((((((......(((((..(...).))))).....)))))))..).).))
>5S_Ec_5l3p
uGCCUGGCGGCCGUAGCGCGGUGGUCCCACCUGACCCCAUGCCGAACUCAGAAGUGAAACGCCGUAGCGCCGAUGGUAGUGUGGGGUCUCCCCAUGCGAGAGUAGGGAACUGCCAGGCAA
((.(((((((.....((((((((....((((((....(.....)....)))..)))...)))))).)).((.......((((((((...)))))))).......))...))))))).)).
>5S_Tt_5hd1
uCCCCCGUGCCCAUAGCGGCGUGGAACCACCCGUUCCCAUUCCGAACACGGAAGUGAAACGCGCCAGCGCCGAUGGUACUGGGCGGGCGACCGCCUGGGAGAGUAGGUCGGUGCGGGGGA
...((((((((....((((((((....(((((((...(.....)...))))..)))...)))))).))(((.......((((((((....)))))))).......))).))))))))...
>RNaseP_bact_a_Tt_3q1r_noPKs
GGAGAGGAGCAGGCGGUCGCGGGGGCGCACACCUGCGCuUCCCGAGGAAAGUCCGGACUCUGGAGCGGGGUGCCGGGUAACGCCCGGGAGGGGUGACCCUCGGACAGGGCCAUAGAGAAGAAGACCGCCCGGGGGGAAACUUCCGGGCAAGGGUGGAACGGUGGGGUAAGAGCCCACCAGCGUCGGGGCAACCCGGCGGCUUGGCAACCCCCACCUGGAGCAAGGCCAAGCAGGGGGUUGGGUCGCUCCcCCUAUUCCCCCGGGUUGGCCGCUUGAGGUGUGCGGUAACGCACACCCCAGAUUGAUGACCGCCcacgACAGAAUCCGGCUUAUGCUCCUCUCCCGUG
((((((((((.........((((((((((....))))).))))).....((.(((((((((......((((((((((.....)))))(((((....)))))((...(((((.............(((((((((((....)))))))))..)).......((((((.......))))))(.(((((((....)))))))..).)))..)))))))))))))...((((.....(((((..(((........)))...))))).....))))......((((((((....))))))))...........................)))))))...))))))))))....
>RNaseP_bact_a_synt_2a2e_noPKs
GGAGAGGAGCAGGCGGUCGCGGGGGCGCACACCUGCGCuUCCCGaggaAAGuCCGGACUCUgGAGCGgGGUGCCGGGUAACGCCCGGGAGGGGUGACCCUCGGACAGGGCCAUAGAGAAGAAGACCGCCCGUUGAGGGCAAGGGUGGAACGGUGGGGUAAGAGCCCACCAGCGUCGGGGCAACCCGGCGGCUUGGCAACCCCCACCuGGAGcaaGGCCAAGCAGGGGGUUGGGUCGCUCCCCCUAUUCCCCCGGGUUGGCCgcuugaGGUGUGCGGUAACGCACACCccagauugauGACCGCCcacgacagaaUCCGGCUUAUGCUCCUCUCC
((((((((((.(((((((.((((.((((......))))..))))..............(((...........(((((.....)))))(((((....)))))((...(((((.............(((((.......)))..)).......((((((.......))))))(.(((((((....)))))))..).)))..)))).....)))....(((((....(((((..(((........)))...)))))....))))).......(((((((....)))))))...........)))))))....................))))))))))
>cobalamin_synt_4gma_noPKs
GGUUAAAGCCUUAUGGUCGCUACCAUUGCACUCCGGUAGCGUUAAAAGGGAAGACGGGUGAGAAUCCCGCGCAGCCCCCGCUACUGUGAGGGAGGACGAAGCCCUAGUAAGCCACUGCCGAAAGGUGGGAAGGCAGGGUGGAGGAUGAGUCCCGAGCCAGGAGACCUGCCAUAAGGUUUUAGAAGUUCGCCUUCGGGGGGAAGGUGAACA
.....(..((((((((((((((((..........))))))).....((....(.((((.......)))))..((......)).(((...((((...(...(((((.....(((.(((((....)))))...))))))))...)......))))....))).....))))))))))).)......(((..((((.......))))..))).
>cobalamin_marine_met_4GXY_noPKs
gGCGGCAGGUGCUCCCGACCCUGCGGUCGGGAGUUAAAAGGGAAGCCGGUGCAAGUCCGGCACGGUCCCGCCACUGUGACGGGGAGUCGCCCCUCGGGAUGUGCCACUGGCCcGAAGGCCGGGAAGGCGGAGGGGCGGCGAGGAUCCGGAGUCAGGAAACCUGCCUGCCGUc
((((((((((.(((.(((........)).)))).....((....(((((.......)))))..((.....)).(((...(((...(((((((.((.......(((.((((((....))))))...))).)).)))))))......)))....))).....))))))))))))
>lysine_riboswitch_synthetic_3diz_noPKs
gGCCGACGGAGGCGCGCCCGAGAUGAGUAGGCUGUCCCAUCAGGGGAGGAAUCGGGGACGGCUGAAAGGCGAGGGCGCCGAAGGGUGCAGAGUUCCUCCCGCUCUGCAUGCCUGGGGGUAUGGGGAAUACCCAUACCACUGUCACGGAGGUCUCUCCGUGGAGAGCCGUCGGUc
(((((((((..(.((((((..(.......(((((((((..(............))))))))))......)..)))))))..((((((((((((.......))))))))).)))((.((((((((.....)))))))).)).((((((((....))))))))....)))))))))
>lysine_riboswitch_Tm_4erl_noPKs
gGACGGAGGCGCGCCCGAGAUGAGUAGGCUGUCCCAUCAGGGGAGGAAUCGGGGACGGCUGAAAGGCGAGGGCGCCGAAGCGAGCAGAGUUCCUCCCGCUCUGCUUGGCUGGGGGUGAGGGGAAUACCCUUACCACUGUCGCGAAAGCGGAGAGCCGUCCA
((((((..(.((((((..(.......(((((((((..(............))))))))))......)..)))))))..((((((((((((.......))))))))).)))((.(((.((((.....)))).))).)).((((....))))....)))))).
>glmS_ribozyme_Cs_3b4c_noPKs
CCGGCUUUAAGUUGACGAGGGCAGGGUUUAUCGAGACAUCGGCGGGUGCCCUGCGGUCUUCCUGCGACCGUUAGAGGACUGGuAAAACCACAGGCGACUGUGGCAUAGAGCAGUCCGGGCAGGAA
.....................((((((....................)))))).......(((((..........((((((......((((((....)))))).......))))))..)))))..
>glmS_ribozyme_synt_3l3c_noPKs
gGCACCAUUGCACucCGGUGCCAGUUGACGAGGUGGGGUUUAUCGAGAUUUCGGCGGAUGACUCCCGGUUGUUCAUCACAACCGcAAGCUuUUACUUAAAUCAUUAAGGUGACUUAGUGGACAAAGGUGAAAGuGUGAUGA
((((((..........))))))............((((((...................))))))........(((((..........((..(((......(((((((....))))))).......)))..))..))))).
>glmS_ribozyme_Cs_3b4c_noPKs_1
CCGGCUUUAAGUUGACGAGGGCAGGGUUUAUCGAGACAUCGGCGGGUGCCCUGCGGUCUUCCUGCGACCGUUAGAGGACUGGuAAAACCACAGGCGACUGUGGCAUAGAGCAGUCCGGGCAGGAA
...............(((............)))....................((((.........)))).....((((((......((((((....)))))).......)))))).........
>glmS_ribozyme_synt_3l3c_noPKs_1
gGCACCAUUGCACucCGGUGCCAGUUGACGAGGUGGGGUUUAUCGAGAUUUCGGCGGAUGACUCCCGGUUGUUCAUCACAACCGcAAGCUuUUACUUAAAUCAUUAAGGUGACUUAGUGGACAAAGGUGAAAGuGUGAUGA
((((((..........))))))......(((...........)))....................((((((.......))))))....((..(((......(((((((....))))))).......)))..))........
>glmS_ribozyme_Cs_3b4c_noPKs_2
CCGGCUUUAAGUUGACGAGGGCAGGGUUUAUCGAGACAUCGGCGGGUGCCCUGCGGUCUUCCUGCGACCGUUAGAGGACUGGuAAAACCACAGGCGACUGUGGCAUAGAGCAGUCCGGGCAGGAA
.....................((((((....................))))))((((.........)))).....((((((......((((((....)))))).......)))))).........
>glmS_ribozyme_synt_3l3c_noPKs_2
gGCACCAUUGCACucCGGUGCCAGUUGACGAGGUGGGGUUUAUCGAGAUUUCGGCGGAUGACUCCCGGUUGUUCAUCACAACCGcAAGCUuUUACUUAAAUCAUUAAGGUGACUUAGUGGACAAAGGUGAAAGuGUGAUGA
((((((..........))))))............((((((...................))))))((((((.......))))))....((..(((......(((((((....))))))).......)))..))........
>16S_Ec_no-NCs_no-PKs
UGAAGAGUUUGAUCAUGGCUCAGAUUGAACGCUGGCGGCAGGCCUAACACAUGCAAGUCGAACGGUAACAGGAAGAAGCUUGCUUCUUUGCUGACGAGUGGCGGACGGGUGAGUAAUGUCUGGGAAACUGCCUGAUGGAGGGGGAUAACUACUGGAAACGGUAGCUAAUACCGCAUAACGUCGCAAGACCAAAGAGGGGGACCUUCGGGCCUCUUGCCAUCGGAUGUGCCCAGAUGGGAUUAGCUAGUAGGUGGGGUAACGGCUCACCUAGGCGACGAUCCCUAGCUGGUCUGAGAGGAUGACCAGCCACACUGGAACUGAGACACGGUCCAGACUCCUACGGGAGGCAGCAGUGGGGAAUAUUGCACAAUGGGCGCAAGCCUGAUGCAGCCAUGCCGCGUGUAUGAAGAAGGCCUUCGGGUUGUAAAGUACUUUCAGCGGGGAGGAAGGGAGUAAAGUUAAUACCUUUGCUCAUUGACGUUACCCGCAGAAGAAGCACCGGCUAACUCCGUGCCAGCAGCCGCGGUAAUACGGAGGGUGCAAGCGUUAAUCGGAAUUACUGGGCGUAAAGCGCACGCAGGCGGUUUGUUAAGUCAGAUGUGAAAUCCCCGGGCUCAACCUGGGAACUGCAUCUGAUACUGGCAAGCUUGAGUCUCGUAGAGGGGGGUAGAAUUCCAGGUGUAGCGGUGAAAUGCGUAGAGAUCUGGAGGAAUACCGGUGGCGAAGGCGGCCCCCUGGACGAAGACUGACGCUCAGGUGCGAAAGCGUGGGGAGCAAACAGGAUUAGAUACCCUGGUAGUCCACGCCGUAAACGAUGUCGACUUGGAGGUUGUGCCCUUGAGGCGUGGCUUCCGGAGCUAACGCGUUAAGUCGACCGCCUGGGGAGUACGGCCGCAAGGUUAAAACUCAAAUGAAUUGACGGGGGCCCGCACAAGCGGUGGAGCAUGUGGUUUAAUUCGAUGCAACGCGAAGAACCUUACCUGGUCUUGACAUCCACGGAAGUUUUCAGAGAUGAGAAUGUGCCUUCGGGAACCGUGAGACAGGUGCUGCAUGGCUGUCGUCAGCUCGUGUUGUGAAAUGUUGGGUUAAGUCCCGCAACGAGCGCAACCCUUAUCCUUUGUUGCCAGCGGUCCGGCCGGGAACUCAAAGGAGACUGCCAGUGAUAAACUGGAGGAAGGUGGGGAUGACGUCAAGUCAUCAUGGCCCUUACGACCAGGGCUACACACGUGCUACAAUGGCGCAUACAAAGAGAAGCGACCUCGCGAGAGCAAGCGGACCUCAUAAAGUGCGUCGUAGUCCGGAUUGGAGUCUGCAACUCGACUCCAUGAAGUCGGAAUCGCUAGUAAUCGUGGAUCAGAAUGCCACGGUGAAUACGUUCCCGGGCCUUGUACACACCGCCCGUCACACCAUGGGAGUGGGUUGCAAAAGAAGUAGGUAGCUUAACCUUCGGGAGGGCGCUUACCACUUUGUGAUUCAUGACUGGGGUGAAGUCGUAACAAGGUAACCGUAGGGGAACCUGCGGUUGGAUCA
....((((.........)))).((((.(((((..(((((((((....(((.(((..(((..((.((..((((((((((....))))))).)))))..)))))......(((......(((((((..((...(((((((.(.((.....((((((....))))))......)).).....(((....)))....((((((..((....)))))))).)))))))..)).)))))))(((....(((..((((((((.......)))))))))))......)))..((((((((....))))...))))))).(((((............))))).((((....))))...)))))).).....(.(((...(((((....)))).))))).)).))))))..((((......((((....)))).....))))...(.(((((...(...(((((((.(.......))).)))).)...)....)))))....)..(((((......(((((.....((....)).......))))))))))..)))))))))..........(((.....(.((((...(((.(((((((.((((((((((......((((((.....))))))....))))))))..)))))))))..(((((((((...((((((((...((((((((...((........))......))))))))...).......((....)).)))))))..)))).))))..))))...))))....((((((...((...((((.........))))...))))))))..........((((((..((((((((((((.....))))))))))))...((....)).....)))))))))).(((......((((....))))....)))........(((((.(((((((.((..(((((..((((((((((......((........))..........(((((((..(...(((((((..(((((((....)))))))...((....))..))))).))).((.(((...((((((.(....(((((((((....)))...(((......)))...)))))).....((((.(((((((...((..(((.....)))))....)))))))..(..(((((.....))))).....)..)))).....).).)))...)).)))))....)))))))...)).)))))))).(...(((((((.....(((..((...(((....)))...))....))).....)))))))......(....(((((((........)))))))....)..)..))))).....(((((((.........)))))))......))...)))))))))).))..(.(..((.(..(((.(((..((((((((((((....((((((.((((..((....)).))))))))))...))))))))))))..))).)))...).))...)..)..(((((((((....)))))))))......
>16S_Tt_no-NCs_no-PKs
UUGUUGGAGAGUUUGAUCCUGGCUCAGGGUGAACGCUGGCGGCGUGCCUAAGACAUGCAAGUCGUGCGGGCCGCGGGGUUUUACUCCGUGGUCAGCGGCGGACGGGUGAGUAACGCGUGGGUGACCUACCCGGAAGAGGGGGACAACCCGGGGAAACUCGGGCUAAUCCCCCAUGUGGACCCGCCCCUUGGGGUGUGUCCAAAGGGCUUUGCCCGCUUCCGGAUGGGCCCGCGUCCCAUCAGCUAGUUGGUGGGGUAAUGGCCCACCAAGGCGACGACGGGUAGCCGGUCUGAGAGGAUGGCCGGCCACAGGGGCACUGAGACACGGGCCCCACUCCUACGGGAGGCAGCAGUUAGGAAUCUUCCGCAAUGGGCGCAAGCCUGACGGAGCGACGCCGCUUGGAGGAAGAAGCCCUUCGGGGUGUAAACUCCUGAACCCGGGACGAAACCCCCGACGAGGGGACUGACGGUACCGGGGUAAUAGCGCCGGCCAACUCCGUGCCAGCAGCCGCGGUAAUACGGAGGGCGCGAGCGUUACCCGGAUUCACUGGGCGUAAAGGGCGUGUAGGCGGCCUGGGGCGUCCCAUGUGAAAGACCACGGCUCAACCGUGGGGGAGCGUGGGAUACGCUCAGGCUAGACGGUGGGAGAGGGUGGUGGAAUUCCCGGAGUAGCGGUGAAAUGCGCAGAUACCGGGAGGAACGCCGAUGGCGAAGGCAGCCACCUGGUCCACCCGUGACGCUGAGGCGCGAAAGCGUGGGGAGCAAACCGGAUUAGAUACCCGGGUAGUCCACGCCCUAAACGAUGCGCGCUAGGUCUCUGGGUCUCCUGGGGGCCGAAGCUAACGCGUUAAGCGCGCCGCCUGGGGAGUACGGCCGCAAGGCUGAAACUCAAAGGAAUUGACGGGGGCCCGCACAAGCGGUGGAGCAUGUGGUUUAAUUCGAAGCAACGCGAAGAACCUUACCAGGCCUUGACAUGCUAGGGAACCCGGGUGAAAGCCUGGGGUGCCCCGCGAGGGGAGCCCUAGCACAGGUGCUGCAUGGCCGUCGUCAGCUCGUGCCGUGAGGUGUUGGGUUAAGUCCCGCAACGAGCGCAACCCCCGCCGUUAGUUGCCAGCGGUUCGGCCGGGCACUCUAACGGGACUGCCCGCGAAAGCGGGAGGAAGGAGGGGACGACGUCUGGUCAGCAUGGCCCUUACGGCCUGGGCGACACACGUGCUACAAUGCCCACUACAAAGCGAUGCCACCCGGCAACGGGGAGCUAAUCGCAAAAAGGUGGGCCCAGUUCGGAUUGGGGUCUGCAACCCGACCCCAUGAAGCCGGAAUCGCUAGUAAUCGCGGAUCAGCCAUGCCGCGGUGAAUACGUUCCCGGGCCUUGUACACACCGCCCGUCACGCCAUGGGAGCGGGCUCUACCCGAAGUCGCCGGGAGCCUACGGGCAGGCGCCGAGGGUAGGGCCCGUGACUGGGGCGAAGUCGUAACAAGGUAGCUGUACCGGAAGGUGCGGCUGGAU
........((((.........)))).((((.(((((..(((((((((....(((.(((..(((..((.((((((((((.....)))))))))).)))))......(((......((((((((..((...(((((((.(((((....((((((....)))))).....)))))....((((.(((((....))))).))))...((((...)))).)))))))..))))))))))(((....(((..((((((((.......)))))))))))......)))..((((((((....))))...))))))).(((((............))))).((((....))))...)))))).).....(.(((...(((((....)))).))))).)).))))))..((((......((((....)))).....))))....(((((...(....((((.....)))).....)....)))))......(((((......(((((.....((....)).......))))))))))..)))))))))..........(((.....(.((((...(((.(((((((.((((((((((......((((((.....))))))....))))))))..)))))))))..(((((((((...((((((((....((((((....((........)).......))))))....).......((....)).)))))))..))))).)))..))))...))))....((((((...((...((((.........))))...))))))))..........((((((..((((((((((...))))))))))...((....)).....)))))))))).(((......((((....))))....)))........(((((.(((((((.((..(((((..((((((((((......((........))..........(((((((..(...((((((((..(((((((....)))))))...((((....))))..))))))))).((.(((...((((((.(....(((((((((....)))...(((......)))...)))))).....((((.(((((((..(....(((.....)))..)...)))))))..(..(((((....))))).....)..)))).....).).)))...)).)))))....)))))))...)).)))))))).(...(((((((.....(((..((..((((....))))..))....))).....)))))))......(....(((((((........)))))))....)..)..))))).....(((((((..........)))))))......))...)))))))))).))..(.(..((.(.((((.(((..(((((((((((((...(.((((....(((....))).)))).)..)))))))))))))..))).))))..).))...)..)..(((((((((....)))))))))....
>16S_Ec_no-NCs_no-PKs
UGAAGAGUUUGAUCAUGGCUCAGAUUGAACGCUGGCGGCAGGCCUAACACAUGCAAGUCGAACGGUAACAGGAAGAAGCUUGCUUCUUUGCUGACGAGUGGCGGACGGGUGAGUAAUGUCUGGGAAACUGCCUGAUGGAGGGGGAUAACUACUGGAAACGGUAGCUAAUACCGCAUAACGUCGCAAGACCAAAGAGGGGGACCUUCGGGCCUCUUGCCAUCGGAUGUGCCCAGAUGGGAUUAGCUAGUAGGUGGGGUAACGGCUCACCUAGGCGACGAUCCCUAGCUGGUCUGAGAGGAUGACCAGCCACACUGGAACUGAGACACGGUCCAGACUCCUACGGGAGGCAGCAGUGGGGAAUAUUGCACAAUGGGCGCAAGCCUGAUGCAGCCAUGCCGCGUGUAUGAAGAAGGCCUUCGGGUUGUAAAGUACUUUCAGCGGGGAGGAAGGGAGUAAAGUUAAUACCUUUGCUCAUUGACGUUACCCGCAGAAGAAGCACCGGCUAACUCCGUGCCAGCAGCCGCGGUAAUACGGAGGGUGCAAGCGUUAAUCGGAAUUACUGGGCGUAAAGCGCACGCAGGCGGUUUGUUAAGUCAGAUGUGAAAUCCCCGGGCUCAACCUGGGAACUGCAUCUGAUACUGGCAAGCUUGAGUCUCGUAGAGGGGGGUAGAAUUCCAGGUGUAGCGGUGAAAUGCGUAGAGAUCUGGAGGAAUACCGGUGGCGAAGGCGGCCCCCUGGACGAAGACUGACGCUCAGGUGCGAAAGCGUGGGGAGCAAACAGGAUUAGAUACCCUGGUAGUCCACGCCGUAAACGAUGUCGACUUGGAGGUUGUGCCCUUGAGGCGUGGCUUCCGGAGCUAACGCGUUAAGUCGACCGCCUGGGGAGUACGGCCGCAAGGUUAAAACUCAAAUGAAUUGACGGGGGCCCGCACAAGCGGUGGAGCAUGUGGUUUAAUUCGAUGCAACGCGAAGAACCUUACCUGGUCUUGACAUCCACGGAAGUUUUCAGAGAUGAGAAUGUGCCUUCGGGAACCGUGAGACAGGUGCUGCAUGGCUGUCGUCAGCUCGUGUUGUGAAAUGUUGGGUUAAGUCCCGCAACGAGCGCAACCCUUAUCCUUUGUUGCCAGCGGUCCGGCCGGGAACUCAAAGGAGACUGCCAGUGAUAAACUGGAGGAAGGUGGGGAUGACGUCAAGUCAUCAUGGCCCUUACGACCAGGGCUACACACGUGCUACAAUGGCGCAUACAAAGAGAAGCGACCUCGCGAGAGCAAGCGGACCUCAUAAAGUGCGUCGUAGUCCGGAUUGGAGUCUGCAACUCGACUCCAUGAAGUCGGAAUCGCUAGUAAUCGUGGAUCAGAAUGCCACGGUGAAUACGUUCCCGGGCCUUGUACACACCGCCCGUCACACCAUGGGAGUGGGUUGCAAAAGAAGUAGGUAGCUUAACCUUCGGGAGGGCGCUUACCACUUUGUGAUUCAUGACUGGGGUGAAGUCGUAACAAGGUAACCGUAGGGGAACCUGCGGUUGGAUCA
....((((.........)))).((((.(((((..(((((((((....(((.(((..(((..((.((..((((((((((....))))))).)))))..)))))......(((......(((((((..((...(((((((.(.((.....((((((....))))))......)).).....(((....)))....((((((..((....)))))))).)))))))..)).)))))))(((....(((..((((((((.......)))))))))))......)))..((((((((....))))...))))))).(((((............))))).((((....))))...)))))).).....(.(((...(((((....)))).))))).)).))))))..((((......((((....)))).....))))...(.(((((...(...(((((((.(.......))).)))).)...)....)))))....)..(((((......(((((.....((....)).......))))))))))..)))))))))..........(((.....(.((((...(((.(((((((.((((((((((......((((((.....))))))....))))))))..)))))))))..(((((((((...((((((((...((((((((...((........))......))))))))...).......((....)).)))))))..)))).))))..))))...))))....((((((...((...((((.........))))...))))))))..........((((((..((((((((((((.....))))))))))))...((....)).....)))))))))).(((......((((....))))....)))........(((((.(((((((.((..(((((..((((((((((......((........))..........(((((((..(...(((((((..(((((((....)))))))...((....))..))))).))).((.(((...((((((.(....(((((((((....)))...(((......)))...)))))).....((((.(((((((...((..(((.....)))))....)))))))..(..(((((.....))))).....)..)))).....).).)))...)).)))))....)))))))...)).)))))))).(...(((((((.....(((..((...(((....)))...))....))).....)))))))......(....(((((((........)))))))....)..)..))))).....(((((((.........)))))))......))...)))))))))).))..(.(..((.(..(((.(((..((((((((((((....((((((.((((..((....)).))))))))))...))))))))))))..))).)))...).))...)..)..(((((((((....)))))))))......
>16S_Tt_no-NCs_no-PKs
UUGUUGGAGAGUUUGAUCCUGGCUCAGGGUGAACGCUGGCGGCGUGCCUAAGACAUGCAAGUCGUGCGGGCCGCGGGGUUUUACUCCGUGGUCAGCGGCGGACGGGUGAGUAACGCGUGGGUGACCUACCCGGAAGAGGGGGACAACCCGGGGAAACUCGGGCUAAUCCCCCAUGUGGACCCGCCCCUUGGGGUGUGUCCAAAGGGCUUUGCCCGCUUCCGGAUGGGCCCGCGUCCCAUCAGCUAGUUGGUGGGGUAAUGGCCCACCAAGGCGACGACGGGUAGCCGGUCUGAGAGGAUGGCCGGCCACAGGGGCACUGAGACACGGGCCCCACUCCUACGGGAGGCAGCAGUUAGGAAUCUUCCGCAAUGGGCGCAAGCCUGACGGAGCGACGCCGCUUGGAGGAAGAAGCCCUUCGGGGUGUAAACUCCUGAACCCGGGACGAAACCCCCGACGAGGGGACUGACGGUACCGGGGUAAUAGCGCCGGCCAACUCCGUGCCAGCAGCCGCGGUAAUACGGAGGGCGCGAGCGUUACCCGGAUUCACUGGGCGUAAAGGGCGUGUAGGCGGCCUGGGGCGUCCCAUGUGAAAGACCACGGCUCAACCGUGGGGGAGCGUGGGAUACGCUCAGGCUAGACGGUGGGAGAGGGUGGUGGAAUUCCCGGAGUAGCGGUGAAAUGCGCAGAUACCGGGAGGAACGCCGAUGGCGAAGGCAGCCACCUGGUCCACCCGUGACGCUGAGGCGCGAAAGCGUGGGGAGCAAACCGGAUUAGAUACCCGGGUAGUCCACGCCCUAAACGAUGCGCGCUAGGUCUCUGGGUCUCCUGGGGGCCGAAGCUAACGCGUUAAGCGCGCCGCCUGGGGAGUACGGCCGCAAGGCUGAAACUCAAAGGAAUUGACGGGGGCCCGCACAAGCGGUGGAGCAUGUGGUUUAAUUCGAAGCAACGCGAAGAACCUUACCAGGCCUUGACAUGCUAGGGAACCCGGGUGAAAGCCUGGGGUGCCCCGCGAGGGGAGCCCUAGCACAGGUGCUGCAUGGCCGUCGUCAGCUCGUGCCGUGAGGUGUUGGGUUAAGUCCCGCAACGAGCGCAACCCCCGCCGUUAGUUGCCAGCGGUUCGGCCGGGCACUCUAACGGGACUGCCCGCGAAAGCGGGAGGAAGGAGGGGACGACGUCUGGUCAGCAUGGCCCUUACGGCCUGGGCGACACACGUGCUACAAUGCCCACUACAAAGCGAUGCCACCCGGCAACGGGGAGCUAAUCGCAAAAAGGUGGGCCCAGUUCGGAUUGGGGUCUGCAACCCGACCCCAUGAAGCCGGAAUCGCUAGUAAUCGCGGAUCAGCCAUGCCGCGGUGAAUACGUUCCCGGGCCUUGUACACACCGCCCGUCACGCCAUGGGAGCGGGCUCUACCCGAAGUCGCCGGGAGCCUACGGGCAGGCGCCGAGGGUAGGGCCCGUGACUGGGGCGAAGUCGUAACAAGGUAGCUGUACCGGAAGGUGCGGCUGGAU
........((((.........)))).((((.(((((..(((((((((....(((.(((..(((..((.((((((((((.....)))))))))).)))))......(((......((((((((..((...(((((((.(((((....((((((....)))))).....)))))....((((.(((((....))))).))))...((((...)))).)))))))..))))))))))(((....(((..((((((((.......)))))))))))......)))..((((((((....))))...))))))).(((((............))))).((((....))))...)))))).).....(.(((...(((((....)))).))))).)).))))))..((((......((((....)))).....))))....(((((...(....((((.....)))).....)....)))))......(((((......(((((.....((....)).......))))))))))..)))))))))..........(((.....(.((((...(((.(((((((.((((((((((......((((((.....))))))....))))))))..)))))))))..(((((((((...((((((((....((((((....((........)).......))))))....).......((....)).)))))))..))))).)))..))))...))))....((((((...((...((((.........))))...))))))))..........((((((..((((((((((...))))))))))...((....)).....)))))))))).(((......((((....))))....)))........(((((.(((((((.((..(((((..((((((((((......((........))..........(((((((..(...((((((((..(((((((....)))))))...((((....))))..))))))))).((.(((...((((((.(....(((((((((....)))...(((......)))...)))))).....((((.(((((((..(....(((.....)))..)...)))))))..(..(((((....))))).....)..)))).....).).)))...)).)))))....)))))))...)).)))))))).(...(((((((.....(((..((..((((....))))..))....))).....)))))))......(....(((((((........)))))))....)..)..))))).....(((((((..........)))))))......))...)))))))))).))..(.(..((.(.((((.(((..(((((((((((((...(.((((....(((....))).)))).)..)))))))))))))..))).))))..).))...)..)..(((((((((....)))))))))....
>16S_Pf_no-NCs
AUUCCGGUUGAUCCUGCCGGAGGCCACUGCUAUGGGGGUCCGACUAAGCCAUGCGAGUCAAGGGGGCGUCCCUUCUGGGACGCCACCGGCGGACGGCUCAGUAACACGUCGGUAACCUACCCUCGGGAGGGGGAUAACCCCGGGAAACUGGGGCUAAUCCCCCAUAGGCCUGGGGUACUGGAAGGUCCCCAGGCCGAAAGGGAGCCGUAAGGCCCGCCCGAGGAUGCGGCGGCGGCCGAUUAGGUAGUUGGUGGGGUAACGGCCCACCAAGCCGAAGAUCGGUACGGGCCGUGAGAGCGGGAGCCCGGAGAUGGACACUGAGACACGGGUCCAGGCCCUACGGGGCGCAGCAGGCGCGAAACCUCCGCAAUGCGGGAAACCGCGACGGGGGGACCCCCAGUGCCGUGCCUCUGGCACGGCUUUUCCGGAGUGUAAAAAGCUCCGGGAAUAAGGGCUGGGCAAGGCCGGUGGCAGCCGCCGCGGUAAUACCGGCGGCCCGAGUGGUGGCCACUAUUAUUGGGCCUAAAGCGGCCGUAGCCGGGCCCGUAAGUCCCUGGCGAAAUCCCACGGCUCAACCGUGGGGCUCGCUGGGGAUACUGCGGGCCUUGGGACCGGGAGAGGCCGGGGGUACCCCCGGGGUAGGGGUGAAAUCCUAUAAUCCCGGGGGGACCGCCAGUGGCGAAGGCGCCCGGCUGGAACGGGUCCGACGGUGAGCGCGGAAGGCCAGGGGAGCGAACCGGAUUAGAUACCCGGGUAGUCCUGGCUGUAAAGGAUGCGGGCUAGGUGUCGGGCGAGCUUCGAGCUCGCCCGGUGCCGUAGGGAAGCCGUUAAGCCCGCCGCCUGGGGAGUACGGCCGCAAGGCUGAAACUUAAAGGAAUUGGCGGGGGAGCACUACAAGGGGUGGAGCGUGCGGUUUAAUUGGAUUCAACGCCGGGAACCUCACCGGGGGCGACGGCAGGAUGAAGGCCAGGCUGAAGGUCUUGCCGGACGCGCCGAGAGGAGGUGCAUGGCCGCCGUCAGCUCGUACCGUGAGGCGUCCACUUAAGUGUGGUAACGAGCGAGACCCGCGCCCCCAGUUGCCAGUCCCUCCCGCUCGGGAGGAGGCACUCUGGGGGGACUGCCGGCGAUAAGCCGGAGGAAGGGGCGGGCGACGGUAGGUCAGUAUGCCCCGAAACCCCCGGGCUACACGCGCGCUACAAUGGGCGGGACAAUGGGACCCGACCUCGAAAGGGGAAGGGAAUCCCCUAAACCCGCCCUCAGUUCGGAUCGCGGGCUGCAACUCGCCCGCGUGAAGCUGGAAUCCCUAGUACCCGCGUGUCAUCAUCGCGCGGCGAAUACGUCCCUGCUCCUUGCACACACCGCCCGUCACUCCACCCGAGCGGAGUCCGGGUGAGGCCUGAUCUCCUUCGGGAGGUCAGGUCGAGCCCGGGCUCCGUGAGGGGGGAGAAGUCGUAACAAGGUAACCGUAGGGGAACCUACGGCUCGAUCACCUCCU
...(((...........))).((((((..(....((((.(((......((.(((..(((..(..((((((((....))))))))..))))......(((.......(((((.(...(...(((((((.(((((....(((..(....)..))).....)))))...(((((.(((.((......))))).)))))....((..(((....))))).)))))))..).).))))).(((....(((...(((((((.......))))))).)))......)))..((((((((....))))...))))))).(((((............))))).((((....))))...)))))..).....(.(((.....(((....)))...)))).))..))))...((((.(((...))).)))).....((((...........)))).......((((........(((((.....((....)).......))))).))))..)..))))))..........(((........((....(((.((((((..((((((..(.......((((((.....))))))......)..))))..)).))))))..(((.(((.....((((((.(...((((((((...((........))......))))))))...).......((....))..))))))....)))..))..))))....)).....((((((...((...((((.........))))...))))))))..........((((((..(((.(((.(.((((.....)))).).))).)))...((....)).....)))))).)))..((.......(((....))).....)).........(((((.(((((((..((...((.(..(((((((((.......((........))..........(((((((...((((.(..........((.(.....).)).......)..))))...((.((....(.(((.((....((((((.((....))....(((......)))...)))))).....((((.(((((...........((((((....)))))).........))))).....(((((.....)))))........)))).....))..)))....)..))))....)))))))....).)))))))).(...(((((((.....(((..((..((.(....).))..))....))).....)))))))......(....(((((((........)))))))....)..)..).))........((((...........))))........))...)))))))))).))....(..((.(.(.((...(...(((((((((((...(.(((((.((((....)))).))))).)...)))))))))))...)...)).)..).))...).....(.(.(((((....))))).).)............
>16S_Pf_no-NCs
AUUCCGGUUGAUCCUGCCGGAGGCCACUGCUAUGGGGGUCCGACUAAGCCAUGCGAGUCAAGGGGGCGUCCCUUCUGGGACGCCACCGGCGGACGGCUCAGUAACACGUCGGUAACCUACCCUCGGGAGGGGGAUAACCCCGGGAAACUGGGGCUAAUCCCCCAUAGGCCUGGGGUACUGGAAGGUCCCCAGGCCGAAAGGGAGCCGUAAGGCCCGCCCGAGGAUGCGGCGGCGGCCGAUUAGGUAGUUGGUGGGGUAACGGCCCACCAAGCCGAAGAUCGGUACGGGCCGUGAGAGCGGGAGCCCGGAGAUGGACACUGAGACACGGGUCCAGGCCCUACGGGGCGCAGCAGGCGCGAAACCUCCGCAAUGCGGGAAACCGCGACGGGGGGACCCCCAGUGCCGUGCCUCUGGCACGGCUUUUCCGGAGUGUAAAAAGCUCCGGGAAUAAGGGCUGGGCAAGGCCGGUGGCAGCCGCCGCGGUAAUACCGGCGGCCCGAGUGGUGGCCACUAUUAUUGGGCCUAAAGCGGCCGUAGCCGGGCCCGUAAGUCCCUGGCGAAAUCCCACGGCUCAACCGUGGGGCUCGCUGGGGAUACUGCGGGCCUUGGGACCGGGAGAGGCCGGGGGUACCCCCGGGGUAGGGGUGAAAUCCUAUAAUCCCGGGGGGACCGCCAGUGGCGAAGGCGCCCGGCUGGAACGGGUCCGACGGUGAGCGCGGAAGGCCAGGGGAGCGAACCGGAUUAGAUACCCGGGUAGUCCUGGCUGUAAAGGAUGCGGGCUAGGUGUCGGGCGAGCUUCGAGCUCGCCCGGUGCCGUAGGGAAGCCGUUAAGCCCGCCGCCUGGGGAGUACGGCCGCAAGGCUGAAACUUAAAGGAAUUGGCGGGGGAGCACUACAAGGGGUGGAGCGUGCGGUUUAAUUGGAUUCAACGCCGGGAACCUCACCGGGGGCGACGGCAGGAUGAAGGCCAGGCUGAAGGUCUUGCCGGACGCGCCGAGAGGAGGUGCAUGGCCGCCGUCAGCUCGUACCGUGAGGCGUCCACUUAAGUGUGGUAACGAGCGAGACCCGCGCCCCCAGUUGCCAGUCCCUCCCGCUCGGGAGGAGGCACUCUGGGGGGACUGCCGGCGAUAAGCCGGAGGAAGGGGCGGGCGACGGUAGGUCAGUAUGCCCCGAAACCCCCGGGCUACACGCGCGCUACAAUGGGCGGGACAAUGGGACCCGACCUCGAAAGGGGAAGGGAAUCCCCUAAACCCGCCCUCAGUUCGGAUCGCGGGCUGCAACUCGCCCGCGUGAAGCUGGAAUCCCUAGUACCCGCGUGUCAUCAUCGCGCGGCGAAUACGUCCCUGCUCCUUGCACACACCGCCCGUCACUCCACCCGAGCGGAGUCCGGGUGAGGCCUGAUCUCCUUCGGGAGGUCAGGUCGAGCCCGGGCUCCGUGAGGGGGGAGAAGUCGUAACAAGGUAACCGUAGGGGAACCUACGGCUCGAUCACCUCCU
...(((...........))).((((((..(....((((.(((......((.(((..(((..(..((((((((....))))))))..))))......(((.......(((((.(...(...(((((((.(((((....(((..(....)..))).....)))))...(((((.(((.((......))))).)))))....((..(((....))))).)))))))..).).))))).(((....(((...(((((((.......))))))).)))......)))..((((((((....))))...))))))).(((((............))))).((((....))))...)))))..).....(.(((.....(((....)))...)))).))..))))...((((.(((...))).)))).....((((...........)))).......((((........(((((.....((....)).......))))).))))..)..))))))..........(((........((....(((.((((((..((((((..(.......((((((.....))))))......)..))))..)).))))))..(((.(((.....((((((.(...((((((((...((........))......))))))))...).......((....))..))))))....)))..))..))))....)).....((((((...((...((((.........))))...))))))))..........((((((..(((.(((.(.((((.....)))).).))).)))...((....)).....)))))).)))..((.......(((....))).....)).........(((((.(((((((..((...((.(..(((((((((.......((........))..........(((((((...((((.(..........((.(.....).)).......)..))))...((.((....(.(((.((....((((((.((....))....(((......)))...)))))).....((((.(((((...........((((((....)))))).........))))).....(((((.....)))))........)))).....))..)))....)..))))....)))))))....).)))))))).(...(((((((.....(((..((..((.(....).))..))....))).....)))))))......(....(((((((........)))))))....)..)..).))........((((...........))))........))...)))))))))).))....(..((.(.(.((...(...(((((((((((...(.(((((.((((....)))).))))).)...)))))))))))...)...)).)..).))...).....(.(.(((((....))))).).)............
