# Supplementary material for: An Algorithm for Template-Based Prediction of Secondary Structures of Individual RNA Sequences
Source: Front Genet. 2017 Oct 10;8:147. doi: 10.3389/fgene.2017.00147 (PMC5641303; doi:10.3389/fgene.2017.00147)
Supplement: Supplementary file 3 [file DataSheet2.FASTA]

 RF00015_u4.fasta 

>AAIY01144063_Echinops_telfairi_cont1.144062,
AGCUUUGCGCAGUGGCAAUAUCGUAGCCAGUGAGGUUUAUCCGAGGCGCGAUUAUUGCUAAUUGAAAACUUUUCCCAAUACCCCGCCGUGACGACUUGAAAUAUAGUCGGCAUUGGCAAUUUUUGACAGUCUCUACGGAGA
>AC193264_Pan_troglodytes_BAC
AGCUUUGCGCAGUGGCAGUAUCGUAGCCAAUGAGGUUUAUCCGAGGCGCGAUUAUUGCUAAUUGAAAACUUUUCCCAAUACCCCGCCAUGACGACUUGAAAUAUAGUCGGCAUUGGCAAUUUUUGACAGUCUCUACGGAGA
>AAFC03029538_Bos_taurus_Ctg22.CH240-250C11,
AGCUUUGCGCAGUGGCAGUAUCGUAGCCAAUGAGGUUUAUCCGAGGCGCGAUUAUUGCUAAUUGAAAACUUUUCCCAAUACCCCGCCAUGACGACUUGAAAUACAGUCGGCAUUGGCAAUUUUUGACAGUCUCUACGGAGA
>AAPY01772888_Tupaia_belangeri_cont1.772887,
AGCUUUGCGCAGUGGCAGUAUCGUAGCCAAUGAGGUUUAUCCGAGGCGCGAUUAUUGCUAAUUGAAAACUUUUCCCAAUACCCCGCCGUGACGACUUGAAAUAUAGUCGGCAUUGGCAAUUUUUGACAGUCUCUACGGAGA
>AAYZ01170597_Ochotona_princeps_cont2.170596,
AGCUUUGCGCAGUGGCAGUAUCGUAGCCAAUGAGGUUUAUCCGAGGCGCGAUUAUUGCUAAUUGAAAACUUUUCCCAAUACCCCGCCGUGACGACUUGAAAUAUAGUCGGCAUUGGCAAUUUUUGACAGUCUCUUCGGAGA
>AB168678_Macaca_fascicularis_testis
AGCUUUGCGCAGUGGCAGUAUCGUAGCCAAUGAGGUUUAUCCGAGGCGCGAUUAUUGCUAAUUGAAAACUUUUCCCAAUACCCCGCCGUGACGACUUGCAAUAUAGUCGGCAUUGGCAAUUUUUGACAGUCUCUACGGAGA
>K00476_Chicken_U4c_small
AGCUUUGCGCAGUGGCAGUAUCGUAGCCAAUGAGGUUAAUCCGAGGCGCGAUUAUUGCUAAUUGAAAACUUUUCCCAAUACCCCGCCAUGACGACUUGAAAUAUAGUCGGCAUUGGCAAUUUUUGACAGUCUCUACGGAGA
>BAAE01269333_Oryzias_latipes_DNA,
AUCUUUGCGCAGUGGCAGUAUCGUAGCCUAUGAGGUUUAUCCGAGGCGCGAUUAUUGCUAAUUGAAAACUUUACCCAAUACCCCGCCUUGACGACUUGAAAUAUAGUCGGCAAUGGCAAUUUUUGACGGUCUCUAAGGAGA
>AAZO01005801_Pediculus_humanus_corporis
AGCUUUGCGCAGUGGCGAUAUCGUAACCAAUGAAGGUUUACUGAGGUGCGAUUAUUGCUAGUUGAAAACUUAUACCAAUACCCCGCCUAGGAAAUGUGUAAUACCAUUUCCUAUGGCAAUUUUUGAAAGCUUCUAAGGAAG
>BC124577_Danio_rerio_cDNA
AGCUUUGCGCAGUGGCAGUAUCGUAGCCUAUGAGGUUUAUCCGAGGCGCGAUUAUUGCUAAUUGAAAACUUUACCCAAUACCCCGCCGUGACGACUUGAAAUAUAGUCGGCACUGGCAAUUUUUGACAGUCUUCUCGAAGA
>AANH01001405_Gasterosteus_aculeatus_cont1.001404,
AGCUUUGCGCAGUGGCAGUAUCGUAGCCUAUGAGGUUUAUCCGAGGCGCGAUUAUUGCUAGUUGAAAACUUUACCCAAUACCCCGCCUUGACGACUUGAAAUAUAGUCGGCAAUGGCAAUUUUUGACGGUCUCUAAGGAGA
>ABAV01003454_Nematostella_vectensis_strain
AGCUUUGCGCAGUGGCAUUACCGUAGCUGAUGAGGUUCAUCCGAGGCGCGGUUAUUGCUGAUUGAAAACUUUUCCCAAUACCCCGCGAGACGACUUGAAACAUAGUCGGCUUUGCAAUUUUUGAAGGUCUUCAAGAAGG
>AAZX01000257_Nasonia_vitripennis_strain
AUCUCUGCGCAGUGGCGAUAUCGUAACCAAUGAGGUUCUACCGAGGUGCGAUUAUUGCUAGUUGAAAACUUUUACCAAUACCCCGCCAAGACGAUGUGAAAUACCAUCGGCUACGGCAAUUUUUGACAGCCCUUACGAGGG
>AAGE02020535_Aedes_aegypti_strain
AGCUUUGCGCAGUGGCGAUAUCGUAACCAAUGAGGUUUAACCGAGGUGCGAUUAUUGCUAGUUGAAAACUAAUACCAAUACCCCGCCUUGGGGACGUGAAAUACCGUCCGCUACGGCAAUUUUUGACAACCCCGAAAGGGG
>AAVX01087583_Callorhinchus_milii_scaf_1099306946332,
AGCUUUGCGCAGUGGCAGUAUCGUAGCCGAUGAGGUCUAACCGAGGCGCGAUUAUUGCUUAUUGAAAACUUUUCCCAAUACCCCGCCGUGACGACUUGAAAUAUAGUCGGCAUUGGCAAUUUUUGACAGUCUCUGCGGAGA
>K03095_D._melanogaster_U4
AGCUUAGCGCAGUGGCAAUACCGUAACCAAUGAAGCCUCCCUGAGGUGCGGUUAUUGCUAGUUGAAAACUUUAACCAACCCACGCCAUGGGACGUGAAAUACCGUCCACUACGGCAAUUUUUGGAAGCCCUUACGAGGG
>AACT01063233_Ciona_savignyi_cont_63233,
AGCUUUGCGCAGUGGCAGUAACAUAGCCAAUGAGGUUUAUCCGAGGCGUGUUUAUUGCUAGUUGAAAACUAUACCCAAUACCCCGCCCUGUCGACGUGAAACACCGUCGGCUGUGGCAAUUUCUGACGGGUUCUCCGGAAC
>AAWU01039949_Culex_quinquefasciatus_strain
AGCUUUGCGCAGUGGCGAUAUCGUAACCAAUGAGGUACAUCCGAGGUGCGAUUAUUGCUAGUUGAAAACUAAUACCAAUACCCCGCCAUGGGGACGUGAAAUACCGUCCGCUACGGCAAUUUUUGAAAACCCCGAAAGGGG
>AAAB01008933_Anopheles_gambiae_str.
AGCUUUGCGCAGUGGCGAUAUCGUAACCAAUGAGGUACAACCGAGGUGCGAUUAUUGCUAGUUGAAAACUAAUACCAAUACCCCGCCUUGGGGACGUGAAAUACCGUCCGCUAUGGCAAUUUUUGCAAACCCCGAAAGGGG
>X15933_Pea_U4_snRNA
AUCUUUGCGCUUGGGGCAAUGACGCAGCUAGUGAGGUUCUAACCGAGGCGCGUCUAUUGCUGGUUGAAAACUAUUUCCAAACCCCCUCUUAGGCUUGAGGUAACUCAAGCCUUUGAGAAUUUCUGGAAGGGCUCCCUUAGGGUAAAGUC
>AC084591_Caenorhabditis_briggsae_cosmid
AGCUUUGCGCUGGGGCGAUAACGUGACCAAUGAGGCUUUGCCGAGGUGCGUUUAUUGCUGGUUGAAAACUUUUCCCAAUUGCCCGCGAUGUCCCCUGAAACAUGGGUGACAUACGCAAUUUUUGAACGCCUCUAGGAGG
>CU302335_Medicago_truncatula_chromosome
AUCUUUGCGCUUGGGGCAAUGACGCAGCUAAUGAGGUUAUAACCGAGGCGCGUCUAUUGCUGGUUGAAAACUAUUUCCAAACCCCCUCUUAGGCUUGAGGCAACUCAAGCCUUCGAGAAUUUCUGGAAGGACUCCUUUUGGGGUAAAGUC
>AABS01000042_Ciona_intestinalis_ciona0042,
AGCUUUGCGCAGUGGCGGUAUCGUAGCCUAUGAGGUUUAUCCGAGGCGCGAUUAUUGCUAGUUGAAAACUAUUCCCAAUACCCCGCCCUGUCGACGUGAAAAACCGUCGGCUGUGGCAAUUUCUGAUGUGUUCUCAGGAAC
>AADK01043685_Bombyx_mori_strain
AACUUUGCGCAGAGGCAAUAUCGUAACCAAUGAGGUUAAUCCGAGGUGCGAUUAUUGCUAGUUGAAAACUUUACCAAUACCCCGCCUUGUGGACGUGAAACACCGUCCGCUAUGGCAAUUUUUGGAAGGCCGUAAAGGC
>AACG02000302_Saccharomyces_bayanus_623-6C
AGCUUUGCGCAGUGGCAGUAACAUAGCUGAUGAGGUUCAUCCGAGGCGUGUUUAUUGCUAGUUGAAAACUAUACCCAAUACCCCGCCCUGUGGACGUAUAAACCGUUCGCUGUGGCAAUUUCUGAUGGGUUCCCCGGAAC
>AAPU01010717_Drosophila_mojavensis_strain
AUCUUUGCGCAGAGGCGAUAUCGUAACCAAUGAAGUUCUACUGAGGUGCGAUUAUUGCUAGUUGAAAACUUUAACCAAUACCCCGCCAUGGGGACGUGAAAUACCGUCCACUACGGCAAUUUUUGGAAGCCCGAAAGGGC
>AAPQ01007039_Drosophila_erecta_strain
AUCUUUGCGCAGAGGCGAUAUCGUAACCAAUGAAGUUCUACUGAGGUGCGAUUAUUGCUAGUUGAAAACUUUAACCAAUACCCCGCCAUGGGGACGUGAAACACCGUCCACUACGGCAAUUUUUGGAAGCCCGAGAGGGC
>AAFS01000180_Drosophila_pseudoobscura_pseudoobscura
AUCUUUGCGCAGAGGCAUUAUCGUAACCAAUGAAGUUCUACUGAGGUGCGAUUAUUGCUAGUUGAAAACUUUAACCAAUACCCCGCCAUGAGGACGUGAAAUACCGUCCGCUACGGCAAUUUUUGGAAGCCCGUGAGGGC
>AANI01016129_Drosophila_virilis_strain
AACCUUGUGCAGUGGCAAUAUCGCAAACAAUGAGGUCACAACCGAGUUGCGAUUAUUGCUAGUUGAAAACUUUAACCAAUAACUCGCCCUGUGUGAGCCACGCUCACGUUGAGGCAAUUUUUUUAGGCUCGAAAGAGC
>AAJJ01000336_Tribolium_castaneum_strain
AGCUUUGCGCAGUGGCAGUAUCGUAACCGAUGAGGUAAAUCCGAGGUGCGAUUAUUGCUAGUUGAAAACUUUAACCAAUACCCCGCCAUGUGCACGUGAAAUACCGUGCGCUACGGCAAUUUUUGGAAGCCUCUACGGGGG
>AAAA02007064_Oryza_sativa_Indica
AUCUUUGCGCUUGGGGCAAUGACGCAGCUAGUGAGGUUAUACCGAGGCGCGUCAAUUGCUGGUUGAAAACUAUUUCCAAACCCCCUCUGCGGCCCAUCCGGGCCUCAGAGAAUUUCUGGAAGGGCUCCCUAACUAGGGUAAAGCC
>AAKO01002834_Drosophila_sechellia_strain
AUCUUUGCGCAGUGGCAAUACCGUAACCAAUGAAGUCCUCCUGAGGUGCGGUUAUUGCUAGUUGAAAACUUUAACCAAUACCCCGCCAUGGGGACGUGAAAUACCGUCCACUACGGCAAUUUUUGGAAGCCCGAGAGGGC
>X07113_Vicia_faba_U4B
AUCUUUGCGCUUGGGGCAAUGACGUAGCUAGUGAGGUUCUAACCGAGGCGCGUCUAUUGCUGGUUGAAAACUAUUUCUAAACCCCCUCUUAGGCUUGAGUUUAACUCAAGCCUUUGAGAAUUUCUGGAAGGACUCCUUCGGGGUAAAGUC
>AAPP01015712_Drosophila_ananassae_strain
AUCUUUGCGCAGUGGCAAUACCGUAACCGAUGAAGUUCUACUGAGGUGCGGUUAUUGCUAGUUGAAAACUUUAACCAAUACCCCGCCAUGGGGACGUGAAAUACCGUCCACUACGGCAAUUUUUGCAAGCCCGAGAGGGC
>AM479189_Vitis_vinifera_contig
AUCUUUGCGCUUGGGGCAAUGACGCAGCUAGUGAGGUUCUAACCGAGGCGCGUCAAUUGCUGGUUGAAAACUAUUUCCAAACCCCCUCCUUGGCCUGGGUUACGCCCAGGCCAUCGAGAAUUUCUGGAAGGGCUCCCUAAGGGGUAAAGCC
>AASG02000802_Ricinus_communis_ctg_1100012356565,
AUCUUUGCGCUUGGGGCAAUGACGCAGCUAGUGAGGUUCUAACCGAGGCGCGUCUAUUGCUGGUUGAAAACUAUUUCCAAACCCCCUCAUUGGCCUGGGUUUGGCCCAGGCCAUUGAGAAUUUCUGGAAGGGCUCCCUUAGGGGUAAAGCU
>AAPT01020986_Drosophila_grimshawi_strain
AUCUUUGCGCAGAGGCGAUAUCGUAACCAAUGAAGUUCUACUGAGGUGCGAUUAUUGCUAGUUGAAAACUUUAACCAAUACCCUGCCAUGGGGACGUGAAAUACCGUCCGCUACGGCAAUUUUUGGAAGCCCGAGAGGGC
>AARH01003623_Populus_trichocarpa_Ptrichocarpa_Cont3623,
AUCUUUGCGCUUGGGGCAAUGACGCAGCUAGUGAGGUUCUAACCGAGGCGCGUCAAUUGCUGGUUGAAAACUAUUUCCAAACCCCCUCAUUGGCCUGGGUUUGGCUCAGGCCAUUGAGAAUUUCUGGAAGGGCUCCCCUCGGGGUAAAGCC
>X67145_A.thaliana_U4.1_snRNA
AUCUUUGCGCUUGGGGCAAUGACGCAGCUAAUGAGGUUCUAACCGAGGCGCGUCUAUUGCUGGUUGAAAACUAUUUCCAAACCCCCUCCUAGGCCUAAGCUUGUCUUAGGCCUUCGAGAAUUUCUGGAAGGGCUCCCUUUGGGGUAAAGCC
>AP004858_Oryza_sativa_Japonica
AUCUUUGCGCUUGGGGCAAUGACGCAGCUAGUGAGGUUAUACCGAGGCGCGUCAAUUGCUGGUUGAAAACUAUUUCCAAACCCCCUUUGCGGCCCAUCCGGGCCUCAGAGAAUUUCUGGAAGGGCUCCCUAACUAGGGUAAAGCC
>AAQA01000004_Brugia_malayi_ctg_53347,
AGCUUUGCGCAGUGGCGAUAACGUGACCAAUGAGGCUUAGCCGAGGUGCGUUUAUUGCUGGUUGAAAACUUUCACCCAAUUGCCCGCCGCAGCUCCUGAAAAAUGGAUGCUGUAGGCAAUUUUUGAACGCCCCGCACGGGG
>AP006099_Lotus_japonicus_genomic
AUCUUUGCGCUUGGGGCAAUGACGCAGCUUAUGAGGUUCUAACCGAGGCGCGUCUAUUGCUGGUUGAAAACUAUUUCCAAACCCCCUCUUAGGCCUGGGUUCACCCCUGGCCUUCGAGAAUUUCUGGAAGGGCUCCCUUUGGGGUAAAGCU
>AAWT01050999_Schmidtea_mediterranea_strain
GUUUUUGCGCAGGUGCAAUACACCAUCAAGUGAGGAUAAUUCCGAUGAGGUGUUUUUGCUAAUUGAAAACUUUUCCCAAUACCCCGCUAUUAGUUUUACUGAUCAUAGUAAAACUUUUAGCAAUUUUUAAAGGUCCGACAAGGA
>AATT01000006_Batrachochytrium_dendrobatidis_JEL423
AUUCUUGCACGGGAGCAUUAUCCAUAACUGUGAAGUUACGACUGAGUUUGGAUUAUUGCUGAUUGAAAACUAAUUCCAAUCGGCUCUUGACGCCCUACUGGGGCGGCAAGGAAUUUUUGGACCCAUUACUUAAUA
>AAQB01006409_Drosophila_willistoni_strain
AUCUUUGCGCAGCGGCAAUUUCGUAACCAAUGAAGGCAACUGAGGUGCGAAUAUUGCUAGUUGAAAACUUUAACCAAUACCCCGCCCAGGGGACGUGAAAUACCGUCCACUAAGGCAAUUUUUGGAAGCCCGAGAGGGC
>AP007155_Aspergillus_oryzae_RIB40
AUCCUAGUGCACGGGCAAUACACGUAUCAGUGAGGAGACAUCCGAGAUCGUGUUUUUGCUAGUUGAAAACUAUUUUUUUGACCGCUCUAGUUGGCCUUCGGGUCGGCUAGGAAUUUUUGAAAACAAACUGCCCUGGCUCAUAUUUG
>AACW02000210_Rhizopus_oryzae_RA
AUUCUUGUGCUAGGGCAAAACCACGAAAGUGAGGUUCAUACUGAUUCUGGUUUAUUGCUGGUUGAAAACUACUACCAAUGCCCGUCUGCAGUGCUCUUCGGGGCGCGGCAGCAAUUUUUUGAAGGCUCAGUAGGGC
>AC192395_Callithrix_jacchus_BAC
AGCUUUGUGCAGUGGCAGUAUCGUAGCCAAUGAGGUGUAUCUGAGACUCGAUUAUUGCUAUUUGAAAACUUUUCCCAGUACCCCGCCAUGACAACUUGAAAUAUAGUCGGCAUUGGCAAUUUUUGACAGUCUCUACGGAGA
>CAAJ01010632_Plasmodium_chabaudi_whole
AUCCUUGCGGGAGGGGCAUUAUCGCUGUAAAUGACGACUAACGGAUACGCGAUUAUUGCUAGUUGAAAACUACUCCAAUUCCCGUCUCGAUGCUUGAAAAAGCAGAGAGCAAUUUUUGUAGCCUUUUUAAAG
>AAKM01000017_Plasmodium_vivax_ctg_7187,
AUCUUUGCGGGAGGGGCAUUAUCGCUGUAAAUGACGACUAACGGAUACGCGAUUAUUGCUAGUUGAAAACUACUCCAAUUCCCGUCUCGAGGCUUGAAAAAGCUGAGGGCAAUUUUUGUAGCCUUUGCAUGAAG
>AABL01000640_Plasmodium_yoelii_yoelii
AUCCUUGCGGGAGGGGCAUUAUCGCUGUAAAUGACGACUAACGGAUACGCGAUUAUUGCUAGUUGAAAACUACUCCAAUUCCCGUCUCGAUGCUUGAAAAAGCAGAGAGCAAUUUUUGUAGCCUUUUAAAGG
>L22250_Ascaris_lumbricoides_small
AGCUUUGCGCAGAGGCGAUAACGUGACCAAUGAGGCUCAGCCGAGGUGCGUUUAUUGCUGGUUGAAAACUUUCACCCAAUUGCCCGCCGCGGCGCCUGAAACAUGGCGGCCGUACGAAUUUUUGAACGCCCUGAAGGGGG
>AAFU01001086_Chaetomium_globosum_CBS
AUCCAAGUGCAGGGGUUUUACGUGUAUCAGUGAGGAUUCGUCCGAGAUCACGUUUUUGCUAGUUGAAAACUACAUACCUGACCGCUCCUGUUGGGUUUCGACCUGACAGGGAAUUUUUGGAACCCUUCCUCUCGCAGG
>X58844_T.thermophila_U4.1_snRNA
GACCUCGCGACAGGGGCAAUAUAGCAGCAAGUGACGGUUAACUGAUGCGCUAUUAUUGCUAGUUGAAAACUACUUCAAUAAGUGGAAACGACGCUUGCGUCGGGUCCCAAUUUCUGGAAGGUCGUAUGAC
>AAYL01000045_Toxoplasma_gondii_VEG
AUCCUUGCGGUAGGGGCAAUGUCGCUGCAAGUGACGCCUAGCGGAUGCGCGAUGAUUGCUAGUUGAAAACUACUCCAAUUCCCGUUCGCCGACCCGAAAGGGUCGGCGGCAAUUUCUGGGGCCCCCCGGGG
>AAXJ01014857_Perkinsus_marinus_ATCC
AUCCUUGCGGGAGGGGCAAUAGCGCUAUCUAUGACGCCUUGCGGAGAUGCGCUUUUUGCUAGUUGAAAACUACUCCAAUUCCCGUCGCGAGAUUCUAACGGAUCCCGUCGCAAUUUUAGGGCGCCUCGCAUGAGG
>AANS01000355_Plasmodium_falciparum_HB3
AUCUUUGCGGGAGGGGCAGUAUCGCUGUAAAUGACGACGAACGGAUACGCGAUUAUUGCUAGUUGAAAACUACUCCAAUUCCCGUCUCGAUGCUUGAAAAAGCAGAGAGCAAUUUUUGUAGCCUUUCUUUAUAAAG
>AATM01000105_Schizosaccharomyces_japonicus_yFS275
AUCUUUGUGCACGGGUAUUACGCUUAUCAGUGAGGAUCCUUUCCGAGAUGGCGUUAUUGCUAGUUGAAAACUACAACCCUGACCGCUCCGACUCAUGCUUUUGCGUGUUUCGGGAAUCUUUGGAAAAAAAUCCAGCAUUUU
>AAGT01000338_Sclerotinia_sclerotiorum_1980
AUCUUAGUGCAUGGGUUUUACGCAUAUCAGUGAGGAUUCGUCCGAGAUUGCGUUUUUGCUAGUUGAAAACUAUAACCAUGACCACUCCAGGUUGGCUUCGGCUGGCCUGGGAAUCUUUGGAACCAAAACAUCUUC
>AAXI01000285_Pyrenophora_tritici-repentis_Pt-1C-BFP
AUCCAAGUGCUCGGGCUUUACGCUUACCAGUGAGGAUUCGUCCGAGGUAGCGUUUUUGCUAGUUGAAAACUACAACUAUGACCGCUCCAGUUGGUCUUCGGAUCGACUGGGAAUUUUUGUAACAAACUGUA
>AAID01000631_Botryotinia_fuckeliana_B05.10
AUCUUAGUGCAUGGGUUUUACGCAUAUCAGUGAGGAUUCGUCCGAGAUUGCGUUUUUGCUAGUUGAAAACUAUAACCAUGACCACUCCAGGUUGGCUUCGGCCGGCCUGGGAAUCUUUGGAACCAAACAUCUUCU
>CU329671_Schizosaccharomyces_pombe_chromosome
AUCUUUGUGCACGGGUAUUACGCUUAUCAGUGAGGAACUUUUCCUAGAUGGCGUUAUUGCUAGUUGAAAACUAUUACCCUGACCGCUCCAACUCUCGUUAAGAGUUUUGGGAAUAUUUGGAAACCAACUUAUUGC
>AAXT01000001_Babesia_bovis_strain
AUCCUUGCGGAAGGGGCAAUAUCGUUGCAAGUGACGCUUAGCGGAUGCGCGAUAAUUGCUGGUUGAAAACUACUCCAAUUCCCGUCUAUCAUUUCGAAAGAUUUGUUAGCAAUUUUUGUAGCCUCCCGGGG
>AAFT01000065_Clavispora_lusitaniae_ATCC
AUCUUUAUGCAGGGGCAUUACGUGUAUCAGUGAGGAUUCGUCCGAGAUCAUGUUUUUGCUGGUUGAAAACUAUAACCUGACAACUCCUUGGUAGACCUUGCCUUGUGCUUGGGCUGCCCGGGGAAUUUUUGGAUUUGCCUGAUUUUGCUUUGUGGCA
>ABAS01000010_Talaromyces_stipitatus_ATCC
AUCCUAGUGCUCGGGCAGUUCGAUUACCAGUGAGGAUUUCAUCCGAGGUAUCGAUUUUGCUAGUUGAAAACUACCUAGUUUGACCACUUCAACUGGCCUGCGGGUCGGUUGGGAAUUUUUGAUCACUCAAUUCUCUUACUCUGUGGAGAG
>AACM02000196_Gibberella_zeae_PH-1
AUCCGAGUGCAAGGGCGUUAUCCAUCUCAAUGAGGCUUUGCCGAGAGUGGAUUUUUGCUAGUUGAAAACUAUACACUGACCGCUCCUACUUGGGUUCGCCUGGGUAGGGAAUUUUUGGAACACUUUUCCUAUGGAAACUUUUCUUUCAUUGCGAUCGGUCCUUUAUGAACUGGCGCGAAGAAGG
>AAVQ01000002_Pichia_stipitis_CBS
AUCUUUAUGCAGGGGCAUUACGUGUAUCAGUGAGGAUUCGUCCGAGAUCAUGUUUUUGCUGGUUGAAAACUAUAACCUGACAGCUUCUUAGUGAUCUAGCCUUGUGCUAUGAAUGCUAAGGGAAUUUUUGGAGAACUAUCAUUUGA
>ABAR01000001_Penicillium_marneffei_ATCC
AUCCUAGUGCUCGGGCAGUUCGAUUACCAGUGAGGAUUUCAUCCGAGGUAUCGAUUUUGCUAGUUGAAAACUACCUAGUUUGACCACUUCAACCGGCCUGCGGGUCAGUUGGGAAUUUUUGAUCUCACUGAAUUUUCGCUCAGCUAGUACUUGUUACUACUAGUG
>CAAL01000681_Paramecium_tetraurelia_chromosome
AUCCUUAUUCAGGGGCAAUAUCGCUGUAAGUGACGUACCAACGGAUACGCGAGAUUGCUAAUUGAAAACUACUCCAAUGCGAGUGUACGACUUCCUUGUGAAGUCGUUCACCAAUUUCUGAAGGGUCGAAAGAC
>BX842620_Neurospora_crassa_DNA
AUCCAAGUGCAGGGGUUUUACGCGUAUCAGUGAGGAUUCGUCCGAGAUCGCGUUUUUGCUAGUUGAAAACUACAUACCUGACCGCUCUCAGUUGGCUUCGGCUGGCUGGGGAAUUUUUGGCAACCCACAAUCCUUUCUCGGACUGGA
>AAFO01000045_Candida_albicans_WO-1
GUCUUUAUGCAGGGGCAUUACGUGUAUCAGUGAGGAUUCGUCCGAGAUCAUGUUUUUGCUGGUUGAAAACUUAAACCUGACAACUUCUUGAAUGCUAUAGUAUUUUACUUGUGUGUUUAAGAGAAUUUUUGGAACCAUUUUUUUUCAUAAUCAUCAAACAUGUGGGAAAUCACGAAUAAUG
>AAJN01000077_Aspergillus_terreus_NIH2624
AUCCUAGUGCAAGGGUUUUACACGUGUCAGUGAGGAGACAUCCGAGACCGUGUUUUUGCUAGUUGAAAACUACCUAGUUUGACCGCUCCAGAUGGCCUUCGGGUCGUCUGGGAAUUUUUGAAAAACACACUGCCCUGACUCCUCGUUUGUGG
>AACD01000007_Aspergillus_nidulans_FGSC
AUCCUGGUGCAAGGGUUUUACACGUGUCAGUGAGGAGCCAUCCGAGACCGUGUUUUUGCUAGUUGAAAACUACCUAGUUGACCGCUCCAAUUGGCCUUAGGGUCGGUUGGGAAUUUUUGAACACUUAAAGAAA
>CR382130_Yarrowia_lipolytica_strain
AUCUUUAUGCUCGGGCAUUACGCAUAUCAGUGAGGAUUCGUCCGAGAUUGUGUAUUUGCUGGUUGAAAACUUAACCAUGACCGCUCUCUAUUGCCUUGUGGCUUGCCACAGUCGGCUUUAGAGGAAUUUUUGGAACCUCAAGAUCGAAGUGAG
>AM269959_Aspergillus_niger_contig
AUCCUGGUGCACGGGUUUUACACGUGUCAGUGAGGAGACAUCCGAGACCGUGUUUUUGCUAGUUGAAAACUACCUAGUUUGACCGCUCUCCUUGGUCUUCGGAUCGGGGAGGAAUUUUUGAAAAAAAAGAUGCCAUGCCUUCAAAUUUU
>AAFM01000021_Pichia_guilliermondii_ATCC
AUCUUUAUGCAGGGAUAUUACGUGUAUCAGUGAGGAUUCGUCCGAGAUCAUGUUUUUGCUAGUUGAAAACUACAACCUGACAGCUCCUUGAUGUGGUAUCCUUGUGGUAUCUGCGUCCAGGGAAUUUUUGGAACUUUUUUUUUUCAUUGAA
>AACY020397167_Marine_metagenome_1096626505482,
AUCCUUGCGGAAGGGGCAAUCGCGCUACCAGUGACGCCUAGCGGAGGUGCGCGGUUUGCUAGUUGAAAACUACUCCAAUUCCCGUCAAGUUUGAUCGUCAGGUCAUUCUUGCAAUUUUUAGGCGGGCUUCGGCC
>AAKE03000003_Neosartorya_fischeri_NRRL
AUCCUGGUGCACGGGUUUUACACGUGUCAGUGAGGAGACAUCCGAGACCGUGUUUUUGCUAGUUGAAAACUACCUAGUUGACCGCUUCAGUUGGUCUUCGGAUCGACUGGGAAUUUUUGAAAAAAAAGUUG
>AL844502_Plasmodium_falciparum_3D7
AUCUUUGCGGGAGGGGCAGUAUCGCUGUAAAUGACGACUAACGGAUACGCGAUUAUUGCUAGUUGAAAACUACUCCAAUUCCCGUCUCGAUGCUUGAAAAAGCAGAGAGCAAUUUUUGUAGCCUUUCUUUAUAAAG
>AAGK01000002_Theileria_parva_strain
AUCCUUGCGGAAGGGGCAUUCUCGUUGCAAGUGACGCCUAGCGGAUGCGCGAUAAUUGCUAGUUGAAAACUACUCCAAUUCCCGACUUUCAUUACGCAAGUUUUGAAAGCAAUUUUUGUGGCCCUUAGGGGC
>AAHF01000007_Aspergillus_fumigatus_Af293
AUCCUGGUGCACGGGUUUUACACGUGUCAGUGAGGAGACAUCCGAGACCGUGUUUUUGCUAGUUGAAAACUACCUGUUGACCGCUUCAGUUGGUCUUCGGAUCGGCUGGGAAUUUUUGAAAAAAAGUUGCCCUGACAUCCUAAGUCUUGGUGUCAGUUUU
>AC198144_Nomascus_leucogenys_BAC
AGUUUUGCACAGUGGCAGUACCGUAGCCAAUGAGAUUUAUCCAAGACGCGAUUAUUGCUAAUUGAAAAUUUUCCCAAUACCCCACCAUGAUGACUUGAAAUAUAAUCAGCACUGGCAAUUUUUGACACUCUCUACGGAGA
>ABDB01000004_Aspergillus_fumigatus_A1163
AUCCUGGUGCACGGGUUUUACACGUGUCAGUGAGGAGACAUCCGAGACCGUGUUUUUGCUAGUUGAAAACUACCUAGUUGACCGCUUCAGUUGGUCUUCGGAUCGGCUGGGAAUUUUUGAAAAAAAGUUGCCCUGACAUCCUAAGUCUUGGUGUCAGUUUU
>AAEE01000007_Cryptosporidium_parvum_Iowa
AGCCUUACGCAAGGGGAGAUAUCGUUACAAAUGACGCUCAGCGGAUGUGCGAUUUCUGCUAGUUGAAAACUACACCAAUUUAAACUUCUAUUAUUCUAUUCUCUAAUAGAUUAAUGGCAAUUUCUGGGGCCCUCUAGGGC
>AAGI01000165_Phaeosphaeria_nodorum_SN15
UGCUAGGUGCUCGGGCUUUACGCUUACCAGUGAAGAUUCGUCUGAGGUAGCGUUUUUGCUAGUUGAAAACUACAACUAUGACUGCUCCAGUUGGCCUUCGGGUCGGCUGGGAAUUUUUGAAACCUUUACACUUUUUUGUGCUUUUCGUUGAUUUUUGCGGCCUUGAGCUGCAUGAUCGAAGAAG
>AAPO01000090_Lodderomyces_elongisporus_NRRL
AUCUUUAUGCAGGGGCAUUACGUGUUUCAGUGAGGAUUCGUCCGAGAUCAUGUUUUUGCUGGUUGAAAACUUUAAACCUGACAGCUUCUCAAUGUUGGUGUCCUUGUGAUAUUUGAUGUUGAGAGAAUUUUUGGAAACUUUUUUUA
>AAQQ01631221_Spermophilus_tridecemlineatus_cont1.631220,
AGCUUUGUGCAGUGGCAGUAUUGAAGCCAAUGAAGUCCAUCUGAGGCACAAUUAUUGCUAAUUGAAAACUUUUCCAGUACCCCACCAUGACAACUUUUAAUAUAGUCGGCAUUGGCAUAAUUUAAAAAAAAAAUA
>CR382124_Kluyveromyces_lactis_strain
AUCCUUAUGCACGGGAAAUACGCAUAUCAGUGAGGAUUCGUCCGAGAUUGUGUUAUUGCUGGUUGAAAUUUAUUUUUAACCAUGACCUCCUCCUCAUAACGUAUUGUGUCUUUCAUUUUACACAUGUGUUAUGCAGGGAAUUUUUGGAACCUACCUUUUUUUCCUUCUUCAAGAAG
>AAKD03000006_Aspergillus_clavatus_NRRL
AUCCUGGUGCACGGGUUUUACACGUAUCAGUGAGGAGACAUCCGAGAUCGUGUUUUUGCUAGUUGAAAACUACCUAUUUGACUGCUCCAGUUGGUCUUCGGAUCGGCUGGGAAUUUUUGAAGAAAAAGGUU
>AAWC01000056_Puccinia_graminis_f.
AUCUUUGUGCUCGGGCAAGUGAUUAAUCCAGUGAAGUGUAUACUGAGGAUAAUCAAAUUGCUGGUUGCAAACUAUUACCAAAUGCUUCCAUCGCCCUGCGGGGUUGUUGGGGAAUUUCUGAGCCCCCAGGGG
>ABCN01001426_Chlamydomonas_reinhardtii_strain
AUCCUUGCGCUUGGGGCAGUGUCGCAGACUGUGAGGUCUAACCGAGUCGCGACAGUGCCAGUUGAAAACUUAUUCCAUCCCCGUCGGUCGUCGUUCUUCGGAACGCUUCCGCAAUUUCUGUCGGGCCUUUUGGC
>AANV02000065_Entamoeba_dispar_SAW760
AUCCUUGCGCUAGGGCAAUAUUCUUUUAAUGACUGCAAAGGAAGAGGAAUGAUUGCUAGUUUAAAACUAAAUCCAAGCGCCGAGAAACAGUGACUUGCUGUUUCUCAAUUUUUGAACUCGAAUUUAUUUG
>AAIM02000062_Gibberella_moniliformis_7600
AUCCAAGUGCAUGGGCGUUUUCCUUCUCCGUGAAGCGAUAAGCUGAGAGAGGAAUUUUGCUAGUUGAAAACUAUACACUGACCGCUCCUUGUUGGGUUCGCCUGGCAAGGGAAUUUUUGGAACUUUCAUUUUCUUUCAUUGCGACCAGUUCUUGAUGGACUGCCGUGAAGAAG
>AATU01001408_Phytophthora_infestans_T30-4
AUCUUUGUGCUUGGGGCAAUACGAUAGUGUGUGAAGCUCUGCUGAUGCAUCGUGAUUGCUAGUUGAAAACUACUCCAACACCCGUGAGAAGGCCACUGGCCAGCUCCAAUUUCUGUUUUAUCUCCCACUAU
>AF270843_Saccharomyces_pastorianus_unknown
AUCCUUAUGCACGGGAAAUACGCAUAUCAGUGAGGAUUCGUCCGAGAUUGUGUUUUUGCUGGUUGAAAUUUAAUUAUAAACCAGACCGUCUCCUCAUGGUCUACUAUGGGUGUUCGCUUUUGAACACUUCAAGACUAUGUAGGGAAUUUUUGGAAUAUUUUCUCAUAU
>AAQX01001192_Phytophthora_ramorum_strain
AUCUUUGUGCUUGGGGCAAUACGAUAGUGUGUGAAGCUCUGCUGAUGCAUCGUGAUUGCUAGUUGAAAACUACUCCAACACCCGUGAGAAGGCCACUGGCCGGCUCCAAUUUCUGUUUUAUCUCCCAAUUCGGGAG
>AARE01001618_Ascosphaera_apis_ARSEF
AUCCAAGUGCACGGGUUUUACGUUACCGGUGAAGGUUCGCCUGAGGCAACGUUUUUGCUAGUUGAAAACUACCAUUAUGACCGCUCCAGUUGGUCUCUGUGAUCGGCUGGGAAUAUUUGGAAACCAGAAUUUGG
>AADM01000245_Kluyveromyces_waltii_NCYC
AUCCUUAUGCACGGGAAAUACGCAUAUCAGUGAGGAUUCGUCCGAGAUUGUGUUAUUGCUGGUUGAAAUUAACAUUUAACCUGACCCGCUCCUCAUAGUUUUAAGUGUCUUUUUACACUGUAGCUAUGUAGGGAAUUUUUGGAAUAUUUAUAUUUUGUACUCUUGCAAAAC
>ABBC01001255_Coccidioides_immitis_RMSCC
AUCCGAGUGCACGGGUCUUACGUUUCCAGUGAAGGUUCGCCUGAGGCAACGUUUUUGCUAGUUGAAAACUACAAACUUAGACCGCUCCAGUUGGUCUUCGGAUCGGCUGGGAAUUUUUGAAAAAAUUUAUCUUUAAA
>ABBB01000091_Coccidioides_posadasii_RMSCC
AUCCGAGUGCACGGGUCUUACGUUUCCAGUGAAGGUUCGCCUGAGGCAACGUUUUUGCUAGUUGAAAACUACAAACUUAGACCGCUCCAGUUGGUCUUCGGAUCGGCUGGGAAUUUUUGAAAAAAUUUGUCUUUAAA
>CP000582_Ostreococcus_lucimarinus_CCE9901
AUCUUUGCGCAUGGGGUUAUAUCCAAAGCUGUGAAGUCUUAACUGAGCUUGGAAUAUUGCUGGUUGAAAACUAAAUUCCAUACCCCGUGACGGUCGCGCACGCGUCGUCACGAAUUUCUGCAGGCGCACCACACGCG
>AAIW01000278_Uncinocarpus_reesii_1704
AUCCAAGUGCACGGGUCUUACGUUUCCAGUGAAGGUUCGCCUGAGGCAACGUUUUUGCUAGUUGAAAACUGCAAAUUUAGACCGCUUCAGUUGGUCUUCGGAUCGGCUGGGAAUUUUUGAACAACUUUCACAAAAGU
>AACI02000576_Saccharomyces_kudriavzevii_IFO
AUCCUUAUGCACGGGAAAUACGCAUAUCAGUGAGGAUUCGUCCGAGAUUGUGUUUUUGCUGGUUGAAAUUUAAUUAUAAACCAGACCGUCUCCUCAUGGUCGCUUAUCGGUGUUCGCUUUUGAAUACUUCAAGACUAUGUAGGGAAUUUUUGGAAUUUUUUUCUUAUUUAUCGAUAUUUAAACUUUCAAAA
>AACF01000119_Naumovozyma_castellii_NRRL
AUCCUUAUGCAAGGGAAAUACGCAUAUCAGUGAGGAUUCGUCCGAGAUUGUGUUUUUGCUGGUUGAAAUUUAAUUAAACCAGACCUGCUCCUCAUUGUCGCCAGUUAGAUGUUCGCUUCAUGAACAUCUCAGAUAAUGUAGGGAAUUUUUGGAAUACUUUUAUUUUCUAAUCAUGAAUUUUCCCAUCAAGAUAACCGAUGAGAGAAGGAGU
>AAJI01000076_Ajellomyces_capsulatus_NAm1
AUCCAAGUGCACGGGUUUUACGUUACCAGUGAAGGUUCGCCUGAGGCAACGUUUUUGCUAGUUGAAAACUACAACUACUGACCGCUCCAUGUUGGUCUUCGGAUCGGCUGGGAAUUUUUGAACAAAAGCAAU
>AABZ01000001_Saccharomyces_mikatae_IFO
AUCCUUAUGCACGGGAAAUACGCAUAUCAGUGAGGAUUCGUCCGAGAUUGUGUUUUUGCUGGUUGAAAUUUAAUUAUAAACCAGACCGUCUCCUCAUGGUCGUUUAUCGGUGUUCGCUUUUGAAUACUUCAAGACUAUGUAGGGAAUUUUUGGAAUAUUUCUUUUA
>U18778_Saccharomyces_cerevisiae_chromosome
AUCCUUAUGCACGGGAAAUACGCAUAUCAGUGAGGAUUCGUCCGAGAUUGUGUUUUUGCUGGUUGAAAUUUAAUUAUAAACCAGACCGUCUCCUCAUGGUCAAUUCGGUGUUCGCUUUUGAAUACUUCAAGACUAUGUAGGGAAUUUUUGGAAUACCUUUUUUCAUUACCGAUAUUCAUUCUUUCAAAGGGACUGUUUAUUUUUCUUUGGAAGUAAUAUCAAAAAAUAGGU
>AABY01000063_Saccharomyces_paradoxus_NRRL
AUCCUUAUGCACGGGAAAUACGCAUAUCAGUGAGGAUUCGUCCGAGAUUGUGUUUUUGCUGGUUGAAAUUUAAUUAUAAACCAGACCGUCUCCUCAUGGUCAAUUCUGUGUUCGCUUUUGAACACUUCAGGACUAUGUAGGGAAUUUUUGGAAUACUUUUUUUUCGUUUACCGAUAUUCAUUCUUUCAAAGAAACUUUUCAUCUUUCUUUGGAAGU
>AADS01000270_Phanerochaete_chrysosporium_RP-78
AUUCUUGUGCUCGGGCACGUACUGUCGCCAGUGAGGUCUUUACCGAGGCACAGUCUUUUGCUGAUUGCAAAUUACACAUCCGAACACGUCUGUUGGCUUCGGCCUUCAGCAAUUUUUGGAAAAACCCUUCACUU
>AE017356_Cryptococcus_neoformans_var.
GUCCUUGUGCUAGGGUUAGAGCUUCUGACAGUGAGGAGAAAUCCGAGUCGAAGCAAUUGCUGAUUGCAAAAAAUAUCCUACACGUAAUGUCCAUCGUAAGGUGUGACAUUCAAUUUCUGGCAAAGUACACUU
>AACO02000129_Cryptococcus_neoformans_var.
GUCCUUGUGCUAGGGUUAGAGCUUCUGACAGUGAGGAGAAAUCCGAGUCGAAGCAAUUGCUGAUUGCAAAAAAUAUCCUACACGUAAUGUCCAUCGUAAGGUGUGACAUUCAAUUUCUGGCAACGUACACAUCG
>AAZN01000370_Vanderwaltozyma_polyspora_DSM
AUCCUUAUGCAUGGGAAAUACACAUUUCAGUGAGGAUUCGUCCGAGAUUGUGUUUUUGCUGGUUGAAAUUUAAAUUUAAUUUUAACCUGACCCUUCUCCUCAUAGUCAACUAUUAUAAUGGAUAUUCGCUUUAUUGAAUAUCUUUUAAAAGA
>AAFP01000576_Cryptococcus_neoformans_R265
GUCCUUGUGCUAGGGUUAGAGCUUCUGACAGUGAGGAGAAAUCCGAGUCGAAGCAAUUGCUGAUUGCAAAAAAUAUCCUACACGUAAUGUCCAUCGUAAGGUGUGACAUUCAAUUUCUGGCAAAGUACACUCU
>AANW02001764_Entamoeba_invadens_IP1
CGCCUUGCGCUCGGGCAAUAUCUAUUUAAUGACAGAAAUGGAAAGUAGAUGAUUGCUAGUUUAAAACUAAAUCCAGCCCAGGUACCACGUGUCUUGCGUCGGACCAAUUUUUGUACUCGUUUUAAUC
>X13840_Physarum_polycephalum_U4
UUUGCGCUUGGGGCAAUAUUAUAGCGCGUGACCGAAAGGGAUGCAUAAUUAUUGCUAGUUGAAAACUAAUCUAAUGGCUGCGGUGACCCCUCGUGGUCAGGCUGCAAUUUUUGAAAAA
>D63682_Erythrobasidium_hasegawianum_gene
AUCUUUGUGCUCGGGCACGCGAUGGCGACGUUGAAGGAAACUGAGUCCCAUCUAAUUGCUGGUUGCAAACUAAAUUCCACACUCUUCACUGCACUCUUCGGAGUCUUUGGGAAUUUCUGCCCGCCUAACGGCG
>AC149882_Xenopus_tropicalis_clone
GUCUUUGCGCAGUGGCAGUAACAUAGCCAAUAAGGUCAAACCGAGGCGUGAUUAUUGCUAAUUGUGAUGAAGCUUAUUGUACAGCACUGCGGAAUAUGUUGGCGCUUUAUAAAUAAA
>DQ451048_Thryonomys_swinderianus_unknown
AGCUUUGCAUAGUGGUAGUACUGUAGCCAUUGAAGUUUUUCAGAGGUGUGAUUAUUGCUAAUUGAAAACAGGGAAACGAAGCUCCUGUCCUGUUUAAUCUGUAUAAAUGUAAUUUGUACUUGAGCCCCUUUACUGGG
>AL590450_chromosome_XI_of
GUCCUUACGCAGGAGGCCUCUAUCGAUGACGUUCACACGGAGAUAGAGAGAUUGCUAGGUUGGAAAUCCAAACCACUGCAAAUUCAAGUCUUAUGUCUUUCGUGGCAUGAGCCCCCUCUCAAGCUUUGGGAGGAUGCAAUUUUUGGAGUAGGCUUUUGAAGCCU
>AAZY02000012_Cryptosporidium_muris_RN66
AGUCUUGCGCCAGGGGCAAUGUCGUUGCAGGUGACGCCGAGCGGAUGCGCGACUAUUGCUAGUUGAAAACUACACCAAUUCCCUUCUAUCGGCCCUCUGUGGUCUGGUGGAAAUUUCUGGGGCCCUGAGGGGC
>AAKN02007150_Cavia_porcellus_strain
AGCUUUGCGCAGUGGCAGUAUCGUAGCCAAUGAGGUUUAUCCGAGGCGCGAUUAUUGCUAAUUGAAAACUUUUCCCAAUACCCCGCCGUGACGACUUGAAAUAUAGUCGGCAUUGGCAAUUUUUGACGGUCUCUACGGAGA
>AASC02060889_Aplysia_californica_cont2.60888,
AGCUUUGCGCAGUGGCGGUACCAUAGCCAAUGAGGUUUUACCGAGGCGUGGUUAUUGCUAGUUGAAAACUACUCCCAAUACCCCGCACGGGCUGGCCUUCACAGGUUAGCUUAGUGCAAUUUUUUACGGCUCUUACGGGAG
>AC189493_Brassica_rapa_subsp.
AUCUUUGCGCUUGGGGCAAUGACGCAGCUAAUGAGGUACUAACCGAGGCGCGUCUAUUGCUGGUUGAAAACUAUUUCCAAACCCCCUCCUGGGCCUAAGCUUGUCUUGGGCCUUCGAGAAUUUCUGGAAGGGCUCCCUCCGGGGUAAAGCU
>AACE03000002_Lachancea_kluyveri_NRRL
AUCCUUAUGCACGGGAAAUACGCAUAUCAGUGAGGAUUCGUCCGAGAUUGUGUUAUUGCUGGUUGAAAUUUUUAACCUGACCGCUCCUCAUAGUUUAAUGUGUCUUUUUUACACUAUAUGGCUAUGCAGGGAAUUUUUGGAAUUAUCCUCUGAUG
>AAGF03001264_Tetrahymena_thermophila_SB210
AACCUCGCGACAGGGGCAAUAUAGCAGCAAGUGACGGUUAACUGAUGCGCUAUUAUUGCUAGUUGAAAACUACUUCAAUAAGUGGAAACGACGCUUGCGUCGGGUCCCAAUUUCUGGAAGGUCGUAUGAC
>ABRQ01104616_Procavia_capensis_cont1.104615,
AGCUUUGCGCAGUGGCAAUAUCGUAGCCAAUGAGGUUUAUCCGAGGCGCGAUUAUUGCUAAUUGAAAACUUUUCCCAAUACCCCGCCGUGACGACUUGAAAUAUAGUCGGCAUUGGCAAUUUUUGACGGUCUCUACGGAGA
>CR382136_Debaryomyces_hansenii_strain
AUCUUUAUGCAGGGGCAUUACGUGUAUCAGUGAGGAUUCGUCCGAGAUCAUGUUUUUGCUGGUUGAAAACUAUAACCUGACAGCUCCUUAUUAUUAUGGCUUUAUGCUUUUGAUAUUAAGGGAAUUUUUGGAAUUCUUCUUUUAGA
>AAWR02035467_Equus_caballus_cont2.35466,
AGCUUUGCGCAGUGGCAGUAUCGUAGCCAAUGAGGUUUAUCCGAGGCGCGAUUAUUGCUAAUUGAAAACUUUUCCCAAUACCCCGCCGUGACGACUUGAAAUAUAGUCGGCACUGGCAAUUUUUGACAGUCUCUACGGAGA
>AAGD02002631_Caenorhabditis_remanei_strain
AGCUUUGCGCUGGGGCGAUAACGUGACCAAUGAGGCUUUGCCGAGGUGCGUUUAUUGCUGGUUGAAAACUUUUCCCAAUUGCCCGCGAUGACCCCUGAAACAUGGGUGUCAUACGCAAUUUUUGAACGCCUCAAGGAGG
>AAGJ04107959_Strongylocentrotus_purpuratus_Contig107989,
AUCUUUGCGCAGAGGCAGUAUCGUAGCCAAUGAGGUUUAUCCGAGGCGCGAUUAUUGCUAGUUGAAAACUUAUCCCAAUACCCCGCUCUGACGACGUGAAAUACCGUCGGCUGUAGCAAUUUUUCCAGAUCUCCAAGGAGA
>ABEG02000949_Caenorhabditis_brenneri_strain
AGCUUUGCGCUGGGGCGAUAACGUGACCAAUGAGGCUUUGCCGAGGUGCGUUUAUUGCUGGUUGAAAACUUUUCCCAAUUGCCCGCGAUGACCCCUGAAACACGGGUGUCAUACGCAAUUUUUGAACGCCUCCAGGAGG
>AACS02000001_Coprinopsis_cinerea_okayama7#130
UCUCUUGUGCUCGGGCAUGUGCUGUCGCCAGUGAGGUUUCUACCGAGGCACAGCCUAUUUGCUGAUUGCAAAUUACACAUCCGAACCCGUCUCUUAGCUUCGGCUAUGAGCAAUUUUUGGAAAAAUUUCACUU
>AE016817_Ashbya_gossypii_ATCC
AUUCUUAUGCACGGGAAAUACGCAUAUCAGUGAGGAUUCGUCCGAGAUUGUGUUAUUGCUGGUAAAAUAAUAUAAACCAUGACCCGCUCCUCAUGGUCAUAGAUGUCCUAGUACAUCGCGGACUAUGUAGGGAAUUUUUGGAAUGACACAAUUAUA
>AAPE02005503_Myotis_lucifugus_cont2.5502,
AGCUUUGCGCAGUGGCAGUAUCGUAGCCAAUGAGGUUUAUCCGAGGCACGAUUAUUGCUAAUUGAAAACUUUUCCCAAUACCCCGCCGUGACAACUUGAAAUAUAGUUGGCACUGGCAAUUUUUGACAGUCUCUAUGGAGA
>AAEC03000003_Coccidioides_immitis_RS
AUCCGAGUGCACGGGUCUUACGUUUCCAGUGAAGGUUCGCCUGAGGCAACGUUUUUGCUAGUUGAAAACUACAAACUUAGACCGCUCCAGUUGGUCUUCGGAUCGGCUGGUAAUUUUUGAAAAAAUUUAUCUUUAAA
>ADTU01005844_Atta_cephalotes_contig05844,
AGCUUUGCGCAGUGGCGAUAUCGUAACCAAUGAGGUUCUACCGAGGUGCGAUUAUUGCUAGUUGAAAACUUUUACCAAUACCCCGCCAUGACGAUGUGAAAUACCAUCGGCUACGGCAAUUUUUGAAAGUUUCUGCGGAAA
>AAIL02000028_Trichoderma_reesei_QM6a
AUCCAAGUGCACGGGCGUUUUCCUUCUCCGUGAAGCGAUAAGCUGAGAGAGGAAUUUUGCUAGUUGAAAACUAUACACUGACCACUCCUGGUUGGGUUCGCCUGGCCAGGGAAUAUUUGGAACCCUUCACAAGC
>AAWZ02025418_Anolis_carolinensis_chromosome
AGCUUUGCGCAGUGGCAGUAUCGUAGCCAAUGAGGUUAAUCCGAGGCGCGAUUAUUGCUAAUUGAAAACUUUUCCCAAUACCCCGCCAUGACGACUUGAAAUAUAGUCGGCACUGGCAAUUUUUGACAGUCUCUGCGGAGA
>AAQY02000456_Phytophthora_sojae_strain
AUCUUUGUGCUUGGGGCAAUACGAUAGUGUGUGAAGCUUUGCUGAUGCAUCGUGAUUGCUAGUUGAAAACUACUCCAACACCCGUGGGAAGGCCACUGGCCGGCUCCAAUUUCUGUUUUAUCUCCCCUCUUGCGGGGGU
>AACU03000146_Magnaporthe_oryzae_70-15
AUUCUAGUGCACGGGUUUUACGCAUAUCAGUGAGGAUUCGUCCGAGAUUGCGUUUUUGCUAGUUGAAAACUACAUACCUGACCACUCCAUGCGGGCUUCGGCUUACAUGGGAAUUUUUGGAACCAAAAGAUCUCAUUGAGGAUUUUUG
>Z74042_Caenorhabditis_elegans_Cosmid
AGCUUUGCGCUGGGGCGAUAACGUGACCAAUGAGGCUUUGCCGAGGUGCGUUUAUUGCUGGUUGAAAACUUUUCCCAAUUGCCCGCGAUGUCCCCUGAAACAUGGGUGGCAUACGCAAUUUUUGAAAGCCUCUAGGAGG
>AFQF01001265_Fusarium_oxysporum_Fo5176
AUCCAAGUGCAUGGGCGUUUUCCUUCUCCGUGAAGCGAUAAGCUGAGAGAGGAAUUUUGCUAGUUGAAAACUAUACACUGACCGCUCCUUGUUGGGUUCGCCUGGCAAGGGAAUUUUUGGAACUCUUUAUUUUCUUUCAUUGCGACCAGUUCUUGAUGGACUGCCGUGAAGA


 tRNA_Gly.fasta 

>PREDICTED__Oreochromis_2e-27_133
GCGCCGCUGGUGUAGUGGUAUCAUGCAAGAUUCCCAUUCUUGCGACCCGGGUUCGAUUCCCGGGCGGCGCAC
>Cyprinus_carpio_1e-11_692901
GUAUCUAUGCAAGAUUCCCUAUUCUUGCGACCCGGGUUCGACGUUCCCGGGCGGCGCAC
>PREDICTED__Salmo_9e-25_182
GCGCCGCUGGUGUAGUGGUAUCAUGGAAGAUUCCCAUUCUUUCGACCCGGGUUCGAUUCCCGGGCGGCGCAC
>Ovis_canadensis_3e-24_38085852
GCGCCGCUGGUGUAGUGGUAUCAUGCAAGAUUCCCAUUCUUGCGACCCGGGUUUGAUUCCCGGGGGGCGCA
>Nasonia_vitripennis_3e-24_385
GCACCGCUGGUGUAGUGGUAUCAUGCAAGAUUCCCAUUCUUGCGACCCGGGUUCGAUUCCCGGGCGGUGCA
>Cyprinus_carpio_3e-24_6360688
GCGCCGCUGGUGUAGUGGUAUCAUGCAAGAUUCCCAUUCUUGCGACUCGGGUUCGAUUCCCGGGCGACGCA
>Hydractinia_symbiolongicarpus_3e-24_109605
GCGCCGCUAGUGUAGUGGUAACAUGCAAGAUUCCCAUUCUUGCGCCCCGGGUUCGAUUCCCGGGCGGCGCACCA
>PREDICTED__Salmo_1e-22_3871
GCGCCGCUGGUGUAAUGGUAUCAUGGAAGAUUCCCAUUCUUUCGACCCGGGUUCGAUUCCCGGGCGGCGCA
>Ovis_canadensis_1e-22_477319
GCGCCGCUGGUGUGGUGGUUAUCAUGCAAGAUUCCCAUUCUUGCGACCCGGGUUCGAUUCCCGGGCGGCGCA
>Ovis_canadensis_0.016_28438333
GCCGCUGGUGUAGUGGUUAUCAUGCAAGAUUCUCA
>Scolia_verticalis_2e-21_626
GCUGGUGUAGUGGUAUCAUGCAAGAUUCCCAUUCUUGCGACCCGGGUUCGAUUCCCGGGCAGUGCA
>Dendroctonus_ponderosae_7e-20_317
GCUGGUGUAGUGGUAUCAUGCAAGAUUCCCAUUCUUGUGACCCGGGUUCGAUUCCCGGGCAGUGCA
>Lethenteron_camtschaticum_2e-19_15328
GCACCGCUGGUGUAGUGGUAGCAUGGAAGAUUCCCAUUCUUUCGACCCGGGCUCGAUUCCCGGGCGGUGCAC
>Apteryx_australis_8e-19_578124
UGGUGUAGUGGUAUCAUGCAAGAUUCCCAUUCUUGCGACCCGGGUUCGAUUCCCGGCUGGUGCA
>TPA_asm__Oryzias_3e-18_24865898
GCGCCGCUGGUGUAGUGGUAUCAUGCAAGAUUCCCAUUCUUGUGACCUGGGUUCAAUUCCCAGGC
>Ovis_canadensis_2e-14_12563397
GCUGGUGUAGUGGUAUCAUGCAAGACUUCCCAUUCUUGCAACCCAGGUUCAAUUCCCGGGUGGCACA
>Ovis_canadensis_6e-14_17875873
CUGGUAUAGUGGUUUCAUGCAAGAUUCCCAUUCUUGCGAGCUGGGUUCGUUUCCCAGGCGGCACA
>Spirometra_erinaceieuropaei_6e-14_73
GCGCCGGUAGUGUAGGGGUAUCAUGUAAGCCUCCCACGCUUGCGACCCGGGUUCGAAUCCCGGUCGGCGCAC
>Echinostoma_caproni_6e-14_7552
GCGCCGAUAGUGUAGGGGUAUCAUGCAACCUUCCCACGGUUGCGACCCGGGUUCGAAUCCCGGUCGGCGCAC
>Soboliphyme_baturini_6e-14_27585
GUGUAGCGGCAUCAUGCAAGAUUCCCAUUCUUGUGACCCGGGUUCGAUUCCCGGCUAGCGCA
>Protopolystoma_xenopodis_8e-13_1
GCCGAUAGUGUAGUGGUAUCAUGCAACCCUCCCACGGUUGCGACCCGGGUUCGACUCCCGGUCGGCGCAC
>Trichobilharzia_regenti_8e-13_8429
GCCGGUAGUGUAGUGGUAUCAUGCAACCCUCCCACGGUUGCGACCCGGGUUCGACUCCCGGCCGGCGCAC
>Schistosoma_margrebowiei_3e-12_1488
GCGCCGGUAGUGUAGCGGUAUCAUGCAACCCUCCCACGGUUGCGACCCGGGUUCGACUCCCGGCCGGCGCAC
>Echinostoma_caproni_3e-12_23028
GCGCCGAUAGUGUAGGGGUAUCAUGCAACCCUCCCACGGUUGCGACCCGGGUUCGAAUCCCGGUCGGCGCAC
>Schistosoma_mansoni_3e-11_26551825
GCGCCGGUAGUGUAGCGGUAUCAUGCAACCCUCCCACGGUUGUGACCCGGGUUCGACUCCCGGCCGGCGCAC
>Schistosoma_mansoni_3e-11_26553777
GCGCCGGUAGUGUAGCGGUACCAUGCAACCCUCCCACGGUUGCGACCCGGGUUCGACUCCCGGCCGGCGCAC
>Schistosoma_mansoni_3e-11_26558105
GCGCCGGUAGUGUAGCGGUAUCAUGUAACCCUCCCACGGUUGCGACCCGGGUUCGACUCCCGGCCGGCGCAC
>Schistosoma_mansoni_0.69_27287319
GCGUCGGUGGUUCAAUGGUAGAAUGCUCGCCUGCCACGCGGGCGACCCGGGUUCGACUCCCGGCCGACGCA
>Spirometra_erinaceieuropaei_3e-11_820
GCGCCAGUAGUGUAGGGGUAUCAUGUAAGCCUCCCACGCUUGCGACCCGGGUUCGAAUCCCGGCUGGCGCAC

 RF00035_oxys.fasta 

>Leclercia_adecarboxylata
GAGACGAAGCGGCACUGAUUACCCUUGAAGUCCUGCCCGUCUAACGAGUUUUUCUCAAAGCUCGAACAACUAAAGCCAACGUGAACUUUUGCGGACCCCGUGGUCCGC
>Escherichia_coli
GAAACGGAGCGGCACCUCUUUUAACCCUUGAAGUCACUGCCCGUUUCGAGAGUUUCUCAACUCGAAUAACUAAAGCCAACGUGAACUUUUGCGGAUCUCCAGGAUCCGC
>Citrobacter_rodentium
GAAACGGAGCGGUACGUUUAACCCUUGAAGCCACCGCACGUUCAGAGAGUUUCUCUCAACCCGAAUAACUAAAGCCAACGUGAACUUUUGCGGACCCCGUGGUCCGC
>Citrobacter_koseri
GAAACGGAGCGGUACCUCUUUAACCCUUGAAGUCACCGCCCGUUCGAAGAGUUUUUCUCAACUCGAAAUAACUAAAGCCAACGUGAACUUUUGCGGACCCUAUGGUCCGC
>Citrobacter_freundii
GAAACGGAACGGUACCCCUUUAACCCUUGAAGCUACUGUCCGUUUUGAGAGUUUCUCUCAUACUCGAAAUAACUAAAGCCAACGUGAACUUUUGCGGACCUUGAGUCCGC
>Salmonella_enterica
AGAACGGAGCGGUUUCUCGUUUAACCCUUGAAGACACCGCCCGUUUAGAGGGUAUCUCUCGAACCCGAAAUAACUAAAGCCAACGUGAACUUUUGCGGACCUCUGGUCCGC
>Shigella_flexneri
GAAACGGAGCGGCACCUCUUUUAACCCUUGAAGUCACUGCCCGUUUCGAGAGUUUCUCAACUCGAAUAACUAAAGCCAACGUGAACUUUUGCGGAUCUCCAGGAUCCGC
>Enterobacter_cloacae
GACGAGGCGGCACGUGUUUGACCCUUGACGUCCCCGCACCGUCAGCGAGUUUCUCUCAAAACUCGAACAACUAAAGCCAACGUGAACUUUUGCGGACCCCGUGGUCCGC
>Klebsiella_pneumoniae
AAUACGCCCAUAAAGACGGUCUACCUGUGAAAAUCACUGACCCGUCACACUGUUUCUCUACCCGAACAACUAAAGCCAACGUGAACUUUUGCGGACCUUGCGUCCGC
>Enterobacteriaceae_bacterium
GAAACGGAGCGGUACCUCCUUAACCCUUGAAGUCACCGUGAUGUUUCGCAGAGUUUCUCUCAAACUCGAAAUAACUAAAGCCAACGUGAACUUUUGCGGACCCUCAGGUCCGC
>Enterobacter_lignolyticus
GAAACAAGGCGGAAUCUCAUUUAACCCCUGAAGUCCAGCCGCGUUCUGAGAGUUUCUCUCAUACCCGAAACAACUAAAGCCAACGUGAACUUUUGCGGACCCCGUGGUCCGC


 RF00020_u5.fasta 

>AAFC03028536_Bos_taurus_Ctg11.CH240-243D7,
AUACUCUGGUUUCUCUUCAGAUCGUAUAAAUCUUUCGCCUUUUACUAAAGAUUUCCGUGGAGAGGAACAAUUCUGAGUCUUUACCCAAUUUUUUGAGGCCUCGUUUUUAACGAGGCU
>AANU01096983_Macaca_mulatta_1099213995613,
AUACUCUGGUUUCUCUUCAGAUCGCAUAAAUCUUUCGCCUUUUACUAAAGAUUUCCGUGGAGAGGAACAACUCUGAGUCUUAACCCAAUUUUUUGAGGCCUUGUAUUUUGCAAGGCU
>M10270_Rat_U5_RNA.
AUACUCUGGUUUCUCUUCAGAUCGUAUAAAUCUUUCGCCUUUUACGAAAGAUUUCCGUGGAGAGGAACAACUCUGAGUCUUAAACCAAUUUUUUGAGGCCUUGUCUUGAGCAAGGCU
>AAFR03051183_Monodelphis_domestica_cont3.051182,
AUACUCUGGUUUCUCUUCAGAUCGUAUAAAUCUUUCGCCUUUUACUAAAGAUUUCCGUGGAGAGGAACAGUUAAGAGUUUUUACCUAAUUUUUUGAGGCCUCGUUUUUGCGAGGCU
>AALT01479958_Sorex_araneus_cont1.479957,
AUACUCUGGUUUCUCUUCAGAUCGUAUAAAUCUUUCGCCUUUUACUAAAGAUUUCCGUGGAGAGGAACAAUUCUGAGUUUUUACCCAAUUUUUUGAGGCCUUGCUUUUAGCAGGGCU
>AC083892_Mus_musculus_chromosome
AUACUCUGGUUUCUCUUCAGAUCGUAUAAAUCUUUCGCCUUUUACUAAAGAUUUCCGUGGAGAGGAACAAUUCUGAGUCUUACACUAAUUUUUUGAGGCCUUGCUUUAGCAAGGCU
>AANG01141002_Felis_catus_cont1.141001,
AUACUCUGGUUUCUCUUCAGAUCGUAUAAAUCUUUCGCCUUUUACUAAAGAUUUCCGUGGAGAGGAACAAUUCUGAGUCUUAAAACAAUUUUUUGAGGCCUUGCACUUAGCGAGGCU
>ABDC01046604_Microcebus_murinus_cont1.46603,
AUACUCUGGUUUCUCUUCAGAUCGUAUAAAUCUUUCGCCUUUUACUAAAGAUUUCCGUGGAGAGGAACAAUUCUGAGUUUUAUACCAAUUUUUUGAGGUCUUGCUUUAGCAAGACU
>AAQQ01236639_Spermophilus_tridecemlineatus_cont1.236638,
AUACUCUGGUUUCUCUUCAGAUCGUAUAAAUCUUUCGCCUUUUACUAAAGAUUUCCGUGGAGAGGAACAAUUCUGAGUCUGAAACCAAUUUUUUGAGGCCUUGUUUUUCAGCAAGGCU
>AAIY01547840_Echinops_telfairi_cont1.547840,
AUACUCUGGUUUCUCUUCAGAUCGCAUAAAUCUUUCGCCUUUUACUAAAGAUUUCCGUGGAGAGGAACAACUCUGAGUCUUAAACCAAUUUUUUGAGGCCUUGCUUAUGCAAGGCU
>AAYZ01307320_Ochotona_princeps_cont2.307319,
AUACUCUGGUUUCUCUUCAGAUCGUAUAAAUCUUUCGCCUUUUACUAAAGAUUUCCGUGGAGAGGAACAAUUCUGAGUCUUUACCCAAUUUUUUGAGGCCUUGCAUUAUUGCAAGGCU
>AC068213_Homo_sapiens_chromosome
AUACUCUGGUUUCUCUUCAGAUCGCAUAAAUCUUUCGCCUUUUACUAAAGAUUUCCGUGGAGAGGAACAACUCUGAGUCUUAACCCAAUUUUUUGAGGCCUUGCUUUGGCAAGGCU
>AANN01833323_Erinaceus_europaeus_cont1.833322,
AUACUCUGGUUUCUCUUCAGAUCGUACAAAUCUUUCGCCUUUUACUAAAGAUUUCCGUGGAGAGGAACAAUUCUGAGUUUAUACCUAAUUUUUUGAGGCCUUGUUCUUACAAGGCU
>AAPY01334745_Tupaia_belangeri_cont1.334744,
AUACUCUGGUUUCUCUUCAAAUCGUAUAAAUCUUUCGCCUUUUACUAAAGAUUUCCGUGGAGAGGAACAAUUCUGAGUUUGUAACUAAUUUUUUGAUGCCUUGCUUUGGCAGGGCU
>AAPN01296676_Ornithorhynchus_anatinus_Cont26893.4,
AUACUCUGGUUUCUCUUCAGAUCGCAUAAAUCUUUCGCCUUUUACUAAAGAUUUCCGUGGAGAGGAACAGUUAUGAGUUUGUAACUAAUUUUUUGAGGCCUCGUUUUUACGAGGCU
>CAAE01011816_Tetraodon_nigroviridis_chromosome
UCACUCUUGUUUCACUUCAGAUCGUAUAAAUCUUUCGCCUUUUACUAAAGAUUUCCGUGGAGUGGAACAAUUAAGAGUUUUACUCAAUUUUUUGAUGCCCUGCGUCUGCGGGGCU
>K03164_Chicken_U5B_small
AUACUCUGGUUUCUCUUCAGAUCGUAUAAAUCUUUCGCCUUUUACUAAAGAUUUCCGUGGAGAGGAACAACCACGAGUGUCGUGGAAUUUUUUGAGGCUCCGCUUCGGCGGAGCU
>AAVX01303608_Callorhinchus_milii_dengenscaf_1099306792504,
AUGCUCUGGUUUCUCUUCAGAUCGUAUAAAUCUUUCGCCUUUUACUAAAGAUUUCCGUGGAGAGGAGCAUUUACGAGUUUUUAACCCAAUUUUUUUAGGCUCUGCACCAGCAGAGCU
>BAAF04017217_Oryzias_latipes_DNA,
ACUCUUGUUUCUCUUCAGAUCGUAUAAAUCUUUCGCCUUUUACUAAAGAUUUCCGUGGAGAGGAACAACAAGAGAUUUACUCAAUUUUUUGAUGCCUUGCUUCACAGCGAGGCU
>X63789_T.thermophila_genes_for
UAUCACAGAACUCAGCUCAUUACGAUUUAAUUUUUCGCCUUUUACUAAAGAUUACCGUGAGCUGGGUUUUUCAAUGUGAAUUAUUAAAAUUUUUGCAGGAUUCUUUUGAAUCCU
>X06020_Xenopus_laevis_U5
AUACUCUGGUUUCUCUUCAAAUUCGAAUAAAUCUUUCGCCUUUUACUAAAGAUUUCCGUGGAGAGGAACGACCAUGAGUUUCGUUCAAUUUUUUGAAGCCUGGUUCACACCAGGU
>K03096_D._melanogaster_U5
AUACUCUGGUUUCUCUUCAAUGUCGAAUAAAUCUUUCGCCUUUUACUAAAGAUUUCCGUGGAGAGGAACACUCUAAGAGUCUAAAACUAAUUUUUUAGUCAGUCUUGUCGCAAGACUGG
>AC174762_Gasterosteus_aculeatus_clone
ACACUCUAGUUUCUCUUCAGAUCGCAUAAAUCUUUCGCCUUUUACUAAAGAUUUCCGUGGAGAGGAACACUAUGAGUUUUAACUAAUUUUUUGAUGCCCUGCUUCACUGCGGGGCU
>AASG02001471_Ricinus_communis_ctg_1100012360676,
AGCCGCGCGGUAAGCACAAAGCGAACUAUUCUUUCGCCUUUUACUAAAGAAUACCGUGUGCUUGCCGCAAAUAGCGGCAUACGCCAAUUUUUGGAGGGUUCUCUUUUCUCGGAGAGGAU
>AM454615_Vitis_vinifera_contig
AGCCACGUGGUGGGCACAAAGCGAACUAUUCUUUCGCCUUUUACUAAAGAAUACCGUGUGCUCUCCACAUUUAGUGGCAUACGCUAAUUUUUGGAGAGUCCUCUUCUACUAGAGGGCU
>AP004339_Oryza_sativa_Japonica
AGCUGCGUGGUGAGCACAAAGCGAACUAUUCUUUCGCCUUUUACUAAAGAAUACCGUGUGCGCGCCACAUUAAGCAGCAUACGCUAAUUUUUGGAGGGCGCCCUCUCUCAGAGAGGGCC
>ABAV01004466_Nematostella_vectensis_strain
UCACUCUGGUUUUCCUUCAGAGCGCAAAAAUCUUUCGCCUUUUACUAAAGAUUUCCGUGGAGGAGAACAACAUAAUGAGUCUAUAAACUAAUUUUUUGUUGCCCUGCCUUAUGGCGGGGCU
>CAAJ01000127_Plasmodium_chabaudi_whole
GGUGUGUGUACUUACUACAUAACGAAUCAAUCUUUCGCCUUUUACUAAAGAUUGCCGUGUAGGAGGUACUUUAAAUACAAUACCACAAAUUUUUGUCACGUCAUUUUUGGCGUG
>CAAI01002944_Plasmodium_berghei_whole
GGUGUGUGUACUUACUACAUAACGAAUCAAUCUUUCGCCUUUUACUAAAGAUUGCCGUGUAGGAGGUACUUUAAAUACAAUACCACAAAUUUUUGUCACGUCAAUAUUGGCGUG
>AAJJ01001278_Tribolium_castaneum_strain
UCACUCUGGUUUCCCUUCAGUGCGAAUAAAUCUUUCGCCUUUUACUAAAGAUUUCCGUGGAGGGGAACAAUUCAAAUGAGUCUAUGAAAAUUUCUUGAUUGCCCGGCGAAAGCUGGGCG
>X15935_Pea_U5_snRNA
AGCCAUGUGAUAAGUACAAAGCGAACUAUUCUUUCGCCUUUUACUAAAGAAUACCGUGUACUUUUCACUAACAGUGGCAUACGAUAAUUUUUGAAUGAGCUCUCAUGUUUGAGAGCUCU
>AC158186_Selaginella_moellendorffii_clone
AAGCCGUGUGGUCAGCGCAAAACGAACUAUUCUUUCGCCUUUUACUAAAGAAUACCGUGUGUUGGCCACAUAAUAGCGGCAUAUCCAAAUUUUUGGAACGCUUCCUCACGGAGGCAC
>AC007202_Arabidopsis_thaliana_chromosome
AGCCGUGUGGUGAAUACAAAGCGAACUAUUCUUUCGCCUUUUACUAAAGAAUACCGUGUGUUCUCCACGCUAAACGGCAUACACCAAUUUUUGGAGGAGUAACUUCAUCUGAAGUUU
>AATU01003637_Phytophthora_infestans_T30-4
UUCCGCUGAGUUAAUUUCAUUCGUAUUAAUCUUUCGCCUUUUACUAAAGAUUACCGUGGAAUUGACUCACAAAAUGCGGCUUCGACCAAAUUUCUGGACCCCUCCUUGUGAGGGGAA
>Z14994_Z.mays_mRNA_for
AGCUGCGCAGUGGGCACAAAGCGAACUAUUCUUUCGCCUUUUACUAAAGAAUACCGUGUGCCCGCUGCAAUUAGCAGCAUACGCAUAUUUUUGGAGGGUUCUCUCUUUUGUGAGAAGCC
>AADK01028234_Bombyx_mori_strain
UAUCUCUGGUUUCCCUUCAAAACGUAUAAAUCUUUCGCCUUUUACUAAAGAUUUCCGUGGAGGGGAACACUCAAAUGAGUCUAUAAUAUUUUUGAUGCCCUGACUUGUCAGGGU
>AASM01000961_Plasmodium_falciparum_Dd2
GGUGUGUGUACUUACUACAUAACGAAUCAAUCUUUCGCCUUUUACUAAAGAUUGCCGUGUAGUAAGUAUGUUAAAUACAAUAUACCACGAAUUUUUGUCGCGCCUAUUAAGUUAGGUGCU
>AARH01001853_Populus_trichocarpa_Ptrichocarpa_Cont1853,
AGCCGUGCGGUAGACACAAAGCGAACUAUUCUUUCGCCUUUUACUAAAGAAUACCGUGUGUUUGCCGCAAAUCACGGCAUACGCUAAUUUUUGAAGGGGUUCUCCGACGGCGAGCCCU
>AC146755_Medicago_truncatula_clone
AGCCGUGUGAUGAUGACAUAGCGAACUAUUCUUUCGCCUUUUACUAAAGAAUACCGUGUCAACGUCACUUUUAACGGCAUACGUUAGUUUUUGGAAGAGCCCUCUUAAUUGAGGGCUCU
>AAZO01006170_Pediculus_humanus_corporis
CACCUCAUGUUUCCCUUCAUAACGAAUAAAUCUUUCGCCUUUUACUAAAGAUUUCCGUGGAGGGGAACAAUAGUGAGACUUUAGGUCAAUUUUUGUGGAGCCUGUAUAUACGUACAGGCC
>AAZX01000523_Nasonia_vitripennis_strain
UCACUCUGGUUUCCCUUCAUUACACGAAUAAAUCUUUCGCCUUUUACUAAAGAUUUCCGUGGAGGGAAACACUUGAUGAGUCUAUAGACUUAUUUUUUGUGUGCCCAACGAAAGUUGGGCC
>X74440_P.polycephalum_U5_snRNA
ACACGCGGCUUUCUCGGCAGAUCGAAUUAUUCUUUCGCCUUUUACUAAAGAAUACCGUGUCGGGGAUGCAUAUUUGCGUCUUUUGAUCGAAUUUUUUGCGGCCACUCUUUAUGAGUGGCU
>EF647601_Solanum_lycopersicum_chromosome
AGCCACGCAGUGAGCACAUAGCGAACUAUUCUUUCGCCUUUUACUAAAGAAUACCGUGUGCGCGUUGCAAUUAGUGGCAUACGCUAAUUUUUGGAGGGAUUUUCUUAACUGAAGAUCCC
>AABL01000519_Plasmodium_yoelii_yoelii
GGUGUGUGUACUUACUACAUAACGAAUCAAUCUUUCGCCUUUUACUAAAGAUUGCCGUGUAGGAGGUACUUUAAAUACAAUACCACAAAUUUUUGUCACGUCAAUUUGGCGUGUGU
>AAKM01000004_Plasmodium_vivax_ctg_7179,
GGGUAUGUACUUACUACAUAACGUAUCAAUCUUUCGCCUUUUACUAAAGAUUGCCGUGUAGUAGGUACAAUAAAUACGUUAUACCACAAAUUUUUGUCGUGCCUUCCGGGCGCGU
>AAWU01000380_Culex_quinquefasciatus_strain
UUACUCUGGUCUCUCUUCAAUUGUCGAAUAAAUCUUUCGCCUUUUACUAAAGAUUUCCGUGGAGAGGGACACUCUAAUGAGUCUAAACUAAAUUUUUGUUCGUCUCGAUCCUUAACUGGGUCG
>AAPT01020503_Drosophila_grimshawi_strain
CUACUCUGGCUUCUCUUCAGUUGUCGAAUAAAUCUUUCGCCUUUUACUAAAGAUUUCCGUGGAGAGGAGCACUCUAAUGAGUCUAAAAUAAUUUUUUGCAGUGCCUGAUUCCCAUCGGGCCA
>CR855038_Oryza_sativa_genomic
AGCUGCGCAGUGGGCACAAAGCGAACUAUUCUUUCGCCUUUUACUAAAGAAUACCGUGUGCUCGCUGCAAAUAGCAGCAUACUCUAAUUUUUUGAGGGGAUUUCCAGCAUUUGGAGAAC
>AAGE02022633_Aedes_aegypti_strain
UUACUCUGGUCUCUCUUCAAAUGUCGAAUAAAUCUUUCGCCUUUUACUAAAGAUUUCCGUGGAGAGGGACACUCUAAUGAGUCUAAAAUAAAUUUUUGUCUUGUCCAACCCCGCUAAUCCGGGGUU
>AAQX01002881_Phytophthora_ramorum_strain
UUCCGCAAAAUUAACUACAUUCGUAUUAAUCUUUCGCCUUUUACUAAAGAUUACCGUGUGGUUGGUUUACUAAAUGCGGCUUCAACCAAUUUCUGUGCCCCUCCUUGCGAGGGGAA
>AACT01019277_Ciona_savignyi_cont_19277,
UUACUCUGGCUUCUCUUCAUCGUAUGAUUCUUUCGCCUUUUACUAAAGAAUUCCGUGGAGGGGAGCAUUUCAAUGAGUCUUAAACUAUUUUUCUUAACCUGACUUGUGUCAGGU
>AASV01046355_Drosophila_simulans_strain
UCACUCUGGUUUCUCUUCAAUUGUCGAAUAAAUCUUUCGCCUUUUACUAAAGAUUUCCGUGGAGAGGAACACUCUAAUGAGUCUAAACUAAAUUUUUGUUAAGGCAUGAUAACUUAUGUUAU
>AAEU02000660_Drosophila_yakuba_strain
UUACUCUGGUUUCUCUUCAAUUGUCGAAUAAAUCUUUCGCCUUUUACUAAAGAUUUCCGUGGAGAGGAACACUCUAAUGAGUCUAAAAUAAUUUUUUGUAGUGCCCGGUGACUUCGGUUGC
>AAPQ01007319_Drosophila_erecta_strain
UUACUCUGGUUUCUCUUCAAUUGUCGAAUAAAUCUUUCGCCUUUUACUAAAGAUUUCCGUGGAGAGGAACACUCUAAUGAGUCUAAACAUAAUUUUUGUUUAGAGCCCCGCAGGCGUUU
>AAPP01015704_Drosophila_ananassae_strain
CAACUCUGGUUUCUCUUCAAUUGUCGAAUAAAUCUUUCGCCUUUUACUAAAGAUUUCCGUGGAGAGGGACACACUAAUGAGUCUAGACUCAAUUUUUUGAUAGGGCCCUGCUGCUUGCGGGGCC
>AACW02000228_Rhizopus_oryzae_RA
UACUUCUGUCUUGUGCUCAUAUCGGAUAAAUCUUUCGCCUUUUACUAAAGAUUUCCGUGGAUGCGGGACACUAAAGAAGAUUACCCGAAUUUUUUGGUAAAACCCUCUCUUUUUC
>AAAB01008944_Anopheles_gambiae_str.
GCACUCUGAUCUCUCUUCAACUGUCGAAUAAAUCUUUCGCCUUUUACUAAAGAUUUCCGUGGAGAGGGAUACUCUAAUGAGUCUAUAGAGAAUUUUUGUCCGUCUCGAUUCCGUAAGGAGUCG
>AAKO01001397_Drosophila_sechellia_strain
UUACUCUGGUUUCUCUUCAAUUGUCGAAUAAAUCUUUCGCCUUUUACUAAAGAUUUCCGUGGAGAGGAACACUCUAAUGAGUCUAAACACAAUUUUUGCUUAGAGCCCCGAUGGCGUUU
>AAPU01010615_Drosophila_mojavensis_strain
UUACUCUGGCUUCUCUUCAGUUGUCGAAUAAAUCUUUCGCCUUUUACUAAAGAUUUCCGUGGAGAGGAGCACUCUAAUGAGUCUAAAUUGAAUUUUUUGAUUGUGUCUGACGGCGUUU
>X01693_Tetrahymena_pyriformis_U5
AUCACAGAACUCAGCUCAAUACGCUUUAAUUUUUCGCCUUUUACUAAAGAUUACCGUGGGCUGGGUUCUACAAUGUGAAUUAUUAAAAUUUUUGAGGAUUGUGUGAAUCCUA
>AAYL01000045_Toxoplasma_gondii_VEG
AUCGCAGCGGUUGUCACAGAACGCAUCAAUCUUUCGCCUUUUACUAAAGAUUGCCGUGUGACAUCCGCAUCAAAUGCGAAUCAAGAAUUUUUGACGGCGUCUCGACGCCA
>AANI01017247_Drosophila_virilis_strain
UCACUCUGGCUUCUCUUCAGUUGUCGAAUAAAUCUUUCGCCUUUUACUAAAGAUUUCCGUGGAGAGGAGCACUCUAAUGAGUCUAAAAUAAUUUUUGCUAGUGCCCGAUUGCAAAAUUGGGCC
>AY462110_Pleurotus_djamor_PDSTE3.3
GGCGACUGGGCGUUUCUCAACCAAACUAUCCCCUCGCCUUUUACUAGGGGAUACCGUGGGAGACGCCACUCAAUGUCGCAUUAGCCAAUUUUUCAGCACUCAGUACCAUCUGAGCC
>AADS01000442_Phanerochaete_chrysosporium_RP-78
AGCGGCAGAGGGCAGCACAAACAGACAACGCCCUCGCCUUUUACUAGGGCGUUCCGUGUGCUGCCCUCACAUCAAUGCCGCUUAGCCAAUUUUUCAGCCCUCAGCUUCGUCCUGAGAU
>AF271469_Salmo_salar_microsatellite
CGACUCUGGUUUCUCUUCAUUACGCACAAGCCUUUCGCCUUUUACUAAAGACUUCCGUGGAGAGGAACACUUACGAGUUCAACGUAUUUUUGGAAGGGCUUUGCUUCUGGCAGAGCC
>AAQB01006740_Drosophila_willistoni_strain
UUACUCUGGCUUCUCUUCAGUUGUCGAAUAAAUCUUUCGCCUUUUACUAAAGAUUUCCGUGGAGAGGUGCACUCUAAUGAGUCUAUUUAGAAUUUUUCACUGUGCCUGACUACCAGUCGGGCA
>AADE01000447_Drosophila_pseudoobscura_pseudoobscura
UUACUCUGGCUUCUCUUCAAUUGUCGAAUAAAUCUUUCGCCUUUUACUAAAGAUUUCCGUGGAGAGGGGCACUCUAAUGAGUCUAAACUGAAUUUUUUCAUAGUUCCUGGCGACUU
>AB202073_Solea_senegalensis_genes
UGACUCUGGUUUCUCUUCAAAAUGCACAAGUCUUUCGCCUUUUACUAAAGACUUCCGUGGAGAGGGACGUUCAAGAGUUUAAGUUAUUUUUGGUGGGCUUUGCCGUAAGGCUG
>AABS01000112_Ciona_intestinalis_ciona0112,
UUACUCUGGCUUCUCUUCAGCGCAUGAUUCUUUCGCCUUUUACUAAAGAAUUCCGUGGAGGGGAGCAUUUCAAUGAGUCUUUAACUAUUUUUCUACACCCGACUUAGGUCGGGA
>AAIZ01003066_Drosophila_persimilis_strain
UCACUCUGGUUUCUCUUCAAUUGUCGAAUAAAUCUUUCGCCUUUUACUAAAGAUUUCCGUGGAGAGGGACACUCUAAUGAGUCUAAACUAAAUUUUUGUUUAGUGCCUGGUGACAUCU
>AAQA01000616_Brugia_malayi_ctg_57781,
UUUGUCUUGCUCUCCUGCAUUUGACCGAGAAAAUCUUUCGCCUUUUACUAAAGAUUUCCGUGCAGGAGAGUAUUUAUGAUUGUUAACAUAUUUUUUGGAAGCCCUUUAAGGGGCU
>AY705674_Oikopleura_dioica_Prop-b
UAGCUCUGGUCUCUCUUCAAAACGUAUAAUUCUUUCGCCUUUUACUAAAGAAUUCCGUGGAGAGGGACACUCUUAUGAGUAUUUGAAUUUUUCUGUAGCUCCAAACGGAGCAG
>Z69659_Caenorhabditis_elegans_Cosmid
AAACUCUGGUUCCUCUGCAUUUAACCGUGAAAAUCUUUCGCCUUUUACUAAAGAUUUCCGUGCAAAGGAGCAUACAUUGAGUAUUAUAUACAAUUUUUGGAGUCCCCUCGAAAGAGCGGGACA
>CAAL01001847_Paramecium_tetraurelia_chromosome
AUCACCGAGCUCAACCUAUUACGUGCUAAUUUUUCGCCUUUUACUAAAGAUUACCGUGGGUUGGGCUCAUACCGGUGACUUACAGAAAUUUUUAGAGGUCGAAAGACCCCCAACCA
>L22251_Ascaris_lumbricoides_small
CAGCUCUGGUUCCUCUGCAUCCACCGAGAAAUUCUUUCGCCUUUUACUAAAGAUUUCCGUGCAGAGGAACGUUUAUGAGUAUACGCCAAUUUUUGGAGUCCCAGCUUCGGCUAGGGAC
>AAXJ01002433_Perkinsus_marinus_ATCC
UAUCACAGCGGUCAUCUCAAAGCGAAUCAAUCUUUCGCCUUUUACUAAAGAUUGCCGUGUGGCAUGACUGCACACAUGUGAACUUACACAAUUUUUGCGGAGCGUAUGCUCC
>AAXT01000002_Babesia_bovis_strain
AUAGCAGCGGUCGCCGCAUUUCGCAUCAAUCUUUCGCCUUUUACUAAAGAUUGCCGUGCGGCGUCCGCAUUCAAUGCAUCUUUUCUAAUUUUUUCUGGCGCUCCGGCGCCUA
>AAFP01000428_Cryptococcus_neoformans_R265
AGCGGGGGAUCAAACACAAAUCGAAUAAAUCUCUCGCCUUUUACUAGAGAUAUCCGUGUAUUUGGUCCGCAAACCCGCGUUCAAAUUUGUUCCACACCCAUUUCCUUGGGCU
>AAFI02000148_Dictyostelium_discoideum_AX4
CGCUUCCGACUUCGGUUCAAUAACGAAAAAGAUUUUCGCCUUUUACUAAAAUACUUCCGUGAACCGAAGUCAUAAAGGCAGCUUUCACUAUUUUUUUGAAUAGGUCUUCCUAUUC
>AAGK01000001_Theileria_parva_strain
UACGCAGUAGUCGUCGCAUCACGCACCAAUCUUUCGCCUUUUACUAAAGAUUGCCGUGCGGCGUCUACAUUUAAUGCUAUUUAUCUAAUUUUUCUUGGCGCUCAGGCGCCUA
>AACO02000021_Cryptococcus_neoformans_var.
AGCGGGGGUUCAAACACAAAUCGAAUAAAUCUCUCGCCUUUUACUAGAGAUAUCCGUGUAUUUGGUCCGCAAACCCGCGUUCAAAUUUGUUCCACACCCAUUUCUUUGGGCU
>AATT01000070_Batrachochytrium_dendrobatidis_JEL423
CUUCUCUGAGGCCUUCGCAAAACGUACAACUCUUUCGCCUUUUACUAAAAAGUUCCGUGUAGGGGGCCUCACAUGGAGAAUGUCUCCAAUUUUUCCCAUACCUUGGAGGGUUA
>X00386_Crypthecodinium_cohnii_U5
AUCACAGUGUUCACUUCAACCGAAUCAAUCUUUCGCCUUUUACUAAAGGUUGCCGUGAAUGGGACACAUCAAUGUGAAUCUCUCAAUUUUUGAGGGCUCUGCCC
>AAWT01083394_Schmidtea_mediterranea_strain
UAACUCUUGUUUCAUUUCAAUAUACGAAACGUUUAAAUCUUUCGCCUUUUACUAAAGAUUUUCGUGGAAUGGAACAAUUAAAAGAGUUUUAAACACUUUUUAAAGCCCUCAGGGUUA
>AF095839_Entosiphon_sulcatum_trans-spliced
CAGCACCGCCUGCUACUUACAUCGCAUUUAUCUUUCGCCUUUUACUAAAGAUAGCCGUGAGUGAGCAGGCACUGCGGUGCAUUGACCCAAUUUUUGGAGCCCCCUCAAAAGGGCAA
>X16573_Yeast_snu5_gene
GUCAAAGCACUUUGCAAAAGCUAACGUAUCUGUUUCUUGCCUUUUACCAGAAACAGCCGUUUGUAAGGUGUGCUAAUUUGACUGUAUAGUUUUUGUAAUCUUUUUCUUGAAACAU
>AAFU01001022_Chaetomium_globosum_CBS
UUGGAGUAGGCCCGCUCAGACCGAACUCAUUUCCUGCCUUUUACCGGAUGUGACCGUGAGUUGGCCUAAAAUACUCCAUUCCCCAAUCUUUGGAAACACCUCUCUGGGUAUC
>ABCN01002017_Chlamydomonas_reinhardtii_strain
CGCGACGAGCUGAACGCGUAGCGAAUAUCUCUUUCGCCUUUUACUAAAGAGAUCCGCGAGUUUUGCUCACGCAGUCGCAUAUCCUUCUUUUUGUGGGGCUUUUGCCC
>AAFB02000352_Entamoeba_histolytica_HM-1_IMSS
AUCUUCACUACUAACAAAAUCGAUCUUAUCUUUCGCCUUUUACUAAAGAUAACCGUGUUAGUAGAUUUACUGAAGAUGAAGGAAUUUUUGGAGGGUCUAUUCAAGGACCA
>AACM02000265_Gibberella_zeae_PH-1
UCGGAGUGGGACCUCCCAUCGAACUCACCUCUUGCCUUUUACCAGAUGUGACCGUGGGAUUGGCCCAACAGACUCCAUUCAUCUAAUCUUUGGAAACCAUUCAUCUAGAAUCUCU
>CR382132_Yarrowia_lipolytica_strain
AACAACGGAGGUCGACAUCGACGUACAUGGCUCUUGCCUUUUACCAGAGCCAUCCGGGUGUCGUCUCUACAAGUUGUUUUUCUAGUUUUUGGAAACUUCUUCUUAUGGAGACAAGUG
>AANV02000637_Entamoeba_dispar_SAW760
AUCUUCACUACUAGCAAAAUCGAUCUUAUCUUUCGCCUUUUACUAAAGAUAACCGUGUUAGUAGAUUCACUGAAGAUGAAGGAAUUUUUGGAGGGUCUGUUCAAGGACCA
>AATM01000006_Schizosaccharomyces_japonicus_yFS275
GUCAAAGCAUUUCACAAAAUCUAUCGCAUCUAUUUCUUGCCUUUUACCAGAAAUAGCCGUUUGUGAGGUGUGUGAAUUUGACUGUACAAUUUUUGCUACUGUUUCCCUAACGGGGGACU
>AAIM02000161_Gibberella_moniliformis_7600
UCGGAGUGGGACCUCCCAUCGAACUCACCUCUUGCCUUUUACCAGAUGUGACCGUGGGAUUGGCCCAACAGACUCCAUUCACCUAAUCUUUGGAAACCAUUCGUCUAGGGAC
>AARE01001511_Ascosphaera_apis_ARSEF
AUGGAGUGGGACGAGCUAGCUCAGAAUCCAUUUCUUGCCUUUUACCAGAGAUGGCCGUGGCUUCGCCCAUUAAACUCCACUUAACAAUCUUUGGAAUGUCUAACAAGACACA
>AAJI01001476_Ajellomyces_capsulatus_NAm1
AUGGAGUGGAACAGGCUAGCUCAGAAUCCAUUUCUUGCCUUUUACCAGAGAUGGCCGUGGCUCUGUCCAAAAUACUCCAAUACUCGAAUCUUUGGACACUUUCCUAUUCGACAAUAGUU
>AF529186_Taenia_solium_U6
AACUCUGGCAUCUCCUCACUUGCGGACAAAUCUUUCGCCUUUUACUAAAGAUUUCCGUGUGGAGGUGCAGCACAAUGAGUCUAUAGAGUCAUUUUUGCACUGCCCCGACGCGGCUU
>AAEE01000007_Cryptosporidium_parvum_Iowa
ACACCGUACUGAUGUGAUAUCUCGUACCAAUCUUUCGCCUUUUACUAAAGAUUGCCGUGUCACAUCAGCUUGGUAGUUAUUACCAGGUCAUAAUAUUUGGGGAGUUUCUACACUCCG
>AAEL01000435_Cryptosporidium_hominis_chromosome
ACACCGUACUGAUGUGAUAUCUCGUACCAAUCUUUCGCCUUUUACUAAAGAUUGCCGUGUCACAUCAGCUUGGUAGUUAUUACCAGGUAAUAAUAUUUGGGGAGUUUCUACACUCCG
>AAFT01000039_Clavispora_lusitaniae_ATCC
GACGCCAGAAGAUCAGUUUCUUAAGCGUACAUGGUUCUUGCCUUUUACCAGAACCAUCCGGGAACUGUCUUUGCUAAUGGUGUUUUUUUUCAUUUUUUGGAACUCUCCCAUGUGCUAAAUC
>Z11883_S.tuberosum_U1snRNA_variant
AGCCACGCAGUGAGCACAGAACGAACAGUUCUUUUGCCUUUUACUAAAGAAUACCCAUGUGCACUCUGCAAAUAGUGGGUUAUGCCUAUUUUUGGAGGGGUUCUCUCUAUUGAGUGCC
>AAKE03000008_Neosartorya_fischeri_NRRL
GAGGAGUGGGACAAGCUAGCUCAGAACCCAUUUCUUGCCUUUUACCAGAGAUGGCCGUGGCUUGCCCAACAUACUCCUCUUCUCAAUCUUUGGACCUUUCCAUCGACAUAGCU
>AAXI01000301_Pyrenophora_tritici-repentis_Pt-1C-BFP
UGUGCAGUGCGAGGAUUUGUACGAACUCAUUUCUUGCCUUUUACCAGAAGUGACCGCGAGUCCCGCACAACACUGCACUUACUCAAUCUUUGGAAACAACUCGCCCCAUCAGGGGUU
>AAVQ01000002_Pichia_stipitis_CBS
AUCGCCAGGAGAUCAAUUUCAAAAUCGUACAUGGUUCUUGCCUUUUACCAGAACCAUCCGGGAAUUGUCUUCAAUACAAAUGGUGUAUCAACUAGUUUUUGGAAACCUUUCCACUUCAAAUCAC
>AAGI01000327_Phaeosphaeria_nodorum_SN15
UGUGCAGUGCGAGGAUUUGUACGAACUCAUUUCUUGCCUUUUACCAGAAGUGACCGCGAGUCCCGCACAACACUGCACUUACUCAAUCUUUGGAACAAAAACGUCGAGGAUUCGA
>AAKD03000017_Aspergillus_clavatus_NRRL
GAGGAGUGGGACAAGCUAGCUCAGAACCCAUUUCUUGCCUUUUACCAGAGAUGGCCGUGGCUUGCCCAAAAUACUCCUCUUCUCAAUCUUUGGACUUAUCCAUCGACACAGCUGUCGAUU
>AM270115_Aspergillus_niger_contig
GAGGAGUGGGACAAACUAGCUCAGAACCCAUUUCUUGCCUUUUACCAGAGAUGGCCGUGGUUUGCCCAAAAGACUCCUCUCAUCAAUCUUUGGAAUCACCCAUCGACACAGCUGUC
>AANW02001233_Entamoeba_invadens_IP1
UGUCGCUUCUACUAACUGUUUCAUACUUAUCUUUCGCCUUUUACUAAAGAUAACUGAGUUGGAGAAUUAACAGCGACACAAAAAAUUUUUGGAGGGUUCAUUCGGACCUG
>AP007155_Aspergillus_oryzae_RIB40
GAGGAGUGGGACAAGCUAGUUCAGAACCCAUUUCUUGCCUUUUACCAGAGAUGGCCGUGGUUUGCCCACAAUACUCCUCUACUGAAUCUUUGGACCUUUCAAUCGACACAGUUGUCGAUUU
>AAJN01000094_Aspergillus_terreus_NIH2624
GAGGAGUGGGACAAGCUAGUUCAGAACCCAUUUCUUGCCUUUUACCAGAGAUGGCCGUGGCUUGCCCAGAAUACUCCUCUCCUCAAUCUUUGGAAUUCUCCAUCGACACAGCUGUCGAUU
>AANS01001320_Plasmodium_falciparum_HB3
GGUGUGUGUACUUAGGGACAUAACGAAGCAAUCGUUCCCCUUUUACUAAAGAUUGCCGUGUAGUAAGUAUGUUAAAUACAAUAUACCACGAAUUUUUGUCGCGCCUAUUAAGUUAGGUGCU
>AAFM01000003_Pichia_guilliermondii_ATCC
CGCCAGAAGAUCAAUAUCUAUCGUACAUGGUUCUUGCCUUUUACCAGAACCAUCCGGGUAUUGUCUUUAUAUGGUGCUCGCUAUUUUUUGGAACCUUCUCAUGAUGCUU
>AL590450_chromosome_XI_of
ACCCCUGGCCGCCUCGCCGAUAAGUACGAGUCUUUUGCCUUUUACUGAAGACUCCCAUGGCCAGGCAGUAGUGCCCACCACAAUUUUUGGAAUGCUGACUAGCUCAGCUU
>AC004395_Emericella_nidulans_Chromosome
ACGGGUGUGUGGGCCUAGCUCAGAAUCCAUUUCUUGCCUUUUACCAGAGAUGGCCGUGGGCCACGCAAAAUACCCUACUACCUAAUCUUUGGAAUCAUCUAUCGACAUAGU
>AAPO01000006_Lodderomyces_elongisporus_NRRL
AUCGCCAGGAGAUCAAUUCCAACGAACAUGGUUCUUGCCUUUUCCCAGAACCAUCCGGGAAUUGUCUCCCGUUAGUCAAAUGGUGUAUCAAUUAUCUAAUUUUUGGAAUAUUUAUCAUUUAGUUU
>AAIH02000216_Aspergillus_flavus_NRRL3357
GAGGAGUGGGACAAGCUAGUUCAGAACCCAUUUCUUGCCUUUUACCAGAGAUGGCCGUGGUUUGCCCACAAUACUCCUCUACUGAAUCUUUGGACCUUUCCAUCGACACAGUUGUCGAUU
>AAGT01000497_Sclerotinia_sclerotiorum_1980
UCGGAGUGGGACAAGCUAGCUCAGAAUUCAUUUCUUGCCUUUUACCAGAGAUGACCGUGGCUCAUGCCCAUAAUACUCCAUUCAUCAAAUAUUUGGAACAAACCUUUCUGAUUAC
>X87329_P.anserina_car1_gene
GGGAGCAGGCCAAGCUCAACCAACGCAUUCAUUUCCUGCCUUUUACCGGAUGUGACCGUGAGUUGGCCUACAAUGCUCCCAUUCUAAUCUUUGGAAACCUCUGGACACCCAGAUU
>AAID01003647_Botryotinia_fuckeliana_B05.10
UCGGAGUGGGACAAGCUAGCUCAGAAUUCAUUUCUUGCCUUUUACCAGAGAUGACCGUGGCUCAUGCCCAUGAUACUCCAUUCUUCAAAUCUUUGUAACACACCUUCUGAUUAUUCAGAGA
>AC091619_Papio_anubis_clone
AGACUCUGUCUCAACAAAAACAAAAAAAAAGAUAUGGUCAUUAUUAAAUCUUUCGCCUUUUACUAAAGAUUUCCGUGGAGAGGAACAAUUGUGAGUUCACCACCAAAUUUUUUGACGUCCUGCUUAGAGGGGGC
>AACA01000117_Saccharomyces_bayanus_MCYC
UUUGUUGCCUACAGAACUUAUAACGAACAUGGUUCUUGCCUUUUACCAGAACCAUCCGGGUGCUGUCUCCACUUAAACAGGUAAAGCUGUCCGUUACUGUGGCUCCUCGCAUUUUUUGGAAC
>AC189540_Brassica_rapa_subsp.
AAGUAUGCCAGAGCGUAAAUUUUUCACUAUUCUUUCGCCUUUUACUAAAGAAUACCGUGUGUUCUCCACGCUAAGUGGCAUACGCCUAUUUUUGGAGGGUCCUGCUUUCGAGUGGGCCC
>AACH01000658_Saccharomyces_mikatae_IFO
UUUUAUUGCCUAUAGAACUUAUAACGAACAUGGUUCUUGCCUUUUACCAGAACCAUCCGGGUGUUGUCUCCAAAGAAACAGGUAAAGCUGUCCGUUACUGUGAGCUUGCCAUAUUUUUUGGAAAU
>DQ028748_Xanthophyllomyces_dendrorhous_strain
UCCAGCGAUGCCCACCUCUUACGUUAUACAUCAUUCGCCUUUUACUAACGAUGUCACGGAGUGCGCAUCUAAUGUUGAGACUUCUAGAAUUUCUUUCCACUCUACUUCGAGUAUA
>AADM01000037_Kluyveromyces_waltii_NCYC
AUUUUGGGCUGCUAACUCAUAACGAACAUGGUUCUUGCCUUUUACCAGAACCAUCCGGGUGUUGUCUUUUCCGGGGGCAAGUUUUACAGUGCUGCUUACUUUUUGGAACUUUUCCCAUUUUUGUUAGAU
>AABY01000025_Saccharomyces_paradoxus_NRRL
AUUGCCUAUAGAACUUAUAACGAACAUGGUUCUUGCCUUUUACCAGAACCAUCCGGGUGUUGCCUCUAUAGAAACAGGUAAAGCUGUCCGUUACUGCCAGCUUGCCAUAUUUUUUGGAAAU
>CR380948_Candida_glabrata_strain
CAUGCGGUGGCUAACUUAUAUCGAACAUGGUUCUUGCCUUUUACCAGAACCAUCCGGGUGUUGUCUCCAUUUUCUCUAAAACAGGUAGCGCUGUCCUUGGGCUUCGUCCUUGUCCUCCGAAC
>AAFD02000027_Thalassiosira_pseudonana_CCMP1335
GUGCCUGUUGGUAAACUAAAAUACCACCAUCUCUUGCAUUUUUCCAGAGAUGGCAGUGGUUUGCCAAUUCAUUAGGGCCACACGCCAAUCUUUGCAGCCCCGUCGGGGUU
>AAKN02051087_Cavia_porcellus_strain
AUACUCUGGUUUCUCUUCAGAUCGUAUAAAUCUUUCGCCUUUUACUAAAGAUUUCCGUGGAGAGGAACAAUUCUGAGUCUUAAACCAAUUUUUUGAGGCCUUGCUCCAACAAGGCU
>AAGV020174570_Dasypus_novemcinctus_cont2.174569,
AUACUCUGGUUUCUCUUCAGAUCGUAUAAAUCUUUCGCCUUUUACUAAAGAUUUCCGUGGAGAGAAACAACUCUGAGUCUUUGACCAAUUUUUUGAGGCCUUGUUACGGCAAGGCU
>AASC02039457_Aplysia_californica_cont2.39456,
GUACUCUGGUUUCUCUUCACAACGAAUAAAUCUUUCGCCUUUUACUAAAGAUUUCCGUGGAGAGGAGCAAUAUAAUGAGUCUAUAGACUAUUUUUCAAGCCCUACUUUGUAGGGU
>AABX02000002_Neurospora_crassa_OR74A
CUGGAGUGGGCCUGCUCAUACGAACUCAUCUCCUGCCUUUUACCGGAUGUGACCGUGAGUUGGCCCAAAAUACUCCAAUACCCUAAUCUUUGGAACCCAUCUGGACAUCCAGAAU
>AP009663_Lotus_japonicus_genomic
AGCCUCGCAUUAAGCACAAAGCGAACUAUUCUUUCGCCUUUUACUAAAGAAUACCGUGUGCUUGUUGCAAUAAAAGGCAGACGCUAAUUUUUUGAAGGGAUUCUUUCAUUUGAAAGGAAC
>AAWR02001149_Equus_caballus_cont2.1148,
AUACUCUGGUUUCUCUUCAGAUCGCAUAAAUCUUUCGCCUUUUACUAAAGAUUUCCGUGGAGAGGAACAAUUCUGAGUUUCAAACCAAUUUUUUGAGGCCUUGUUCUAACAAGGCU
>BX890568_Zebrafish_DNA_sequence
ACACUCAUGUUUUUCCUCAGAUCGUAUAAAUCUUUCGCCUUUUACUAAAGAUUUCCGUGGGGAAGAACACUAUGAGUAUAAACUAAUUUUUUGAUGCCCUGCCGAUAGGCGGGGCU
>AC110235_Mus_musculus_chromosome
AUACUCUGGUUUCUCUUCAGAUCGUAUAAAUCUUUCGCCUUUUACUAAAGAUUUCCGUGGAGAGGAACAACUCUGAGUCUUAAACCAAUUUUUUGAGGCCUUGUUUCGGCAAGGCU
>AAGD02000134_Caenorhabditis_remanei_strain
UAACUCUGGUUCCUCUGCAUUUGACCGUGAAAAUCUUUCGCCUUUUACUAAAGAUUUCCGUGCAAAGGAGCAAACACUGAGUAUUAUAAACAAUUUUUGGAGUCCCCUCGAAAGAGCGGGAC
>CAAC02000457_Caenorhabditis_briggsae_AF16
UAACUCUGGUUCCUCUGCAUUUGACCGUGAAAAUCUUUCGCCUUUUACUAAAGAUUUCCGUGCAAAGGAGCAAAUACUGAGUAUUACUAUCAAUUUUUGGAGCCUCCUCGAAAGAGCGAGGC
>CR382134_Debaryomyces_hansenii_strain
AUCACCAGAAGAUCAAUUUCAAAAUCGUACAUGGUUCUUGCCUUUUACCAGAACCAUCCGGGAAUUGUCUUCACUACUGGUGUUUUCACUAUUUUUUGGAACCUUUUUCUUUAUAUUAAGAU
>AAFN02000018_Candida_tropicalis_MYA-3404
AUCGCCAGAAGAUCAAUUUCGUUCAAUCGUACAUGGUUCUUGUCUUUUCCCAGAACCAUCCGGGAAUUGUCUUCAUUCAAUGGUGUAUCAAAUUUUAAUUUUUUGGAACCCCCCUUUCAUUAUGAUAU
>ABDG02000015_Trichoderma_atroviride_IMI
UUGGAGUGGGACCUCCCAUCGAAUUCACCUCUUGCCUUUUACCAGAUGUGACCGUGGGAUUGGCCCAGCAGACUCCAUUUCAAUAAUCUUUGGCAUUACCUCAUCUGGAUGUUCC
>AADG06003819_Apis_mellifera_strain
GUACUCUGGUUUCCCUUCAGACCACGUAUAAAUCUUUCGCCUUUUACUAAAGAUUUCCGUGGAGGGGAACAAUUGAUGAGUCUGAAUUAAUUUUUUGUGUGCCCGACAUAAGUUGGGCC
>AFQF01001308_Fusarium_oxysporum_Fo5176
UCGGAGUGGGACCUCCCAUCGAACUCACCUCUUGCCUUUUACCAGAUGUGACCGUGGGAUUGGCCCAACAGACUCCAUUCACCUAAUCUUUGGAAACCAUUCGUCUAGAGACU
>AACN010031598_Canis_familiaris_ctg19866850058656,
AUACUCUGGUUUCUCUUCAGAUCGUAUAAAUCUUUCGCCUUUUACUAAAGAUUUCCGUGGAGAGGAACAAUUCUGAGUCUUAACUCAAUUUUUUGAGGUCCUGUUUUUUAAGCAGGACU
>AAWZ02006407_Anolis_carolinensis_chromosome
AUACUCUGGUUUCUCUUCAGAUCGUAUAAAUCUUUCGCCUUUUACUAAAGAUUUCCGUGGAGAGGAACAUUUAUGAGUUUUUCUCAAAUUUUUUGAGGCUCCACUCUUGUGGAGCU
>AACS02000007_Coprinopsis_cinerea_okayama7#130
CGCAGCAGUGGGAACGUCAAACAGACAAUCCCCUCGCCUUUUACUAGGGGAUUCCGUGCCGCUCCCACACUAUAAUGCUGCGUUUCAAUCUUUGGAAACUCUCUCCUCGAAGGAGUC
>ABDF02000090_Trichoderma_virens_Gv29-8
UUGGAGUGGGACCUCCCAUCGAACUCACCUCUUGCCUUUUACCAGAUGUGACCGUGGGAAUGGCCCAACAGACUCCAUUUCAAUAAUCUUUGGCAUUACCUCAUCUGGAUGGUU
>AAGW02002965_Oryctolagus_cuniculus_cont2.2964,
AUACUCUGGUUUCUCUUCAGAUCGUAUAAAUCUUUCGCCUUUUACUAAAGAUUUCCGUGGAGAGGAACAAUUCUGAGUCUUAACCCAAUUUUUUGAGGCCUUGCACUAGCAAGGCU
>AAGJ04035404_Strongylocentrotus_purpuratus_Contig35413,
UUACUCUGGUUUUUCUGCAAUACGCAUAAAUCUUUCGCCUUUUACUAAAGAUUUCCGUGCAGAGGAACACAUUGAUGAGUCUAUAAAGAUUUUUCUUCGGCUUGCCUACACGGCAAGCC
>AAIL02000016_Trichoderma_reesei_QM6a
UUGGAGUGGGACCUCCCAUCGAACUCACCUCUUGCCUUUUACCAGAUGUGACCGUGGGAUUGGCCCAACAGACUCCAUUCAAACAAUCUUUGGCACUUCCUCAUCUGGAGCU
>AAQR03026016_Otolemur_garnettii_contig026016,
AUACUCUGGUUUCUCUUCAGAUCGUAUAAAUCUUUCGCCUUUUACUAAAGAUUUCCGUGGAGAGGAACAACUCUGAGUCUGAAACCAAUUUUUUGAGGCCUUGUUUCGGCAAGGCU
>AAPE02065766_Myotis_lucifugus_cont2.65765,
AUACUCUGGUUUCUCUUCAGAUCGUAUAAAUCUUUCGCCUUUUACUAAAGAUUUCCGUGGAGAGGAACAAUUGUGAGUUUUCACUCAAUUUUUCGAGGCCUCGUUCUUACGAGGCU
>AACZ03099104_Pan_troglodytes_chromosome
AUACUCUGGUUUCUCUUCAGAUCGCAUAAAUCUUUCGCCUUUUACUAAAGAUUUCCGUGGAGAGGAACAAUUCUGAGUCUUAACCCAAUUUUUUGAGGCCUUGCUUUGGCAAGGCU
>AAQY02000250_Phytophthora_sojae_strain
UUCCGCAAAGUUAAUUUCAUUCGCAUCAAUCUUUCGCCUUUUACUAAAGAUUGCCGUGGAAUUGACUUACUAAAUGCGGCUUCAACCAAAUUUCUGGAUCCCUCCUUGUGAGGGGAAC
>ABEG02003930_Caenorhabditis_brenneri_strain
UAACUCUGGUUCCUCUGCAUUUAUCCGAGAAAAUCUUUCGCCUUUUACUAAAGAUUUCCGUGCAAAGGAGCAAUCUCUGAGUAUUACAAUCAAUUUUUGGAGUCCCCUCGAAAGAGCGGGAC

 RF00050_FMN.fasta 

>U27202_Actinobacillus_pleuropneumoniae_riboflavin
AAUAAUCUUCAGGGCAGGGUGAAAUUCCCGAUCGGCGGUAAAGUCCGCGAGCCGAACGAAAAAGGUUUGGCAGGAACCGGUGAGAUUCCGGUACCGACAGUAUAGUCUGGAUGGAAGAAGAUGAAA
>M64472_E.coli_htrP_gene,
GCUUAUUCUCAGGGCGGGGCGAAAUUCCCCACCGGCGGUAAAUCAACUCAGUUGAAAGCCGCGAGCGCUUUGGGUGCGAACUCAAAGGACAGCAGAUCCGGUGUAAUUCCGGGGCCGACGGUUAGAGUCCGGAUGGGAGAGAGUAACG
>AJ009832_Thermotoga_neapolitana_malG,
GAUCGCUCUCGGGGCAGGGUGGAAUUCCCGACCGGCGGUGAAAGCCCGCGAGCCCCCUUCUGGGGGUUGACCCGGUGGAAUUCCGGGGCCGACGGUGAAAGUCCGGAUGGGAGAGAGCGAAG
>AL939108_Streptomyces_coelicolor_A32
CAGCGCACUCCGGGGUCGGUGAAAGUCCGAACCGGCGGUUACAGUCCGCGACCCGGUCGCCUCCAGCGACCGGUUGACCAGGUGAAAUUCCUGGACCGACGGUUAAAGUCCGGAUGGGAGGCAGUGCGC
>L09228_Bacillus_subtilis_spoVA
UUGUAUCUUCGGGGCAGGGUGGAAAUCCCGACCGGCGGUAGUAAAGCACAUUUGCUUUAGAGCCCGUGACCCGUGUGCAUAAGCACGCGGUGGAUUCAGUUUAAGCUGAAGCCGACAGUGAAAGUCUGGAUGGGAGAAGGAUGAU
>X51510_B.subtilis_riboflavin_biosynthesis
UGUAUCCUUCGGGGCAGGGUGGAAAUCCCGACCGGCGGUAGUAAAGCACAUUUGCUUUAGAGCCCGUGACCCGUGUGCAUAAGCACGCGGUGGAUUCAGUUUAAGCUGAAGCCGACAGUGAAAGUCUGGAUGGGAGAAGGAUGAU
>X95955_B.amyloliquefaciens_ribB,_ribG,
UGUAUCCUUCGGGGCUGGGUGAAAAUCCCGACCGGCGGUAAUAAGGCGCUCCUGCGCUUUACAGCCCGUGACCCGUAUGCAUCUGUAUACGGUGGAUUCAGUGAAAAGCUGAAGCCGACAGUGAAAGUCUGGAUGGGAGAAGGAUGAG
>AJ010128_Bacillus_cereus_bc297a,
CAGCAUCUUCGGGGUCGGGUGAAAUUCCCAACCGGCGGUGAUGAAGUGCAAACUUCUAAGUCCGUGACCCGUUUUCAACUCGAAAACGGUGGAUCUAGUGAAACUCUAGGGCCGACAGUAUAGUCUGGAUGGGAGAAGGAUAUGU
>AF269345_Staphylococcus_epidermidis_strain
UAUUUCUUUCGGGGCAGGGUGAAAUUCCCAACCGGCAGUAAAUUGAGCCUGCGACCCACUAAUAUUGUUUUUGAUGUUAGUGGCUGAUCUAGUGUGAAUCUAGAGCCGACAGUUAGAGUCUGGAUGGGAGAAAGAAGUU
>AL591981_Listeria_monocytogenes_strain
GUUCAUCUUCGGGGCAGGGUGCAAUUCCCGACCGGUGGUUAAAGUCCACGAUCUGCUUUUUUAGCAGUUGACUCUGGUGUAAUUCCAGGACCGACAGUAUAGUCUGGAUGGGAGAAGAUGUUG
>AL596170_Listeria_innocua_Clip11262
GUUCAUCUUCGGGGCAGGGUGCAAUUCCCGACCGGUGGUUAAAGUCCACGAUCUGCUUUCUUAGCAGUUGACUCUGGUGUAAUUCCAGGACCGACAGUAUAGUCUGGAUGGGAGAAGAUGUUG
>AL766851_Streptococcus_agalactiae_NEM316
AGGUGUCUUCAGGGCAGGGUGUAAUUCCCGACCGGCGGUAAUCGCUUCCAACUUAUUUGUCAGUUGUGAAGCAUCAGUCCGCGAGCGAAAGCUGAUGUGGUGAGAUUCCACAACCGACAGUAAAGUCUGGAUGGGAGAAGACAAAG
>CP000114_Streptococcus_agalactiae_A909,
GAAUUUCUUCGGGGUCAGGUGAAAAUCCUAACCGGCGGUAUAGUCCGCGAGCUUUCGAGCAUGAACUGGUGUGAUUCCAGUACCGACAGUAAAGUCUGGAUGAGAGAAGAAUUCA
>AF269712_Staphylococcus_epidermidis_strain
AUUCAUCUUCGGGGUAGGGUGUAAUUCCCAACCGGCAGUAAUCUAAGCCUGCGACGACAACGUAUUAAUUUUUGCUUUGUCUUGAUUCAGUGAGAGUCUGAAGCCGACAGUAUAGUCUGGAUGGGAGAAGAUGGAG
>AP008934_Staphylococcus_saprophyticus_subsp.
AUUCAUCUUCGGGGUAGGGUGCAAUUCCCAACCGGCAGUAAAUAAAGCCUGCGACCCAUUUUAUUAUAUAUAAUAAAAUGGCUGAUCUAGUGAAAAUCUAGAGCCGACAGUAAAGUCUGGAUGGGAGAAGAUGGAG
>CP000705_Lactobacillus_reuteri_DSM
AAUUUUCUUCGGGGCAGGGUGAAAUUCCCAACCGACGGUAACAAGUACGCUUGGAGUCCGUGACCCGUUAGCAUUUAUGUUAACGGUUGAACCAGUGAAAAUCUGGUACCGACAGUAUAGUCUGGAUGGGAGAAGAAAACU
>CP000046_Staphylococcus_aureus_subsp.
AUUCAUCUUCGGGGUCGGGUGUAAUUCCCAACCGGCAGUAAAUAAAGCCUGCGACCUGCUAGUAUGUAUCAUAUUAGUGGCUGAUCUAGUGAGAUUCUAGAGCCGACAGUAUAGUCUGGAUGGGAGAAGAUGGAG
>CP000703_Staphylococcus_aureus_subsp.
UAAUUCUUUCGGGGCAGGGUGAAAUUCCCAACCGGCAGUAAAUAAAGCCUGCGACCUGCUAAUAUGUUUCAUAUUAGUGGCUGAUCUAGUGAGAUUCUAGAGCCGACAGUUAAAGUCUGGAUGGGAGAAAGAAUGU
>ABCH01000022_Vibrio_shilonii_AK1
UUUUAUUCUCAGGGCGGGGCGAAAUUCCCCACCGGCGGUAAAUCAAUGUUUGAUAAGCCCGCGAGCGCUUAACUUUAUGGAGUUAAGGUCAGCAGAUCUGGUGAGAAUCCAGAGCCGACGGUUAAAGUCCGGAUGGGAGAGGAUAAUG
>ABDQ01000002_Clostridium_botulinum_C
UAGUAUCUUCAGGGCAGGGUGUAAUUCCCGACCGGCGGUUAAAGUCCGCGAGCUUUAUUUUUAUAUGGCUGAUUUGGUGAAACUCCAAAACCGACAGUAAAGUCUGGAUGAGAGAAGGUAUAG
>ABCF01000046_Bacillus_sp._SG-1
AUUCGUCUUCGGGGCAGGGUGUAAUUCCCGACCGGCGGUAAUGAAUGAUUUCAUUCUAAGCCCGCGAGCCUGUUGUUUGGGCAGGAUUUGGUGAGAUUCCAAAGCCGACAGUAUAGUCUGGAUGGGAGGAGAUGAAG
>AAEK01000025_Bacillus_cereus_G9241
AGCAUCCUUCGGGGUCGGGUGAAAUUCCCAACCGGCGGUGAUGAAGUGCAAACUUCUAAGUCCGUGACCCGUUUUCAAAUCGAAAACGGUGGAUCUAGUGAAAUUCUAGGGCCGACAGUAUAGUCUGGAUGGGAGAAGGAUAUG
>AAOX01000016_Bacillus_sp._NRRL
GUCUAUCUUCGGGGCAGGGUGAAAUUCCCGACCGGCGGUGAUGAGGCAAGUUGCUCUAAGCCCGCGAGCCUGUUUUAUUGGGCAGGAUUUGGUGAGAUUCCAAAGCCGACAGUACAGUCUGGAUGGGAGAAGAUGGAG
>CP000382_Clostridium_novyi_NT,
UAGUAUCUUCAGGGCAGGGUGUAAUUCCCGACCGGCGGUUAAAGUCCGCGAGCUAUACUUGGUAUGGCUGAUUUGGUGAGAUUCCAAAACCGACAGUAAAGUCUGGAUGAGAGAAGGUAUAG
>CP000557_Geobacillus_thermodenitrificans_NG80-2,
UACAUCCUUCGGGGCAGGGUGAAAUUCCCGACCGGCGGUGAUGAGGCCGAAGCCUCUCAGCCCGCGAGCCGUAUAGGCACGAUCCGGUGCGAUUCCGGAGCCGACAGUAUAGUCUGGAUGGGAGAAGGAUGAA
>AE017333_Bacillus_licheniformis_DSM
AUCAAUCUUCGGGGCAGGGUGAAAUUCCCUACCGGCGGUGAUGAGCAAGCGCUCUAAGCCCGCGAGCCUUUUUAUGGGCAGGAUUCGGUGCGAUUCCGAAGCCGACAGUAUAGUCUGGAUGGGAGAAGAUGGAG
>ABAH01000018_Francisella_tularensis_subsp.
AAUAAUCUUCAGGGCAGGGCGAAAUUCCCUACCGGCGGUAACUGCUUAUAGCAGAAGCCCGCGAGCGCUUUCUAAUAAAAAUAGAAAGGUCAAGCAGAUUUGGUGUAAUUCCAAAGCCGACAGUUAAAGUCUGGAUGAAAGAAGAUUGAG
>AAOJ01000002_Vibrio_angustum_S14
AUUAAUUCUCAGGGCGGGGCGAAAUUCCCCACCGGCGGUAUACUUUUCAAGUGAGCCCGCGAGCGCUCGAUAUUUUCGAGGUCAGCAGAUCUGGUUAGAAGCCAGAGCCGACGGUUAUAGUCCGGAUGAGAGAGAAUUGAG
>AE000512_Thermotoga_maritima_MSB8,
AAACGCUCUCGGGGCAGGGUGGAAUUCCCGACCGGCGGUGAAAGCCCGCGAGCCCUCUCAGGAGGGUUGACCCGGUGGAAUUCCGGGGCCGACGGUGAAAGUCCGGAUGGGAGAGAGCGUGA
>CP000716_Thermosipho_melanesiensis_BI429,
UAGAGUCCUCGGGGCAGGGUGAAAGUCCCGACCGGCGGUGAAAGCCCGCGAGCCCGUUAAGGGUUGAUCCGGUGAAAUUCCGGAGCCGACGGUUAAAGUCCGGAUGGGAGAGGACAAUG
>AAKK02000001_Vibrio_sp._Ex25
AAUUGUUCUCAGGGCGGGGCGAAAUUCCCCACCGGCGGUAUACUUUUCAAGUGAGCCCGCGAGCGCUCGAUUCGUCGAGGUCAGCAGAUCUGGUGAGAUGCCAGAGCCGACGGUUAUAGUCCGGAUGAAAGAGAAUAAGA
>BA000043_Geobacillus_kaustophilus_HTA426
AUUCAUCUUCGGGGCAGGGUGAAAUUCCCGACCGGCGGUGAUGAGGCGCUUGGCCUCUCAGCCCGCGAGCCGCAAGGCAGGAUCCGGUGCGAGUCCGGAGCCGACAGUAUAGUCUGGAUGGGAGAAGAUGAAG
>AAML04000003_Clostridium_difficile_QCD-32g58
GAAGAUCUUCGGGGCAGGGUGAAAUUCCCUACCGGCGGUAUAGCCCGCGAACUACUUAGGUGGUUGAUUUGGUGAGAUUCCAAAGCCGACAGUAAAGUCUGGAUGAGAGAAGAUAUUU
>BA000016_Clostridium_perfringens_str.
AAAAUUCUUCAGGGCAGGGUGAAAUUCCCUACCGGCGGUAAAGCCCGCGAGCUAGUUUAGCAUGAUUCGGUGAAAUUCCGAGGCCGACAGUAAAGUCUGGAUGAAAGAAGAAUAUC
>AP006716_Staphylococcus_haemolyticus_JCSC1435
AUUCAUCUUCGGGGUAGGGUGCAAUUCCCAACCGGCAGUAAAUUAAGCCUGCGACCCGCUUCUUUGAAGUGGCUGAUUCAGUGGAAAUCUGAAGCCGACAGUAUAGUCUGGAUGGAAGAAGAUGGAG
>CP000673_Clostridium_kluyveri_DSM
UAUAAUCUUCAGGGCGGGGUGAAAUUCCCCACCGGCGGUAUAGCCCGCGAGCUGCGUGUUCAGCAUGAUUCAGUGAAAUUCUGAAGCCGACAGUAAAGUCUGGAUGGGAGAAGAUAGAA
>AAER01000019_Bacillus_anthracis_str.
GUCUAUCUUCGGGGCAGGGUGAAAAUCCCGACCGGCGGUGAUGAACUAUUUAUGAUUUUGUUCUAAGCCCGCGAGCCGUUAAGGCAGGAUUUGGUGUGAUUCCAAAGCCGACAGUAUAGUCUGGAUGGGAGAAGAUGGAG
>AE001437_Clostridium_acetobutylicum_ATCC
AAUGAUCUUCAGGGCAGGGUGAAAUUCCCUACCGGCGGUAUAGCCCGCGAGCCUUUUUAGGUAUGAUCCGGUUUGAUUCCGGAGCCGACAGUAAAGUCUGGAUGAAAGAAGAUAUAU
>CP000647_Klebsiella_pneumoniae_subsp.
GCUUAUUCUCAGGGCGGGGCGAAAUUCCCCACCGGCGGUAAAUCAACCAUGGCGUUGAAAGCCCGCGAGCGCUUCCCGUGACUACGGGAAGGUCAGCAGAUCCGGUGUAAUUCCGGGGCCGACGGUUAAAGUCCGGAUGGGAGAGAGUAACG
>AAEW02000005_Desulfuromonas_acetoxidans_DSM
CCCUAUUCUCAGGGCGGGGUGAAAUUCCCCACCGGCGGUGACUCCUUGUGAGAAGCCCGCGAGCGCCUUUAUUAUUGGGAUAAAGGGUCAGCAGAUCUGGUGAGAUUCCAGAGCCGACGGUUAUAGUCCGGAUGAAAGAGGAUAUUC
>CP000141_Carboxydothermus_hydrogenoformans_Z-2901,
UACUACCUUCGGGGUCAGGUGGAAUUCCUAACCGGCGGUAAAGCCCGCGAGUCCGUAAAAAUUUACGGAUAGAUCCGGUGAAAUUCCGGAGCCGACAGUUAAAGUCUGGAUGGGAGAAGGUAUUA
>AM236080_Rhizobium_leguminosarum_bv.
AAAUGUUCUCGGGGCGGGGUGUAAUUCCCCACCGGCGGUAUCAGGAGCAAUCCUGGAGCCCGCGAGCGCUUCCGGCACCUCCUGUCGGAAGGUCAGCAGAUCCGGUGAGAUGCCGGAGCCGACGGUAUAGUCCGGAUGGAAGAGGACAACA
>CP000764_Bacillus_cereus_subsp.
GUCUAUCUUCGGGGCAGGGUGAAAAUCCCGACCGGCGGUAAUGAAUGAGUAUAUGAAUAUGUGAGUUCUAAGCCCGCGAGCCGUUAAGGCAGGAUUUGGUGCGAUUCCAAAGCCGACAGUACAGUCUGGAUGGGAGAAGAUGGAG
>AE015927_Clostridium_tetani_E88,
AAAUAUCUUCAGGGCGGGGUGUAAUUCCCCACCGGCGGUAUAGCCCGCGAGCCGCAAGGCAUGAUUCGGUGUAACUCCGAAGCCGACAGUAAAGUCUGGAUGAAAGAAGGUAUAA
>AAVO02000007_Ruminococcus_obeum_ATCC
AGAUAUCUUCAGGGCAGGGUGAGAUUCCCUACCGGCGGUAAAGCCCGCGAGCCGAGAGGCAUGAUCCGGUGAGAUUCCGGGGCCGACAGUACAGUCUGGAUGGAAGAAGAUGAUA
>CP000721_Clostridium_beijerinckii_NCIMB
AUAUAUCUUCAGGGCAGGGUGUAAAUCCCUACCGGCGGUAUAGCCCGCGAGCUUUUAAGAAAGCAGAUUCGGUGUAACUCCGAGGCCGACAGUAUAGUCUGGAUGAAAGAAGGUAACC
>AANE01000019_Marinomonas_sp._MED121
UUUCGUUCUCGGGGCGGGGUGAAAUUCCCCACCGGCGGUAAGAACUUAGGUUUAAGCCCGCGAGCGUCUAAUCGUAUAGAUUAGAGUCAGCAGAUCUGGUGUGAUUCCAGAGCCGACGGUCAUAGUCCGGAUGAUAGAGAGCGUGU
>CP000411_Oenococcus_oeni_PSU-1,
UAAAUUCUUCGGGGCAGGGUGUGAUUCCCAACCGACGGUAACAACAUUUUGUUGAAGUCCGUGACCCGCGCAAGCGGUUGACCCAGUGAAACUCUGGGACCGACAGUAUAGUCUGGAUGGGAGAAGAAAUAG
>AM180355_Clostridium_difficile_630
CUUAAUCUUCGGGGUAGGGUGAAAUUCCCAAUCGGCGGUAUAGCCCGCGAGCCAAGGUAAAACUUGGUUGAUUUGGUUAAAUUCCAAAGCCGACAGUAAAGUCUGGAUGGAAGAAGAUAUUU
>CP000416_Lactobacillus_brevis_ATCC
UGAUUUCUUCGGGGCAGGGUGAAAUUCCCGACCGACGGUGACAACUUAAAGUUGAAGUCCGUGACCCACGUUUAACGUGGUUGACCCAGUGUGAGUCUGGGACCGACAGUAUAGUCUGGAUGGGAGAAGAAACGA
>CP000724_Alkaliphilus_metalliredigens_QYMF,
UAUAAUCUUCAGGGCAGGGUGUAAUUCCCGACCGGCGGUAAAGUCCGCGAGCCACAAUGUGGUUGACUUGGUGAAACUCCAAGACCGACAGUAAAGUCUGGAUGGAAGAAGAACAGU
>DQ645592_Lactobacillus_plantarum_strain
CGAUUUCUUCGGGGCAGGGUGCAAUUCCCGACCGACGGUAACAACGUAAGUUGAAGUCCGUGACCCGCGUGAGCGGUGGACCCAGUGCAAGUCUGGGACCGACAGUAUAGUCUGGAUGGGAGAAGAAAAUU
>CP000262_Streptococcus_pyogenes_MGAS10750,
AAGUGUCUUCAGGGCAGGGUGUGAUUCCCGACCGGCGGUGACUAGUAACUAGAAGUCCGCGAGCGCAAGCUGAUGUGGUGUAACUCCACAACCGACAGUAUAGUCUGGAUGAGAGAAGACCGGG
>CP000422_Pediococcus_pentosaceus_ATCC
AGAUUUCUUCGGGGCAGGGUGUAAUUCCCGACCGACGGUAACAACCAAGGGUUGAAGUCCGUGACCCGCGAGUAGCGGUGGACCUAGUGAGAGUCUAGGACCGACAGUAUAGUCUGGAUGGGAGAAGAAACGU
>BA000012_Mesorhizobium_loti_MAFF303099
UAAAGUUCUCAGGGCGGGGUGAAAGUCCCCACCGGCGGUAAGGGCCUCAAACCCAAGCCCGCGAGCGCUUUCCAAGACAAUUGGAAAGGUCAGCAGAUCCGGUGUGAUUCCGGAGCCGACGGUUAGAGUCCGGAUGAAAGAGGACGAAA
>AP008232_Sodalis_glossinidius_str.
GCUUAUUCUCAGGGCGGGGUGCAAUUCCCCACCGGCGGUAAACCUGGCUAAAGUAUUGCACAGGAAGCCCGCGAGCGCUCAGGUUGCAUUGCAGUCUGAGGUCAGCAGAUCCGGUGUAAUUCCGGGGCCGACGGUAAUAGUCCGGAUGGGAGAGAGUAACG
>CP000759_Ochrobactrum_anthropi_ATCC
GCUUGUUCUCGGGGCGGGGUGAAACUCCCCACCGGCGGUAUGAAGCGAAAGUUUCGAGCCCGCGAGCGCCUGAAAAGAUGCCGAUUCGGCUUUGUUCAGGGUCAGCAGAUCCGGUGAGAUGCCGGAGCCGACGGUUAAAGUCCGGAUGGAAGAGAGCGAAU
>CP000023_Streptococcus_thermophilus_LMG
AAGGGUCUUCGGGGCAGGGUGAAACUCCCGACCGGCGGUGAUUCUUUGGAUAAGUCCGCGAGCGCAAGCUGAUGAGGUGUAAUUCCUCAACCGACAGUAUAGUCUGGAUGGAAGAAGACCAGU
>CP000414_Leuconostoc_mesenteroides_subsp.
UUUAAUCUUCGGGGCAGGGUGUAAUUCCCGACCGACGGUGAUGGUGAAUAACCUCAGUCCGUGACCCGCGAUAUUUUCGCGGUUGACACAGUGAAAUUCUGUGACCGACAGUUAAAGUCUGGAUGGGAGAAGAUUUGA
>AAXV01000008_Bacillus_sp._B14905
GAUGUUCUUCGGGGUAGGGUGAAAUUCCCAAUCGGCGGUGAUGAAGCAAUUCAAAGUCCGUGAGCGCAAGCUGAUUUGGUGCAAAUCCAAAACCGACAGUGAUAGUCUGGAUGGGAGAAGAACAAA
>AE017263_Mesoplasma_florum_L1
UAACAUUUUCGGGGCAAGGCGAAAUUCCUUACCGAUGGUAAUAGUCCAUGAACCUUAAUUGGUUGAUUCAGUGAAAUUCUGAAACCGACGGUAUAGUCCGGAUGGUAGAAAAUGUCA
>CP000749_Marinomonas_sp._MWYL1,
CUUCGUUCUCGGGGCGGGGUGUAAUUCCCCACCGGCGGUAAAGACUUUACAUAAGUUAAAUUCUAAGCCCGCGAGCGCCUUCAAGAAACUUUUCUUUUAGGGUCAGCAGAUCUGGUGUAAUUCCAGAGCCGACGGUUAUAGUCCGGAUGAUAGAGAGCGCGU
>AAMR01000023_Vibrio_splendidus_12B01
UUUUAUUCUCAGGGCGGGGCGAAAUUCCCCACCGGCGGUAUGUCCUUAGCAAAAUCUAAAGAUAAGCCCGCGAGCGCUCGAUUCGUCGAGGUCAGCAGAUCUGGUGAGAUGCCAGAGCCGACGGUUAUAGUCCGGAUGAGAGAGAAUGAAA
>CP000261_Streptococcus_pyogenes_MGAS2096,
AAGUGUCUUCAGGGCAGGGUGUGAUUCCCGACCGGCGGUGACUAAGUAACUAGAAGUCCGCGAGCGCAAGCUGAUGUGGUGUAACUCCACAACCGACAGUAUAGUCUGGAUGAGAGAAGACCGGG
>CP000155_Hahella_chejuensis_KCTC
ACUUAUUCUCAGGGCAGGGUGAAAUUCCCUACCGGCGGUAUGUCCCCCGUGGACGAGCCCGCGAGCGCCUGCUGCAGUACAGCAGGGUCAGCAGAUCCGGUGAGAGGCCGGAGCCGACGGUGACAGUCCGGAUGGGAGAGAAUAAGG
>AAPG01000027_Psychromonas_sp._CNPT3
CACUAUUCUCAGGGCGGGGUGAGAUUCCCCACCGGUGGUAAUUUGUAAAACGUUACAACAGCCCACGAGCGCUUUAUAUUGAAAAAUAUAAAGGUCAGCAGAUCCAGUGAAAACCUGGAGCCGACGGUUAAAGUCCGGAUAAAAGAGAAUGAAU
>ABDX01000009_Clostridium_perfringens_CPE
AAAAGUCUUCAGGGCGGGGUGUAAGUCCCCACCGGCGGUAAAGCCCGCGAGCUAGUUUUUAGCAUGAUUCGGUGAAAUUCCGAGGCCGACAGUAUAGUCUGGAUGAAAGAAGAUGAGU
>CP000232_Moorella_thermoacetica_ATCC
AACGUCCUUCGGGGUUAGGUGUAAUUCCUUACCGGCGGUAAAGCCCGCGAGCCGUUAUGGCAGACCCGGUGAAAUUCCGGGGCCGACAGUAAAAGUCUGGAAGGGAGAAGGAGGUU
>AAWP01000010_Vibrio_harveyi_HY01
CAAUGUUCUCAGGGCGGGGCGAAAUUCCCCACCGGCGGUAUACUCUUUUGAGUGAGCCCGCGAGCGCUCGAUUCGUCGAGGUCAGCAGAUCUGGUGAGAUGCCAGAGCCGACGGUUAUAGUCCGGAUGAAAGAGAAUAAGA
>AASA01000089_Mannheimia_haemolytica_PHL213
UUUAAUCUUCAGGGCAGGGUGAAAUUCCCGAUCGGCGGUAAAGUCCGCGAGCCGAGCAAUCGGCAGGAUUUGGUGAAAUUCCAAAACCGACAGUAUAGUCUGGAUGAAAGAAGAGUCAA
>BA000028_Oceanobacillus_iheyensis_HTE831
UGUAUUCUUCGGGGCAGGGUGUAAUUCCCGACCGGCGGUGACAAGUCAUCAGAACUUGAAGUCCGUGACCCGCUUUUAUGCGGUGGAUCUAGUGAGAAUCUAGAGCCGACAGUAAUAGUCUGGAUGGGAGAAGAAUAGC
>AM263198_Listeria_welshimeri_serovar
GUUCAUCUUCGGGGCAGGGUGCAAUUCCCGACCGGUGGUUAAAGUCCACGAUCUGCUUUUAGCAGUUGACUCUGGUGUAAUUCCAGGACCGACAGUAUAGUCUGGAUGGGAGAAGAUGUUG
>ABCB02000018_Clostridium_leptum_DSM
AGCUGUCUUCGGGGCGGGGUGAAAGUCCCCACCGGCGGUAACCCUUUCAAACAUGGGAAGCCCGCGAGCUGCUUGCUGAUCUGGUGAGAUUCCAGAGCCGACGGUAUAGUCCGGAUGGAAGAAGAAAAGA
>BA000004_Bacillus_halodurans_C-125
UUUAUCCUUCGGGGCUGGGUGGAAAUCCCGACCGGCGGUGAUGAAGCGAAUGCUUCUUAGUCCGUGACCCGGUUGCUGAUAUCAGUAAGCGGUGGACCUGGUGAAAAUCCGGGACCGACAGUGAAAGUCUGGAUGGGAGAAGGAAACG
>CP000230_Rhodospirillum_rubrum_ATCC
GCUUGUUCUCAGGGCAGGGUGAAACUCCCGACCGGCGGUAAUCCUUCCCUUUCACGGGGGGGACAGCCCGCGAGCGCCCUUUGCCGGUGGUGAAGGGGUCCAGCAGAUCCGGUGCGAAGCCGGAGCCGACGGUAUAGUCCGGAUGGAAGAGAACGAGG
>AASE01000003_Chlorobium_ferrooxidans_DSM
ACCUGUUCUCAGGGCGGGGUGAAAAUCCCCACCGGCGGUAUACCGGCUGUUAAUCCGGAAAGCCCGCGAGCGCUUUCGAUUAUUUCGAAAGGUCAGCAGAUUUGGUGAAACUCCAAAGCCGACGGUUAUAGUCCGGAUGAAAGAGGAUAGCG
>AAZD01000001_Haemophilus_influenzae_22.1-21
UCGCAUUCUCAGGGCAGGGUGAAAUUCCCUACCGGUGGUAAAGCCCACGAGCGUUUAAAAGUGCGGUCAAUUUUUGGCAAAUUUUUCUUGCUAAAUUGUCCUGAUUUUCACUUUUAAAGUCAGCAGAUUUGGUGAAAUUCCAAAGCCGACAGUAAAGUCUGGAUGAAAGAGAAUAAAA
>AE016827_Mannheimia_succiniciproducens_MBEL55E,
GGGCAUUCUCAGGGCAGGGUGAAAUUCCCUACUGGUGGUAUAUGUUUACAUAAGCCCACGAGCGCCUAUUUUUAUGUGAUGUAGAAUUAGGGUCAGCAGAUUUGGUGAGAUUCCAAAGCCAACAGUUAAAGUCUGGAUGAAAGAGAAUAAAA
>CP000491_Paracoccus_denitrificans_PD1222
GCGUGUUCUCGGGGCGGGGUGCAAUUCCCCACCGGCGGUUACAGCCCGCGAGCGCCUGCAAUCCGCAGGGUCAGCAGAUCCGGUGAAACUCCGGGGCCGACGGUAUAGUCCGGAUGAAAGAGAAUGGAC
>AP006627_Bacillus_clausii_KSM-K16
ACUCAACUUCGGGGCAGGGUGUAAAUCCCGACCGGCGGUGAUAAGGCAAUCGCCUUUUAGUCCGUGACCCGCAUAAGCAUUACUCGUGCGUGCGGUGGAUCUGGUGCAAAUCCAGAGCCGACAGUAAUAGUCUGGAUGGGAGAAGUUCGAG
>CP000133_Rhizobium_etli_CFN
CGCCGUUCUCAGGGCGGGGUGAAAGUCCCUACCGGCGGUAUGCAGUUUCGAUUGCGAGCCCGCGAGCGCCUUCCUCGGAAGGGUCAGCAGAUCAGGUGAGAUGCCUGAGCCGACGGUCAUAGUCCGGAUGAAAGAGAACGUGC
>CP000746_Actinobacillus_succinogenes_130Z,
CCGCAUUCUCAGGGCAGGGUGAAAUUCCCUACUGGCGGUCAAGCCCGCGAGCGUUUGUUAUAAGGCAAAGUCAGCAGAUUUGGUGAAAUUCCAAAGCCAACAGUUACAGUCUGGAUGAAAGAGAGUAAAC
>CP000152_Burkholderia_sp._383,
GAACGUUCUCGGGGCGGGGUGAAAUUCCCCACCGGCGGUAAUCGCGCGAUUGCGCGUAGCCCGCGAGCGCUUGCCGGCACGCAUGUGCCCGGCAAGGUCAGCAGACCCGGUUGGAUUCCGGGGCCGACGGUCAAAGUCCGGAUGAGAGAGAGCGGGG
>CP000387_Streptococcus_sanguinis_SK36,
UGAUGUCUUCAGGGCAGGGUGAGAUUCCCGACCGGCGGUAAUUUUUGGAUUGGAAUUUUUUUCUCCAUGUCAAAUCAAGUCCGCGAGCGCAAGCUGAUGUGGUGAGAUUCCACAACCGACAGUAUAGUCUGGAUGGGAGAAGACGAGA
>AAXB02000021_Dorea_longicatena_DSM
CGAAAUCUUCAGGGCAGGGUGCGAUUCCCUACCGGCGGUAAAGCCCGCGGGCCGAGAGGCAUGAUCCGGUGUGAUUCCGGAGCCGACAGUAUAGUCUGGAUGAAAGAAGAUGAUG
>AE017143_Haemophilus_ducreyi_strain
UUUAAUCUUCAGGGCAGGGUGAAAUUCCCGAUCGGUGGUAAAGUCCGCGAGCCGAACUUCGAUUAACAUCAAGUUUAGCAGGAACUAGUGAAAUUCUAGUACCGACAGUAUAGUCUGGAUGGAAGAAGAGCAGA
>CP000679_Caldicellulosiruptor_saccharolyticus_DSM
UCCAUCCUUCGGGGCGGGGUGAAAUUCCCCACUGGCGGUAAAAGCCCGCGAGCAAAAGCCUUUCUGGCUUUUGCAGAACCGGUGGAAUUCCGGUGCCAACGGUUACAGUCCGGAUGGGAGAAGGAAUGG
>AE017221_Thermus_thermophilus_HB27,
CACCUCCUUCGGGGCGGGGUGGAAGUCCCCACCGGCGGUGAAAGCCCGCGAAGCCCCUAAAGGGGCCCGACCCGGUGGAAUUCCGGGGCCGACGGUGAAAGUCCGGAUGGGAGAAGGAGGGC
>CP000423_Lactobacillus_casei_ATCC
GUUCGUCUUCAGGGCAGGGUGCAAUUCCCGACCGGCGGUAUAGUCCGCGACCCGCUUAUGCGGUGGAACCGGUGUGACUCCGGUACCGAUAGUGAUAGUCUAGAUGGAAGAAGAUGGGG
>AAZF01000001_Haemophilus_influenzae_3655
GCGCAUUCUCAGGGCAGGGCGAAAUUCCCUACCGGUGGUAAAGCCCACGAGCGUUUAAAAGUGCGGUCAAUUUCAGGCAAGUUUUUUCUGCGAAAUUGCCCUGACAUUCAUUUUUAAAGUCAGCAGAUUUGGUGAAAUUCCAAAGCCGACAGUAAAGUCUGGAUGAAAGAGAAUAAAA
>BX640436_Bordetella_parapertussis_strain
GUACGUCUUCAGGGCGGGGUGCAAUUCCCCACCGGCGGUAUGCCACGCAAUGUGGCGAGCCCGCGAGCGCCCUGCGUUGGCAACAGCGCAGGGGUCAGCAGACCUGGUGAGAUGCCAGGGCCGACGGUCAUAGUCCGGAUGAGAGAAGAUGUGC
>CT573326_Pseudomonas_entomophila_str.
AAGGGUCUUCAGGGCGGGGUGAAAGUCCCCACCGGCGGUAAAUCGAAAGAUGAGCCCGCGAGCGCCCCGGCCAUGCCGGGGGUCAGCAGAUCUGGUGAGAUUCCAGGGCCGACGGUCAUAGUCCGGAUGAAAGAAGGCGUUU
>CP000612_Desulfotomaculum_reducens_MI-1,
ACUUGUUCUCAGGGCGGGGUGAAAGUCCCUACUGGCGGUAUCCAGUUCACACUGGGAGCCCGCGAGCGCUCCUUAUUAUAUAGGAGGACAGCAGAUCUGGUGAAAAGCCAGGGCCAACGGUAUAGUCCGGAUGAAAGAGGAUAAGG
>CP000728_Clostridium_botulinum_F
AGUAUCCUUCAGGGUUGGGUGAAAUUCCCUAUCGGCGGUAUAGCCCGCAAGCCAUAAGGCAGAUUCGGUUAAAUUCCGAAGCCGACAGUAUAGUCUGGAUGAAAGAAGGUAAAU
>AY246427_Rhizobium_leguminosarum_bv.
UUCUGUUCUCAGGGCGGGGUGAAACUCCCCACCGGCGGUAAGAGUUUCGGCUCGAGCCCGCGAGCGCCUUCCCUCGUGUCCAAGCGGGGGAAGGGUCAACAGAUCCGGUGCGAUUCCGGAGCCGACGGUUAAAGUCCGGAUGGAAGAGAAUGAGU
>CP000626_Vibrio_cholerae_O395
CAAUAUUCUCAGGGCGGGGCGAAAUUCCCCACCGGUGGUAUGCCGCAAGGCGAGCCCACGAGCGCUCGAUUCGUCGAGGUCAGCAGAUCUGGUGAGAAGCCAGAGCCGACGGUUACAGUCCGGAUGAGAGAGAAUGACA
>BX950851_Erwinia_carotovora_subsp.
GCUUAUUCUCAGGGCGGGGUGUAAUUCCCCACCGGCGGUAAACCAGUGAACGUAUGAACGAAUAAGGUUCUGCGCACUGGAAGCCCGCGAGCGCUCAGGCUGUGUUUUCCGAUAUCAAUUGUCGGUUUUCGCAACAUGAGGUCAGCAGACCCGGUGUAAUUCCGGGGCCGACGGUUAAAGUCCGGAUGGGAGAGAGUAACG
>L47648_Bacillus_subtilis_phosphoglycerate
AUCAAUCUUCGGGGCAGGGUGAAAUUCCCUACCGGCGGUGAUGAGCCAAUGGCUCUAAGCCCGCGAGCUGUCUUUACAGCAGGAUUCGGUGAGAUUCCGGAGCCGACAGUACAGUCUGGAUGGGAGAAGAUGGAG
>ABCC02000026_Clostridium_bolteae_ATCC
UAAUAUCUUCAGGGCAGGGUGCAAUUCCCUACCGGUGGUACAGCCCACGAGCCGCAAGGCAUGAUUCGGUGAAACUCCGAAGCCGACAGUACAGUCUGGAUGAAAGAAGAUGGAA
>AE005176_Lactococcus_lactis_subsp.
AAAUAUCUUCAGGGCACCGUGUAAUUCGGGACCGGCGGUAAAUAGGGCUUUGACCUUAUGACUCCGCGAUUCGCUACGGCGAUUGAAGCAGUGAGAAUCUGCUAGCGACAGUAAAGUCUGGAUGGAAGAAGAUGAAC
>CP000826_Serratia_proteamaculans_568,
GCUUAUUCUCAGGGCGGGGUGCAAGUCCCCACCGGCGGUAAAUCACCUUCUACGGUGAAAGCCCGCGAGCGCUCAGCCAGUCUCUUGCAGUUUGGUUAGAGGUCAGCAGAUCCGGUGUAAUUCCGGGGCCGACGGUUAUAGUCCGGAUGGGAGAGAGUAACG
>CP001581_Clostridium_botulinum_A2
UUAUAUCUUCAGGGCGGGGUGUAAUUCCCCACCGGCGGUAAAGCCCGCGAGCUAUUUUUAGCAUGAUUCGGUUAAAUUCCGAAGCCGACAGUAAAGUCUGGAUGGAAGAAGAUUAUA
>CP001348_Clostridium_cellulolyticum_H10,
UAAUAUCUUCAGGGCAGGGUGCGAUUCCCUACCGGCGGUAAUGUACUAUUUAGUAUUAGCCCGCGAGCGUUUUGCAGACAUGGUGUGAUUCCAUGGCCGACAGUACAGUCUGGAUGAAAGAAGAAACAG
>ACOM01000004_Clostridium_butyricum_E4
AUAUAUCUUCAGGGCAGGGUGAAAAUCCCUACUGGCGGUACAGCCCGCGAGCUAUUUUAGCAGAUUCGGUGUAAUUCCGAAGCCAACAGUAUAGUCUGGAUGAAAGAAGGUAACC
>CP001111_Stenotrophomonas_maltophilia_R551-3,
AAACGUCUUCAGGGCGGGGUGCGAUUCCCCACCGGCGGUAGGUGCGCAAGCACGAGCCCGCGAGCGCUCCGGCCUUACCGCCGGGGGUCAGCAGAUCCGGUCCAAUGCCGGAGCCGACGGUAUAGUCCGGAUGAAAGAAGACGGUG
>AE016828_Coxiella_burnetii_RSA
AAGCGCCUUCAGGGCGGGGUGGAAGUCCCCACCGGCGGUAAGUUUCUUUGAAAUAAGCCCGCGAGUCUCUAUUUUAAGAGACAGAUCUGGUUAAAUUCCAGAGCCGACGGUCAGAGUCCGGAUGAGAGAAGGUAUGC
>AE008922_Xanthomonas_campestris_pv.
GAACGUCUUCAGGGCGGGGUGCGAUUCCCCACCGGCGGUAUGCAUGCGCAAGCGUGUGAGCCCGCGAGCGCUUCGCUGCCGAUCUCUCGCUGAGAGCACGGCGGUGAAGGUCAGCAGAUCCGGUGCGAUGCCGGGGCCGACGGUAUAGUCCGGAUGAAAGAAGACGGCC
>CP001098_Halothermothrix_orenii_H
AAAUGCUAACGGGAUACGGUGAGAUUCCGAACCGGUGGUGAAAGUCCACAAGCCAUAUUUAUUAUGGUUGAUUUGGUGAAAUUCCAAAACCGACAGUAUAGUCUGGAAGGGAGUUAGCAUUG
>CP000919_Streptococcus_pneumoniae_JJA,
AACUAUCUUCAGGGCAGGGUGCAAUUCCCUACCGGUGGUAUAGCCCACGAGCCGAAAGGCAUGAUUUGGUGAAAUUCCAAAGCCGACAGUAUAGUCUGGAUGAAAGAAGAUAAAA
>CP000903_Bacillus_weihenstephanensis_KBAB4,
AACAUCCUUCGGGGUCGGGUGAAAUUCCCAACCGGCGGUGAUGAAGCGAUAGCUUCUAAGUCCGUGACCCGUUUUCAACGCGAAAACGGUGGAUCUAGUGAAACUCUAGGGCCGACAGUAUAGUCUGGAUGGGAGAAGGAUAUG
>ABAX03000010_Anaerostipes_caccae_DSM
UAGGAUCUUCAGGGCAGGGUGAAAUUCCCUACCGGUGGUACAGCCCACGAGCCGCAAGGCAUGAUUCGGUGAAACUCCGAAGCCGACAGUACAGUCUGGAUGAAAGAAGAUAGUG
>AL591688_Sinorhizobium_meliloti_1021
AAGCGUUCUCAGGGCGGGGUGAAAUUCCCCACCGGCGGUAGCGAACACAGGAUCGGGAAUGGUCGGUGGUCGGAGCCCGCGAGCGCUUCGCAUUUCGUGCGAAGGUCAGCAGAUCCGGUCGAAUUCCGGAGCCGACGGUUAUAGUCCGGAUGGAAGAGAGCAAGC
>AE004439_Pasteurella_multocida_subsp.
GCGCAUUCUCAGGGCAGGGUGAAAUUCCCUACCGGUGGUAAAUGUAUAACAUAAGCCCACGAGCGUUUACUAUUUCAUGUCACAAGAGAUAGUAAAGUCAGCAGAUUUGGUGAGAAUCCAAAGCCGACAGUAUAGUCUGGAUGAAAGAGAAUAAGC
>CP000873_Brucella_canis_ATCC
GCUUGUUCUCGGGGCGGGGUGAAACUCCCCACCGGCGGUAUGAAAAGCAAUUUUCAAGCCCGCGAGCGCCUGAAAUGGAAGCCGAUUCGCAUGCCAUUUCAGGGUCAGCAGAUCCGGUGAGAUGCCGGAGCCGACGGUUAAAGUCCGGAUGGAAGAGAGCGAAU
>CP000909_Chloroflexus_aurantiacus_J-10-fl,
GAAGACCUUCGGGGCAAGGUGAAAUUCCUGAUCGGCGGUAAUGGUGGCGUGCCCACACAAGCCCGCGAGCCGUAAGGCAGGACCCGGUGUGAUUCCGGGGCCGACGGUAUAGUCCGGAUGGGAGAAGGUCGGC
>CP000853_Alkaliphilus_oremlandii_OhILAs,
AUGAUUCUUCAGGGCAGGGUGAAAUUCCCGACCGGCGGUAUAGUCCGCGACUCGAUAUACAUCGAUUGAACUGGUGAGAUUCCAGUACCGACAGUAAAGUCUGGAUGGGAGAAGAAAAAG
>ABDE02000001_Victivallis_vadensis_ATCC
AUAAGUCUUCGGGGCGGGGUGAAAUUCCCUACCGGCGGUGAAAGUCCGCGAACUUCGGGAACACGGUGUUUCCGGAGCCGAUCCGGUGCGAUUCCGGAACCGACAGUAAAGUCUGGAUGAAAGAAGGCUGAC
>CP001645_Ralstonia_pickettii_12D
GUACGUCUUCAGGGCGGGGUGAAAUUCCCCACCGGCGGUAUGCGGACCGUGUGUCCGUGAGCCCGCGAGCGCCUUGCAUGCGCCUGCAUGCAGGGGUCAGCAGAUCCGGUGAAAUGCCGGGGCCGACGGUCAGAGUCCGGAUGGAAGAAGAUGUGC
>AE016796_Vibrio_vulnificus_CMCP6
UUUUAUUCUCAGGGCGGGGCGAAAUUCCCCACCGGCGGUAUACCGAAUGAGGUGAGCCCGCGAGCGCUCGAUUCGUCGAGGUCAGCAGAUCUGGUGAGAGGCCAGAGCCGACGGUUAUAGUCCGGAUGAGAGAGAAUGAAA
>CP003056_Bacillus_coagulans_36D1,
AUUUUCCUUCGGGGCAGGGUGCAAUUCCCGACCGGCGGUGAUGAGGAAACUCAAAGCCCGUGACCCGUAUUCUCCGGAAUGCGGUGGAUUUGGUGAAAUUCCAAAGCCGACAGUGACAGUCUGGAUGGGAGAAGGAUCAA

 RF01831_THF.fasta 

>CP001098_Halothermothrix_orenii_H
GGCAGAGUAGGUGGCUAUGCGUAAAUAGUGCUUAAGGAUGGGACGUUGCCUUAAGACGAAAUGCCUAUCAGGCUGCGGUAUAGCCACCGCGUCCGCUGUC
>AE015927_Clostridium_tetani_E88,
GUUAGAGUAGGUGAUUGCGCGUGAAGUGCUAGUUGGAUAGGAUGUUGCCACUAGACGAAAAAAUCUUUUGGAUUUUGCGAUGCAUAUACCGCUUCCGCUAAC
>ABEE02000015_Parvimonas_micra_ATCC
GGCAGAGUAGGAAACUUGCAUUAAGUGUUACAAGAUGGGAUGUUGCUUGUAAACGAAGAGAUUUCUCGUGGUUAGUUUUCGCAUCCACUGUU
>ABDQ01000031_Clostridium_botulinum_C
GGCAGAGUAGGUAUUUGUGCGUUAAGUGUCAGUGGAACGGGAAGUUGUCCAUUGAACGAAAAAUGAAUUUUCAUUUGCGGUGCAUAUAUCGCAUUCCGCUGCC
>CP000724_Alkaliphilus_metalliredigens_QYMF,
GACAGAGUAAAUAAUAUGCGUAAAGUGUCAAAGGAUGGAACGUUGUAUUUGAACGAAGAGCAAAUGCUUGCGACAUAUUAUUGCGUUCGCUGUU
>CP000939_Clostridium_botulinum_B1
AACAGAGUAGGUAAUUACACGUUAAGGUUUAGAGGACGGGAAGUUGUCUCUAAAAGAAAAAUCUUUAAAAGAUUUGCGAUGUGUUACCGCAUUCCGCUGUU
>AAYG02000031_Ruminococcus_gnavus_ATCC
AGCAGAGUAGAAGUAUGUGCGUUAAGUGCCGGUUGGACGGGGAGUUGCCAGCAGGACGAAAAGUGAAUGCUUGCGGUACAUAUUUCGCAUCCCGCUGCU
>CP000382_Clostridium_novyi_NT,
GGCAGAGUAGGUAUUUGUGCGUUAAGUGUCAUUGGAACGGGAAGUUGUCCAUUGAACGAAAAAUGAAUUUAUUUCAUUUGCGGUGCAUAUAUCGCAUUCCGCUGCC
>CP000673_Clostridium_kluyveri_DSM
AGCAGAGUAGAACGUUGUGCGUAAAUCAUUGAUUUGCAGUGCCUUCUGAACGGGGAGUUGUCAGAGGGACGAAAAGCCUUUUAGGGCUUACGGUACAAGGUUCGCAUCCCGCUGCU
>AAVO02000004_Ruminococcus_obeum_ATCC
UGCAAAAUAGGAUCAUAUGCGUCAAGUGUUCAGCGAAUGGGGAGUUGUCGCCGAAACGAAAAGUCCGUCUUACGGUAUAUGAUCCGCACCCGUUGCA
>AE001437_Clostridium_acetobutylicum_ATCC
AGCAGAGUAGAUAUUGUGCGUCAAGUGUUAGAGGAUGGGAAGUUGUCUCUAAACGAAAAGCUUAGUCUUGCGGUUCAAUAUCGCUUCCGCUGUU
>ACHL01000137_Enterococcus_faecium_TX1330
UACAGAGUAGAAAAUAAAGCGUUAAGUGCUAAGAGGAUGGGAUGUUGCCUCUUGGACGAAGGACGUAAUGUUCGCGGUUUUAUUUUCGCAUUCGCUGCA
>AP009049_Clostridium_kluyveri_NBRC
AGCAGAGUAAAUAUUAUGCGUAAAGUGUUAGAGAAUGGGAGGUUGUCUCUAAACGAAAAGCUUAAAUACUUGUUAUAUAAGAUUUAAAGCUUACGAUAUAAUAUUGCUUCCGCUGUU
>CP001348_Clostridium_cellulolyticum_H10,
GGCAGAGUAGAUUUUUGUGCGUUAAGUGCCGGAAGGACGGGAAGUUGCCUUUCGGACGAAAAACAAUAAUUUUUAUUGUUUGCGGUACAAAUAUCGCAUUCCGCUGCC
>CP000727_Clostridium_botulinum_A
AACAGAGUAGGUAAUCACACGUUAAGGUUUAGAGGACGGGAAGUUGUCUCUAAAAGAAAAGUCUUUAAAAGAUUUGCGAUGUGUUACCGCAUUCCGCUGUU
>ABGD02000012_Anaerotruncus_colihominis_DSM
GGCAGAGUAGGAACCGGCGCGUUAAGUGCCGCCUGAACGGGGAGUUGUCAGGCGGACGAAAAGAGUUUCUUGCGGUGCCGGUUUCGCAUCCCGCUGCU
>ABFY02000012_Clostridium_scindens_ATCC
AGCAGAGUAGGAAAACGUGCGUUAAGUGCCAGCCGGACGGGGAGUUGCCGGCGGGACGAAAAGUAAGGAUUACUUGCGGUACGUUUUUCGCAUCCCGCUGCU
>ABWO01000186_Clostridium_nexile_DSM
AGCAGAGUAAGAGUAUGUGCGUUAAGUGCCAGUUGGACGGGGAGUUGCCAGUCGGACGAAAAGCAAAAUUGCUUGCGGUACAUACUCUGCAUCCCGCUGCU
>ABYI02000015_Clostridium_hylemonae_DSM
AGCAGAGUAGAGAUGUGUGCGUUAAGUGCCAGCCGGACGGGGAGUUGCCGGCAGGACGAAAAGCCUGGAAGCUUGCGGUACAUAUCUCGCAUCCCGCUGCU
>CP001078_Clostridium_botulinum_E3
GACAGAGUAGAUAUUUGCGCGUUAAGUGUUAAGAGGACGGGAAGUUGCCUUUUAAACGAAAAACUUUUGUUUGCGGUGUAAAUAUUGCAUUCCGCUGUU
>ACCJ01000114_Clostridium_asparagiforme_DSM
UGCAGAGUAGGUUUAUGCGCGUUAAGUGCCGGCUGAACAGGGAGUUGUCAGCUGGACGAAAAGGGAAUCAUCCCUUGCGGUGCGUAGGCCGCAUCCCGCUGCA
>ACEC01000113_Clostridium_methylpentosum_DSM
AGCAAAGUAGACAUUUGCGCGUUAAGUGUCCGAUGAACGGGGAGUUGUCAUCGGAACGAAGGGAAGUUUCUUCCUGCGGUGCAAAUGUUGCAUCCCGUUGCU
>ACOK01000004_Ruminococcus_flavefaciens_FD-1
UGAAGAGUAAAAAUGCGUUCGUUAAGUGUUGACUGAACGGGGAGUUGUCAGUCAAACGAAAAGCUUCGGCUUGCGGUUCGUAUUUUGCAUCCCGCUUCA
>ACIN02000021_Abiotrophia_defectiva_ATCC
AGCAGAGUAGAAAAUCUAGCGUAAAGUGCCAGCCGGACGGGGAGUUGCCGGCAGGACGAAGAGUUAAAUGCUCGCGGUGAGGUUUUCGCAUCCCGCUGUU
>ACAO01000008_Enterococcus_casseliflavus_EC20
AUCAGAGUAGGAAAUAAAGCGUUAAGUGCUGAAAGGAUGGGAUGUUGCCUUUCGGACGAAGAACGAUCAUUCGUUCGCGGUUUUAUUUUCGCAUUCGCUGCAU
>ACIP02000001_Shuttleworthia_satelles_DSM
UGCAGAGUAGAAACCACGGCGUUAAGUGCCUCCUGAACAGGGAGUUGUCAGUGGGACGAAGAGGGGAUCCUCGCGGUCAUGGUUUCGCAUCCCGCUGCU
>ACAJ01000006_Enterococcus_gallinarum_EG2
AUCAGAGUAGGAAAUAAAGCGUUAAGUGUCGAAAGGAUGGGAUGUUGCCUUUUGGACGAAGAACGAUUCGUUCGCGGUUUUAUUUUCGCAUUCGCUGCAU
>ACCF01000156_Holdemania_filiformis_DSM
AACAGAGUAGGUUCCUGCGCGUUAAGUGCUUUCUGAACGGGGAGUUGUCAGAAGGACGAAAAGGUUUCUUGCGGUGCAGGUUCCGCAUCCCGCUGAC
>ABIL02000006_Anaerofustis_stercorihominis_DSM
CGCAGAGUAGAUAAGAUGCGUUAAGUGUUAAAGGAUGGGAAGUUGCCUUUAAACGAAAACGAAAGUUGCGGUAUCUUAUUGCGUCCGCUGUG
>ACBZ01000165_Blautia_hydrogenotrophica_DSM
UGCAAAAUAGGAUUUCAUGCGUCAAGUGUUCAGUGGAUGGGGAGUUGCCGCCGAAACGAAAAGUACGUCUUACGAUAUGAGGUCCGCACCCGUUGCG
>ACKZ01000029_Granulicatella_adiacens_ATCC
AUCAGAGUAGACUUUAUUGCGUUAAGUGCCCGGAGGAUGGAAUGUUGCCACUGGGACGAAAAUGGAAACAUUGCGAUAAUUUAGUCGCAUUCGCUGCAU
>ACIL02000003_Catonella_morbi_ATCC
ACCAGAGUAAGAAAAGAAGCGUUAAGUGAUAGCGAGAUGGAAUGUUGCUCCUAUACGAAAAAAUGCUGGACAUUUUGCGGUUUCUUUUCUGCAUUCGCUGCA
>CP001034_Natranaerobius_thermophilus_JW_NM-WN-LF,
GGUAGAGUAGGUGUCUCGCGUUAAGUGCCAAGGGAUGGGACGUUGCCCUUGGACGAAAGCUAUUAAGAGCUGCGUUGGGACAUCGCGUUCGCUAUC
>AM946015_Streptococcus_uberis_0140J
GACAGAGUAGAUGGUUUGCGUUAAGUGUAUGUGAAUGGGAUGUCGUCACAUAACGAAGCUUAUUGCGCGGUAAAUCAUCGCAUCCGCUGUU
>ABJK02000016_Streptococcus_infantarius_subsp.
CACAGAGUAGAUGAUUCGCGUCAAGUGUGUGUGAAUGGGAUGUCGUCACACAACGAAGCAAUUUGCGCGGUGAAUCGUUGCAUCCGCUGUU
>ACGC01000009_Anaerococcus_tetradius_ATCC
AUCAGAGUAGAUAAAGAGCAUUAAGUGUUAGGAAAUGGGUUGUUGUUCCUAAACGAAGCGAAUGCGUGAUUCUUUAUCGCAACCGCUGCC
>AP008971_Finegoldia_magna_ATCC
AACAGAGUAGGGUUGAUGCGUUUAGUGUAAUGGGAUAGGGAGUUGCCCAUUAACGAAAUCAUUGCGAUAUCAAUGCCGCUUCCGCUGAU
>ACLL01000013_Lactobacillus_antri_DSM
GUUGGGGUAGGAACUCCAGAGUUAUUGUCCAGCGGAACGGAAUGUGAACGCUGGAAGGAGGCCGCAGGGCUGCUUUGGUUUUCCGCAUUCACCAC
>ACGH01000132_Lactobacillus_buchneri_ATCC
UAUGGGGUAGGAAACAAUGCGUUAAGUGUUGAAGGGACGGAAUGUGACCUUCAAACGAAAACCAAUCGGCUUCGACUUGCUGAUUGGUUGCGGUGUUGUUUUCGCAUUCGCCAUU
>ABYO01000283_Anaerococcus_lactolyticus_ATCC
AUCAGAGUAGAUAAAGAGCGAUUAGUGCUGGAAAAUGGGUUGUUGUUUCCAGACGAAACUUCCGAUUCUUUAUCGCAACCGCUGAC
>ABWK02000009_Mitsuokella_multacida_DSM
AGCAGAGUAGGUGUUUAUGCGUUAAGUGCCGGGUAUACGGGGAGUUGAUAGCCGGACGAAAGCCAUCAGGCUGCGGUGUAAGCAUUGCAUCCCGCUGCU
>AP012027_Erysipelothrix_rhusiopathiae_str.
AGCAAAGUAAAUGACACGCGUUAAGUGCAUACAGAUGGGAAGUUGCUGUAUGACGAAGCGAAAGCGCGGUGUGUUAUUGCGUCCGUUGCG
>ACBY02000010_Subdoligranulum_variabile_DSM
UGCAGAGUAGGGAUCCGCGCGUGGGGCAGUGGCCCCGAAGUGCCUGACCGACGGGGAGUUGUGGCAGGACGAAGUGACCGGAAGGUCCGCGGUGCGCAUCCCGCAUCCCGCUGCU
>FP929037_Clostridium_saccharolyticum-like_K10
CGCAGAGUAGGGGAGCAGGCGUUAAGUGCCGGAUGGACAGGGAGUUGCCGUCCGGACGAAGAAGGAAACCUUCGCGGUCUGUUCCCCGCAUCCCGCUGCA
>ABYJ02000297_Roseburia_intestinalis_L1-82
AGCAGAGUAGAACUCUGUGCGUUAAGUGCCAUGUGAACAGGGAGUUGUCACACGGACGAAAAACAAAAGCGCUGCUUUUGUUUGCGGUACAGAAUUCGCAUCCCGCUGCU
>ACHM02000003_Finegoldia_magna_ATCC
UACAGAGUAGGGUUGAUGCGUUUAGUGUAAUGGGAUAGGGAGUUGCCCAUUAACGAAAUUAUUGCGAUAUCAAUGCCGCUUCCGCUGAUA
>ACCL02000010_Bryantella_formatexigens_DSM
AGUAGAGUAGGUCUUAUACGUAAAGUGUCAUCGGAUGGGGAGACUUCCGGUGAACGAAGGGUUACCGCGUUAUAUGACCGCUUCCGCUACU

 SRP_bact_small_RF00169.fasta 

>AE000783_Borrelia_burgdorferi_B31,
CCUAGGACCCGUACUAUCAAGUAUUGCUGAAUCCCGUCAGGACUGGAAGGUAGCAGCGGUAAGCGAUUUUUUUGAUGAGUACGUAAGUCUUAGGUUUA
>AE009442_Xylella_fastidiosa_Temecula1,
CUGCCGGUCCCUCGCAACGCUAGAUCGAAAACCCCGCCAGGGCCGGAAGGCAGCAACGGUAUUGAUUGAUGCGGGUGCCGAGAUCAACCGGUGGGGCC
>X01074_E._coli_4.5S
UGUUGGUUCUCCCGCAACGCUACUCUGUUUACCAGGUCAGGUCCGGAAGGAAGCAGCCAAGGCAGAUGACGCGUGUGCCGGGAUGUAGCUGGCAGGGC
>CP001196_Oligotropha_carboxidovorans_OM5
GGAGAUUGGCGGUGGACGAGCCACUCGCCAACCGGGUCAGGUCCGGAAGGAAGCAGCCCUAACGAGGUCCGGAUCGGGUCGCUCGUCAGUCUCCUACC
>BA000003_Buchnera_aphidicola_str.
UGUUAGCUCCAAACACUGCAAUAUUGAAUAGUUGGUCAGAUUCGGAAGGAAGCAGCCAAAUCAAUUGAUACAGGUGUUCUGAUAAAGCUAACAGAAA
>CP000088_Thermobifida_fusca_YX,
UCAGGCCCCUCGUGCGGCGUCAUCCUACGAACCUCCCCAGGGCCGGAAGGCAGCAAGGAUAAGUAGGCUCUGACGGGUGCGCGGGGGGUCCUUCGCGU
>X12643_Thermus_thermophilus_ffs
CCCCCGGUCCAGCGCGGCGGGCCAGGCGUGAACCGGGUCAGGUCCGGAAGGAAGCAGCCCUAAGCGCCUCGGUCCGGGCGCCGCUGGGAAGCCGGGGGCGCU
>CP000546_Burkholderia_mallei_NCTC
GACGGGCCUCCUCGCAUGGUGGGGCGGUCAACCUGGUCAGGUCGGGAACGAAGCAGCCACAGCCGUUUUCCGCCAGUGCCGAGGGUCGGGCUCGUC
>CP000554_Prochlorococcus_marinus_str.
GACUCGGACCCAUGCGGCCGCGACGCCUAAAUCUGGUCAGGACCGGAAGGGAGCAGCCACACGGGAUGCUCGUGACAGGCGUGGACUCCGGGUCACC
>AE017226_Treponema_denticola_ATCC
UCCCGGGGCCUAUGCAAAAAAGGUUUUUCGAACCCCGUCAGAUCCGGAAGGAAGCAGCGGUAGAUUAAUUCUUUUUGUGCCGUAGUGUUCCCGGGUUUUU
>U22036_Caulobacter_crescentus_4.5S
AGAUCGGCGCGGACGGAGUCCUCGCCAACCUGGUCAGGGCCGAGAGGCAGCAGCCACAACGAGAUCACCUCUGGGUCGUCUGCCGGUCUCCAC
>AL954747_Nitrosomonas_europaea_ATCC
GGCGGGCCUCCCCGCAUUGUGAGGUAGUGAAUCUGGUCAGAUCCGGAAGGAAGCAGCCACAGCUAUUUUUCGCAAGUGCCGGGGGUUCGGCUCGCCACCC
>CP000057_Haemophilus_influenzae_86-028NP,
UUCUCGGUCUCUCGCAACGGUGUCUGGUUUACUCGGUCAGGUCUGGAAGGAAGCAGCCAAAGUCGGAAUUACUGUGUGCCGAGAAGAAGCUGGGAAGGUU
>AJ011025_Prochlorococcus_sp._ftsZ
GACUCGGCCUUUCGCGGUUUUAACGCCCAAACCUGGUCAGGAUCGGAAGGUAGCAGCCACAAGGGAUGCUUGAGGCAGGCGAGAUAACCGAGUCACUU
>CP000083_Colwellia_psychrerythraea_34H,
UUUCGGUCCCCUCGCAAUGAUACUCUGUGAACUCGGCCAGGUCCGGAAGGAAGCAACCGCAGCAGACGACUCAUGUGCCGAGGUGUGGCUGAUUGGGU
>AE014073_Shigella_flexneri_2a
UGUUGGUUCUCCCGCAAUGCUACUCUGUUUACCAGGUCAGGUCCGGAAGGAAGCAGCCAAGGCAGAUGACGCGUGUGCCGGGAUGUAGCUGGCAGGGC
>CP000444_Shewanella_sp._MR-7,
CUAGGGUCCCCCCGCAAUGAUAACUUGUGAACUCGGCCAGGCCCGGAAGGGAGCAACCGCAGCAAGCGACUCGUGUGCCGGGGUGUCGGCUCUAGGGGA
>AE017126_Prochlorococcus_marinus_subsp.
GACUCGGGCCCAUGCGGCUUCGACGCCUAAAUCUGGUCAGGACCGGAAGGUAGCAGCCACAAGGGAUGCUUGAAUCUGGCGUGGAUUCCGGGUCACCU
>CP000805_Treponema_pallidum_subsp.
UCCGGGGCCGCCCACGAAAUAUCCCCCAAACCCCGCUAGGUCCGGAAGGAAGCAACGGUAGGGGGACGCUUCGGUGCGCGAUCCGCCCCGGUUUUC
>U00089_Mycoplasma_pneumoniae_M129,
AUUUAGAGCCGUCACAUCAUUACGGUCGAAUCAUGUCAGGCCAGAAAUGGAGCAGCAUUAAGACUAUUUAAUGAGUGUGAUGGUUUUUUAUUGCAU
>CP000713_Psychrobacter_sp._PRwf-1,
CAUUGGUAGCCUCGCAACUUUGUACUACGAACCCCGCCAGGACCGGAAGGUAGCAACGGUAGUAGAUACAAGGUGUGCCGAGGAUGUGCU
>AE017143_Haemophilus_ducreyi_strain
UUAUUGGUUUCUCGCAGCAGAAUUCAGCUUACUUAGUCAGGGCCGGAAGGAAGCAGCUUGGGUUGAAUUUCUGGGUGCCGGGAGUCGCUGGUAAUACC
>AL111168_Campylobacter_jejuni_subsp.
UUCUUAGACCUGUGCAAUGCUAUUUUUAAGCACCGCUUCAGGGUGGGAACACAGCAGAGCACUUGAUUUUAGUGUGUGCCGCAGUUAUCUGGGGAAGGG
>CP000025_Campylobacter_jejuni_RM1221,
UUCUUAGACCUGUGCAAUGCUAUUUUUAAGCACCGCUUCAGGGUGGGAACACAGCAGAGCACUUGAUUUUAGUGUGUGCCGCAGUUAUCUGGGGAAGGG
>CP000097_Synechococcus_sp._CC9902,
GACUCGGACCCAUGCGGUUCUGACGCCCAAAUCUGGUCAGGACCGGAAGGUAGCAGCCACACGGGAUGCUCAGGACAGGCGUGGACUCCGGGUCACC
>CP001205_Borrelia_burgdorferi_ZS7,
CCUAGGACCCGUACUAUCAAGUAUUGCUGAAUCCCGUCAGGACUGGAAGGUAGCAGCGGUAAGCGAUUUUUUUGAUGAGUACGUAAGUCUUAGGUUUA
>CP000124_Burkholderia_pseudomallei_1710b
GACGGGCCUCCUCGCAUGGUGGGGCGGUCAACCUGGUCAGGUCGGGAACGAAGCAGCCACAGCCGUUUUCCGCCAGUGCCGAGGGUCGGGCUCGUC
>AE017340_Idiomarina_loihiensis_L2TR,
UGCGGGUCCCCUCGCAACGCUAACUGGUGAACCCGGUCAGGCCCGGAAGGGAGCAGCCGUAGUCAGGGAUGUGUGUGCCGAGGUGUGGCUGGUAGAGU
>AF132127_Streptococcus_mutans_sorbitol
AAUAGAUAUCGGAGCAACAGCUUUGCGUGAAGCGGGUCAGGGGAGGAAUCCAGCAGCCCUAAGCGAUGUAAGCUGUGUGCUCUAUUUUUUGUGUAAUAGU
>CP000548_Burkholderia_mallei_NCTC
GACGGGCCUCCUCGCAUGGUGGGGCGGUCAACCUGGUCAGGUCGGGAACGAAGCAGCCACAGCCGUUUUCCGCCAGUGCCGAGGGUCGGGCUCGUC
>X14404_Pseudomonas_aeruginosa_4.5S
UGUCGGUCCCCCCGCAACGAUUACCCGUCAACCUGGUCAGGUCCGGAAGGAAGCAGCCACAGCGGGAACAUCGUGUGCCGGGGUGUGGCUGGCGGGGC
>CP000058_Pseudomonas_syringae_pv.
CAUCGGUCCCCCCGCAACGAUUACCCGUGAACCUGGUCAGAUCCGGAAGGAAGCAGCCACAGCGGGAACAUUGUGUGCCGGGGUGUGGCUGGUGGGGG
>CP001072_Helicobacter_pylori_Shi470,
UAUUUAGACCUAUGCAAUAGGAUUUUAGGGUAACGCUUCAGGGUAGGAAUACAGCAGAGUCCCCUAAUUUCUUGUGUGCCUUAGCCAUCUGAAUAGGAG
>BA000045_Gloeobacter_violaceus_PCC
AGCCUGGGCCCGUGCGGCUCGGACGCCCGAACCGUGUCAGGACCUGACGGUAGCAGCACUAAGGGAUGCUCUGGGCAGGCGCGUGGUUCCGGGUUUUUU
>AM920689_Xanthomonas_campestris_pv.
CCGUCGGUCCCUCGCGACGCUAGAUCGAAAAUCCCGCCAGGGCCGGAAGGCAGCAACGGUAUCGAUUGAUGCGGGCGCCGAGGUCAACCGGCGGGGAC
>AE017221_Thermus_thermophilus_HB27,
CCCCCGGUCCAGCGCGGCGGGCCAGGCGUGAACCGGGUCAGGUCCGGAAGGAAGCAGCCCUAAGCGCCUCGGUCCGGGCGCCGCUGGGAAGCCGGGGGCGCU
>AP009153_Gemmatimonas_aurantiaca_T-27
CCCGGGUCCCGGAGGGCGUCAGACCGCCAACUCCGUCAGGACCCCGAAGGUAGCAGCGGUACGUGGAUCCUGUCGUCGCUUCGUCAGGCCCGGGGCAC
>CP000437_Francisella_tularensis_subsp.
ACUUGGUUUCCACGCAAUGAUAGAUUGUCAACCCCGCCAGGUCUGGAAGGAAGCAACGGUAACUUUUGAUUCAUGUGCCGUGUCAAGGCUAAGUCAGC
>CP000570_Burkholderia_pseudomallei_668
GACGGGCCUCCUCGCAUGGUGGGGCGGUCAACCUGGUCAGGUCGGGAACGAAGCAGCCACAGCCGUUUUCCGCCAGUGCCGAGGGUCGGGCUCGUC
>AP008226_Thermus_thermophilus_HB8
CCCCCGGUCCAGCGCGGCGGGCCAGGCGUGAACCGGGUCAGGUCCGGAAGGAAGCAGCCCUAAGCGCCUCGGUCCGGGCGCCGCUGGGAAGCCGGGGGCGCU
>CP000010_Burkholderia_mallei_ATCC
GACGGGCCUCCUCGCAUGGUGGGGCGGUCAACCUGGUCAGGUCGGGAACGAAGCAGCCACAGCCGUUUUCCGCCAGUGCCGAGGGUCGGGCUCGUC
>CP000284_Methylobacillus_flagellatus_KT,
GGCGGGCCUCCCCGCAUUGCAAAGUAGCCAACCUGGUCAGGUCCGGAAGGAAGCAGCCACAACUAUUGAAGCAAGUGCCGGGGGUUGGGCUCGCC
>AE016825_Chromobacterium_violaceum_ATCC
GGCGGGCCUCCCCGCAUUGCACGGUAGCGAACCUGGUCAGGUCCGGAAGGAAGCAGCCACAGUUAUUCAGUGCAAGUGCCGGGGGUCGGGCUCGCCACCC
>AL590842_Yersinia_pestis_CO92
UGUUGGUUCUCCCGCAACACUAACUUGUGAACUCGGUCAGGUCCGGAAGGAAGCAGCCGCAGCAGGCGAGGUGUGUGCCGGGAUGUAGCUGGCAGGGC
>CP000450_Nitrosomonas_eutropha_C91,
GGCGGGCCUCCCCGCAUUGUAAGAUAGUGAAUCUGGUCAGAUCCGGAAGGAAGCAGCCACAGCUAUUUUUUACAAGUGCCGGGGGUUCGGCUCGCCACC
>CP000720_Yersinia_pseudotuberculosis_IP
UGUUGGUUCUCCCGCAACACUAACUUGUGAACUCGGUCAGGUCCGGAAGGAAGCAGCCGCAGCAGGCGAGGUGUGUGCCGGGAUGUAGCUGGCAGGGC
>BX571662_Wolinella_succinogenes,_complete
CUUUUAGACCUGUGCAAUGGGCCCUUGGAGCAAUGCUUCAGGGUGGGAACACAGCAGAGCCCUCCAGAGGUUCAUGUGCCGCAGGUAUCUGAAGGGGGG
>CP000020_Vibrio_fischeri_ES114
CCCUGGUCCUCCCGCAACACUAACUCGUGAACUCGGUCAGGCCCGGAAGGGAGCAGCCGCAGCGGGCGACGUGUGUGCCGGGAUGUGGCUGGGGCUUC
>AE001439_Helicobacter_pylori_J99,
UAUUUGGACCUAUGCAAUAGGACUUUAGGGUAACGCUUCAGGGUAGGAAUACAGCAGAGUCCCCUAAUUUCUUGUGUGCCUUAGCCAUCUGAAUAGGAG
>FM180568_Escherichia_coli_0127_H6
UGUUGGUUCUCCCGCAACGCUACUCUGUUUACCAGGUCAGGUCCGGAAGGAAGCAGCCAAGGCAGAUGACGCGUGUGCCGGGAUGUAGCUGGCAGGGC
>CP000767_Campylobacter_curvus_525.92,
UUCUUAGACCUGUGCAAUGCCGUUUAUGAGCACCGCUUCAGGGUGGGAACACAGCAGAGCACUUGUUUAUGGUGUGUGCCGCAGUUAUCUG
>BA000039_Thermosynechococcus_elongatus_BP-1
GGCUCGGAAUCAUGCGAUCGCAACGCCUCAACCUUGUCAGGUCCGGAAGGAAGCAGCAAUACGGGAUGCUUGCGAUAGGCGUGAUCUCCGGGUCACCC
>CP000241_Helicobacter_pylori_HPAG1,
UAUUUAGACCUAUGCAAUAGGAUUUUAGGGUAACGCUUCAGGGUAGGAAUACAGCAGAGUCCCCUAAUUUCUUGUGUGCCUUAGCCAUCUGAAUAGGAG
>CP000075_Pseudomonas_syringae_pv.
CAUCGGUCCCCCCGCAACGAUUACCCGUGAACCUGGUCAGAUCCGGAAGGAAGCAGCCACAGCGGGAACAUUGUGUGCCGGGGUGUGGCUGGUGGGGG
>CP000082_Psychrobacter_arcticus_273-4,
CAUUGGUAGCCUCGCAACAUUGUUCUAUGAAUCCCGCCAGGACCGGAAGGUAGCAACGGUAAUAGUUAUAAUGUGUGCCGAGGAUGUGCUGAUGGAGU
>AP008229_Xanthomonas_oryzae_pv.
CCGUCGGUCCCUCGCGACGCUAGAUCGAAAAUCCCGCCAGGGCCGGAAGGCAGCAACGGUAUCGAUUGAUGCGGGCGCCGAGGUCAACCGGCGGGGGC
>CP000941_Xylella_fastidiosa_M12,
CUGCCGGUCCCUCGCAACGCUAGAUCGAAAACCCCGCCAGGGCCGGAAGGCAGCAACGGUAUUGAUUGAUGCGGGUGCCGAGAUCAACCGGUGGGGCC
>AE002160_Chlamydia_muridarum_Nigg,
GUCGGGGACCUCUUAAGAUGAGAGACUUCUGAACCGGGUCAGGAUCGGAAGAUAGCAGCCCUAAGGAAAGGCCUUUUGUGCUAAGAGUCUUCUCUGACUUAC
>CP000089_Dechloromonas_aromatica_RCB,
GGCGGGUCUCCCCGCAUUACAGUGUGGUGAACCUGGUCAGGUCCGGAAGGAAGCAGCCACAGCCAAUUAUUGUAAGUGCCGGGGGUUAGGCUCGCCAAUU
>U00096_Escherichia_coli_str.
UGUUGGUUCUCCCGCAACGCUACUCUGUUUACCAGGUCAGGUCCGGAAGGAAGCAGCCAAGGCAGAUGACGCGUGUGCCGGGAUGUAGCUGGCAGGGC
>CU633749_Cupriavidus_taiwanensis_str.
GACGGGCCUCCUCGCAUGGUGGCGCGGUCAACCUGGUCAGGUCGGGAACGAAGCAGCCACAGCCGUUUUCCGCCAGUGCCGAGGGUCAGGCUCGUCC
>CP001138_Salmonella_enterica_subsp.
UGUUGGUUCUCCCGCAACGCUACUCUGUUUACCAGGUCAGGUCCGGAAGGAAGCAGCCAAGGCAGAUGACGCGUGUGCCGGGAUGUAGCUGGCAGGGC
>AE000513_Deinococcus_radiodurans_R1
UUGCUGGUGCAGCGCAGCGCGGACGCCCGAACCUGGUCAGAGCCGGAAGGCAGCAGCCAUAAGGGAUGCUUUGCGGGUGCCGUUGCCUUCCGGCAAUGCU
>CU234118_Bradyrhizobium_sp._ORS278,complete
GGAGAUUGGCGGUGGACGAGCCACUCGCCAACCGGGUCAGGUCCGGAAGGAAGCAGCCCUAACGAGGUCCGGAUCGGGUCGCUCGUCAGUCUCCUAC
>CP001068_Ralstonia_pickettii_12J
GACGGGCCUCCUCGCAUGGUGGCGCGGUCAACCUGGUCAGGUCGGGAACGAAGCAGCCACAGCCGUUUUCCGCCAGUGCCGAGGGUCAGGCUCGUCCCCC
>CP000608_Francisella_tularensis_subsp.
ACUUGGUUUCCACGCAAUGAUAGAUUGUCAACCCCGCCAGGUCCGGAAGGAAGCAACGGUAACUUUUGAUUCAUGUGCCGUGUCAAGGCUAAGUCAGC
>AM260522_Helicobacter_acinonychis_str.
UAUUUAGACCUAUGCAAUAGGAUUUUAGGGUAACGCUUCAGGGUAGGAAUACAGCAGAGUCCCCUAAUUUCUUGUGUGCCUUAGCCAUCUGAAUAGGAG
>CP000439_Francisella_tularensis_subsp.
ACUUGGUUUCCACGCAAUGAUAGAUUGUGAACCCCGCCAGGUCCGGAAGGAAGCAACGGUAACUUUUGAUUCAUGUGCCGUGUCAAGGCUAAGUCAGC
>CP001048_Yersinia_pseudotuberculosis_PB1_+,
UGUUGGUUCUCCCGCAACACUAACUUGUGAACUCGGUCAGGUCCGGAAGGAAGCAGCCGCAGCAGGCGAGGUGUGUGCCGGGAUGUAGCUGGCAGGGC
>CP000116_Thiobacillus_denitrificans_ATCC
GGCGGGCCUCCCCGCAUGGCUAAGUCGUGAAUCGGGUCAGGUCCGGAAGGAAGCAGCCACAGCGAUCCAUGCCAGUGCCGGGGUUCUGGCUCGCCA
>CP000100_Synechococcus_elongatus_PCC
GACUCGGACCUAUGUGGUCAGAACGCCCAAAUCCUGUCAGGACCGGAAGGUAGCAGCAGUACGGGAUGCUUUUGACAGGCGUAGACUCCGGGUCACUU
>CP000090_Ralstonia_eutropha_JMP134
GACGGGCCUCCUCGCAUGGUGGCGCGGUCAACCUGGUCAGGUCGGGAACGAAGCAGCCAUAGCCGUUUUCCACCAGUGCCGAGGGCCAGGCUCGUCCACC
>AL157959_Neisseria_meningitidis_serogroup
GGCGGGUCUCCCCGCAUGGCAAAUCGGAACACCGGGUCAGGGGCGGAAGCCAGCAGCCCACUCCGGUGCGCCAGUGCCGGGGGUUUGGCCCGCC
>AM286280_Francisella_tularensis_subsp.
ACUUGGUUUCCACGCAAUGAUAGAUUGUCAACCCCGCCAGGUCUGGAAGGAAGCAACGGUAACUUUUGAUUCAUGUGCCGUGUCAAGGCUAAGUCAGC
>AE009952_Yersinia_pestis_KIM,
UGUUGGUUCUCCCGCAACACUAACUUGUGAACUCGGUCAGGUCCGGAAGGAAGCAGCCGCAGCAGGCGAGGUGUGUGCCGGGAUGUAGCUGGCAGGGC
>AE015925_Chlamydophila_caviae_GPIC,
GUUGGGGACCUUUUAAGAGAAGAGACCUACGAAUCGGGUCAGGACUGGAAGGUAGCAGCCCUAAGAAGUGUUUUCUUUUGCUAGAAGUGUUCUCCAACUUAC
>BX548175_Prochlorococcus_marinus_MIT9313
GACUCGGACCCAUGCGGCCGCGACGCCUAAAUCUGGUCAGGACCGGAAGGGAGCAGCCACACGGGAUGCUCGUGACAGGCGUGGACUCCGGGUCACC
>CP000117_Anabaena_variabilis_ATCC
GACCUGGAUCUAUGCGACUCCAACGCCUAAACCUUGUCAGGACCGGAAGGUAGCAGCAACACAGGAUGCUUGUAGUAGGCGUAGUCUCCGGGUCGCCC
>CP000086_Burkholderia_thailandensis_E264
GACGGGCCUCCUCGCAUGGUGGGGCGGUCAACCUGGUCAGGUCGGGAACGAAGCAGCCACAGCCGUUUUCCGCCAGUGCCGAGGGUCGGGCUCGUC
>CR848038_Chlamydophila_abortus_strain
GUUGGGGACCUUUUAAGAGAAGAGGCCUACGAACCGGGUCAGGACUGGAAGGUAGCAGCCCUAAGAAGUGCUUUCUUUUGCUAGGAGUGUUCUCCAACUUAC
>CP000053_Rickettsia_felis_URRWXCal2,
UUAUGCUAGUAGUGGGCAUUGUGCCUGUUUAGUCGGUCAGGUCUGAAAGGAAGCAGCCAGAAUGGGAUUCGAUGGGUCAUUACUAGCAUUAUUCU
>BA000022_Synechocystis_sp._PCC
GGCUCGGACUCAUGCGAUUACAACGCCCAAAUCUUGUCAGGACCGGAAGGUAGCAGCAAUAAGGGAUGCUUGUGGUAGGCGUGAACUCCGGGCU
>CP001127_Salmonella_enterica_subsp.
UGUUGGUUCUCCCGCAACGCUACUCUGUUUACCAGGUCAGGUCCGGAAGGAAGCAGCCAAGGCAGAUGACGCGUGUGCCGGGAUGUAGCUGGCAGGGC
>AM233362_Francisella_tularensis_subsp.
ACUUGGUUUCCACGCAAUGAUAGAUUGUCAACCCCGCCAGGUCUGGAAGGAAGCAACGGUAACUUUUGAUUCAUGUGCCGUGUCAAGGCUAAGUCAGC
>CP000013_Borrelia_garinii_PBi,
CCUAGGACCCGUACUAUCAAGUGUUGCUAAACCCCGUCAGGACUGGAAGGUAGCAGCGGUAAGCGAUUUUUUUGGUGAGUACGCAAGUCUUAGGUUGA
>CP000712_Pseudomonas_putida_F1,
CAUCGGUCCCCCCGCAUUGAUUACCCGUUAACCUGGUCAGGCCCGGAAGGGAGCAGCCAUAGCGGGAACAUCGAGUGCCGGGGUGUGGCUGGUGGGGC
>CP000076_Pseudomonas_fluorescens_Pf-5,
CAUCGGUCCCCCCGCAACGAUUACCCGUGAACCUGGUCAGAGCCGGAAGGCAGCAGCCACAGCGGGAACAUUGUGUGCCGGGGUGUGGCUGGUGGGGU
>CP000323_Psychrobacter_cryohalolentis_K5,
CAUUGGUAGCCUCGCAACAUUGUUCUAUGAAUCCCGCCAGGACCGGAAGGUAGCAACGGUAAUAGUUAUAAUGUGUGCCGAGGAUGUGCUGAUGG
>ACIS01000002_Lutiella_nitroferrum_2002
GGCGGGCCUCCCCGCAUUGCACAAUAGCGAACCUGGUCAGGUCCGGAAGGAAGCAGCCACAGUUAUUCAGUGCAAGUGCCGGGGGUCGGGCUCGCCACCC
>CP001217_Helicobacter_pylori_P12,
UAUUUGGACCUAUGCAAUAGGAAUUUAGGGUAACGCUUCAGGGUAGGAAUACAGCAGAGUCCCCUAAUUUCUUGUGUGCCUUAGCCAUCUGAAUAGG
>CP000050_Xanthomonas_campestris_pv.
CCGUCGGUCCCUCGCGACGCUAGAUCGAAAAUCCCGCCAGGGCCGGAAGGCAGCAACGGUAUCGAUUGAUGCGGGCGCCGAGGUCAACCGGCGGGGAC
>AE000511_Helicobacter_pylori_26695,
UAUUUAGACCUAUGCAAUAGGAUUUUAGGGUAACGCUUCAGGGUAGGAAUACAGCAGAGUCCCCUAAUUUCUUGUGUGCCUUAGCCAUCUGAAUAGGAG
>CP000352_Cupriavidus_metallidurans_CH34,
GACGGGCCUCCUCGCAUGGCGGCGCGGUCAACCUGGUCAGGUCGGGAACGAAGCAGCCACAGCCGUUUUCCACCAGUGCCGAGGGUCAGGCUCGUCCCCC
>CP000671_Haemophilus_influenzae_PittEE,
UUCUCGGUCUCUCGCAACGGUGUCUGGUUUACUCGGUCAGGUCCGGAAGGAAGCAGCCAAAGUCGGAAUUACUGUGUGCCGAGAAGAAGCUGGGAAGGUU
>CP001173_Helicobacter_pylori_G27,
UAUUUAGACCUAUGCAAUAGGAUUUUAGGGUAACGCUUCAGGGUAGGAAUACAGCAGAGUCCCCUAAUUUCUUGUGUGCCUUAGCCAUCUGAAUAGGAG
>BA000019_Nostoc_sp._PCC
GACCUGGAUCUAUGCGACUGCAACGCCUAAACCUUGUCAGGACCGGAAGGUAGCAGCAACACAGGAUGCUUGUGGUAGGCGUAGUCUCCGGGUCGCCC
>AE016795_Vibrio_vulnificus_CMCP6
CUCUGGUCCUCUCGCAACAAUAGUUCGUGAACUCGGUCAGGUCCGGAAGGAAGCAGCCGCAGCGAAUGACUUGUGUGCCGGGAUGUGGCUGGGGUCC

 SRP_Metazoa_7MDJR5SA013-Alignment.bo.fasta 

>Macaca_mulatta_1e-148_1
GCCGGGCGCGGUGGCGCGUGCCUGUAGUCCCAGCUACUAGGGAGGCUGAGGCUGGAGGAUCGCUUGAGUCCAGGAGUUCUGGGCUGUAGUGCGCUAUGCCGAUCGGGUGUCCGCACUAAGUUCGGCAUCAAUAUGGUGACCUCCCGGGAGCGGGGGACCACCAGGUUGCCUAAGGAGGGGUGAACCGGCCCAGGUCGGAAACGGAGCAGGUCAAAACUCCCGUGCUGAUCAGUAGUGGGAUCGCGCCUGUGAAUAGCCACUGCACUCCAGCCUGGGCAACAUAGCGAGACCCUGUCUCU
>Chain_A,_5e-147_1
GCCGGGCGCGGUGGCGCGCGCCUGUAGUCCCAGCUACUCGGGAGGCUGAGGCAGGAGGAUCGCUUGAGCCCAGGAGUUCUGGGCUGCAGUGCGCUAUGCCGAUCGGGUGUCCGCACUAAGUUCGGCAUCAAUAUGGUGACCUCCCGGGAGCGGGGGACCACCAGGUUGCCUAAGGAGGGGUGAACCGGCCCAGGUCGGAAACGGAGCAGGUCAAAACUCCCGUGCUGAUCAGUAGUGGGAUCGCGCCUGUGAAUAGCCACUGCACUCCAGCCUGUGCAACAUAGCGAGACCCCGUCUCU
>TPA__Mus_2e-146_1
GCCGGGCGCGGUGGCGCACGCCUGUAGUCCCAGCUACUCGGGAGGCUGAGACAGGAGGAUCGCUUGAGUCCAGGAGUUCUGGGCUGUAGUGCGCUAUGCCGAUCGGGUGUCCGCACUAAGUUCGGCAUCAAUAUGGUGACCUCCCGGGAGCGGGGGACCACCAGGUUGCCUAAGGAGGGGUGAACCGGCCCAGGUCGGAAACGGAGCAGGUCAAAACUCCCGUGCUGAUCAGUAGUGGGAUCGCGCCUGUGAAUAGCCACUGCACUCCAGCCUGGGCAACAUAGCGAGACCCCGUCUCUUU
>Canis_lupus_2e-145_1
GCCGGGCGCGGUGGCGCGCGCCUGUAGUCCCAGCUACUCGGGAGGCUGAGGCAGGAGGAUCGCUUGAGCCCAGGAGUUCUGGGCUGCAGUGCGCUAUGCCGAUCGGGUGUCCGCACUAAGUUCGGCAUCAAUAUGGUGACCUCCCGGGAGCGGGGGACCACCAGGUUGCCUAAGGAGGGGUGAACCGGCCCAGGUCGGAAACGGAGCAGGUCAAAACUCCCGUGCUGAUCAGUAGUGGGAUCGCGCCUGUGAAUAGCCACUGCACUCCAGCCUGGGCAACAUAGCGAGACCCCGUCUCU
>Oryctolagus_cuniculus_8e-145_1
GCCGGGCGCGGUGGCGCGCGCCUGUAGUCCCAGCUACUCGGGAGGCUGAGGCCGGAGGAUCGCUUGAGUCCAGGAGUUCUGGGCUGUCGUGCGCUAUGCCGAUCGGGUGUCCGCACUAAGUUCGGCAUCAAUAUGGUGACCUCCCGGGAGCGGGGGACCACCAGGUUGCCUAAGGAGGGGUGAACCGGCCCAGGUCGGAAACGGAGCAGGUCAAAACUCCCGUGCUGAUCAGUAGUGGGAUCGCGCCUGUGAAUAGCCACUGCACUCCAGCCUGGGCAACAUAGCGAGACCCUGUCUC
>Rattus_norvegicus_5e-142_101009
GCCGGGCGCGGUGGCGCACGCCUGUAGUCCCAGCUACUCGGGAGGCUGAGACAGGAGGAUCGAUUGAGUCCAGGAGUUCUGGGCUGUAGUGCGCUAUGCCGAUCGGGUGUCCGCACUAAGUUCGGCAUCAAUAUGGUGACCUCCCGGGAGCGGGGGACCACCAGGUUGCCUAAGGAGGGGUGAACCGGCCCAGGUCGGAAACGGAGCAGGUCAAAACUCCCGUGCUGAUCAGUAGUGGGAUCGCGCCUGUGAAUAGCCACUGCACUCCAGCCUGGGCAACAUAGCGAGACCCGUCUCUU
>Macaca_mulatta_8e-140_1
GCCGGGCGCGGUGGCGCGUGCCUGUAGUCCCAGCUACUAGGGAGGCUGAGGUGGGAGGAUCGCUUGAGCCCAGGAGUUCUGGGCUGUAGUGCGCUAUGCCGAUCGGGUGUCCGCACUAAGUUCGGCAUCAAUAUGGUGACCUCCCGGGAGCGGGGGACCACCAGGUUGCCUAAGGAGGGUGAACCGGCCCAGGUCGGAAACGGAGCAGGUCAAAACUCCCGUGCUGAUCAGUAGUGGGAUCGCGCCUGUGAAUAGCCACUGCACUCCAGCCUGGGCAAUAUAGCGAGACCCUGUCUCU
>TPA__Rattus_4e-138_1
GGCGCACGCCUGUAGUCCCAGCUACUCGGGAGGCUGAGACAGGAGGAUCGCUUGAGUCCAGGAGUUCUGGGCUGUAGUGCGCUAUGCCGAUCGGGUGUCCGCACUAAGUUCGGCAUCAAUAUGGUGACCUCCCGGGAGCGGGGGACCACCAGGUUGCCUAAGGAGGGGUGAACCGGCGCAGGUCGGAAACGGAGCAGGUCAAAACUCCCGUGCUGAUCAGUAGUGGGAUCGCGCCUGUGAAUAGCCACUGCACUCCAGCCUGGGCAACAUAGCGAGACCCCGUCUCUUU
>Bos_taurus_5e-137_1
GCCGGGCGCGGUGGCGCGCGCCUGUAAUCCCAGCUACUCGGGAGGCUGAGGCUGGAGGAUCGCUUGAGCUCAGGAGUUCUGGGCUGCAGUGCGCUAUGCCGAUCGGGUGUCCGCACUAAGUUCGGCAUCAAUAUGGUGACCUCCCGGGAGCGGGGGGCCACCAGGUUGCCUAAGGAGGGGUGAACCGGCCCAGGUCGGAAACGGAGCAGGUCAAAACUCCCGUGCUGAUCAGUAGUGGGAUCGCGCCUGUGAAUAGCCACUGUACUCCAGCCUGGGCAAUAUAGCGAGACCCUGUCUCU
>Sus_scrofa_1e-132_1
GCGCGCCUGUAGUCCCAGCUACUCGGGAGGCUGAGGCUGGAGGAUCGCUUGAGCCCAGGAGUUCUGGGCUGCAGUGCGCUAUGCCGAUCGGGUGUCCGCACUAAGUUCGGCAUCAAUAUGGUGACCCUCCGGGAGCGGGGGACCACCAGGUUGCCUAAGGAGGGGUGAACCGGCCCAGGUCGGAAACGGAGCAGGUCAAAACUCCCGUGCUGAUCAGUAGUGGGAUCGCGCCUGUGAAUAGCCACUGUACUCCAGCCUGGGCAACAUAGCGAGACCCCGUCU
>Cacajao_calvus_2e-131_202
GCCAGGUGCGGUAGUGUGUGCCUGUAGUCCCAGCUACUCAGGAGGCUGAAGCUGGAGGAUCACUUGAGUCCGGGAGUUCUGGGCUGUAGUGCGCUAUGCCGAUCGGGUGUCCGCACUAAGUUUGACAUCAAUAUGGUGACCUCCCGGGAGCGGGGGACCACCAGGUUGCCUAAGGAGGGGUGAACCGGCCCAGGUCGGAAACGGAGCAGGUCAAAACUCCCAUGCUGAUCAGUAGUGGGAUCGCGCCUGUGAAUAGCCACUGCACUCCAGCCUGGGCAACAUAGCGAGACCCCGUCUC
>Callithrix_jacchus_2e-126_90652
GCCGGGCGCGGUAACGCGUGCCUGUAGUCCCAGCUACUCGGGAGGCUGAGGCUGGAUGAUUGCUUGAGCCCCGGAGUUCUGGGCUGUAGUGCGCUAUGCUGAUCGGGUGUCCGCAGUAGGUUCGGCAUCAAUAUGGUGACCUCCUGGGAGCAGGGGACCACCAGGUUGCCUAAGGAGGGGUGAACCGGCCCAGGUCGGAAACGGAGCAGGUCAAAACUCCUGUGCUGAUCAGUAGUGGGAUCGCGUCUGUGAAUAGCCACUGCAUUCCAGCUGGGCAACAUAGCGAGACCCCGUCUCU
>Cricetulus_barabensis_2e-125_1
GCCGGUAGUGGUGGCGCACGCCUGUAGUCCCAGCUACUCGGGAGGCUGAGACAGGAGGAUCGCUUGAGUCCAGGAGUUCUGGGCUGUAGUGCGCUAUGCCGAUCGGGUGUCCGCACUAAGUUCGGCAUCAAUAUGGUGACCUCCCGGGAGCGGGGAGCCACCAGGUUGCCUAAGGAGGGGUGAACCGGCCCAGGUCGGAAACGGAGCAGGUCAAAACUCCCGUGCUGAUCAGUAGUGGGAUCGCGCCUGUGAAUAGCCACUGCACUCCAGCCUGGGCUACA
>Ovis_canadensis_8e-125_39966482
GCCGGGUGUGGUGGCGGGUGCCUGUAGUCCCAGCUACUCGGGAGGCAGAGGCAGGAGGAUCGCUUGAGCUCACGAGUUCUGGGCUGCAGUGUGUUAUGCCGAUCGGGUGUCAGCACUAAGUUCGGCAUCAAUAUGGUGACCUCCCGGGAGCGGGGGACCACGAGGUUGCCUAAGGAGGGGUGAACCGGCCCAGGUCGGAAACGGAGCAGGUCAAAACUCCCGUGCUGAUGAGUAGUGGGAUCGCGCCAGUGAAUAGCCACUGUACUCCAGCCUGGGCAACAUAGUGAGACCCCGUCUCUUU
>Ovis_canadensis_8e-120_39772600
GCCGGGCGCGGUGGCGUGCGCCUGUAAUCCCAGCUACUCGGGAGGCUGAGGCAGGAGGAUUGCUUGAGCUCAGGAGUUCUGGGCUGCAGUGCGCUAUGCCGAUCGGGUGUCAGCACUAAGUUCGGGGGGGGGAUGGUGACCUCCCGGGAGCGGGGGACCACCAGGUUGCCUAAGGAGGGGUGAACCGGCCCAGGUGGGAAACGGAGCAGGUCAAAACUCCCGUGUUGAUCAGUAGUGGGAUCGCGCCUGUGAAUAGCCACUGUACUCCAGCCUGGGCAACAUAGCGAGACCCUGUCUCUUU
>Ovis_canadensis_8e-115_39954852
GCCUGUAAUCCCAGCUACACGGGAGGCUGAGGCAGGAGGAUUGCUUGAGCUCAGGAGUUCUGGGCUGCAGUGUGUUAUGGGGAUCGGGUGUGCGCGCUAAGUUCGGCAUCAAUAUGGUGAGCUCCCGGGAGCGGGGGACCACCAGGGUGCCUAAGGGGGGGUGAACCGGCCCAGGUCGGAAACGGAGCAGGUCAAAACUCCCGUGCUGAUCAGUAGUGGGAUCGCGCCUGUGAAUAGCCACUGUACUCCAGCCUGGGCAACAUAGCGAGACCCCGUCUCUUU
>Plecturocebus_moloch_3e-119_104859
GCCGGGUGCAGUGGAGCAUGCCUGUAGUCCCAGCUAUUCGGGAGGCUGAGGUGGGAGGAUCGCUUGAGCCCAGGAGUUCUGGGCUGUAGUGCGCUAUGCUGAUCGGGUGUCUGCACUAAGUUCGGCAUCAAUAUGGUGACCUCCCGGGAAGGGGGACCACCAGGUUGCCUAAGGAGGGGUGAACCGGCCCAGGUCGGAAACAGAGCAGGUCAAAACUCCCGUGCUGAUCAGUAGUGGGAUCACACCUGUGAAUAGCCUCUGGACUCCAGCCUGGGCAACAUAGCAAGACCCUGUCUC
>Ateles_geoffroyi_4e-118_41382
GCUGGGCGCGGUGGCGUGUGCCUGUAGUCCCAGCUACACUGGAGGCUGAGGCUGGAGGAUCUCUUGAGCCCAGGAGUUCUGGGCUGUAGUGCGCUAUGCCGAUCGGGUGUCCACACUAAGUUCGGCAUCAAUAUGGUGACCUCCUGGGAGUGGGGGACCACCAGGUUGCCUAAGGAGGGGUGACCCGGCCUAGGUGGGAAACGGAGCAGGUAAAAACUCCCUUGCUGAUCAAUAGUGGGAUCGUGCCUGUGAAUAGCCACGGUGCUCCAGCCUGGGCAACAUAGCGAGACCCCAUCUC
>Ateles_geoffroyi_8e-115_170400
GCCAGGCGUGGUGGCACAUGCCUGUAGUCCCAGCUACUCGGGAGGCUGAGGCUGGAGGAUCGCUUGAGCCCAGGAGUUCUGGGCUGUGGUCGCUAUGCCGAUCAGGUGUCCACACUAAGUUCAGCCUCAAUAUGGUGACCUCCCAGGAGCGGGGGACCACCAGGUUGCCUAAGGAGGGGUGAACCGGCUCAGGUCAGAUACAGAGCAGGUCAAAACUCCCAUGCUGAUCAGUAGUGGGAUUGCACCUGUGAAUAGCCACUGCACUCCAGCCUGGGCAGCAUAGUGAGACACCGUCUCU
>Callithrix_jacchus_1e-117_38465
GGCGCGGUGGGGCAUGCCUGUAGUCCCAGCUAUUUGGGUGGCUGAGGCUGGAGGAUCGCUUGAGUCCAGGAGUUCUGAGCUAUAGUGCACCAUGCCAAUCGGGUGUCCGCACUAAGUUCAGCAUCAAUAUGGUGACCUCCCAGGAGCGGGGGACCAACAGGUUACCUAAGGAAGGGUGAACCUGCCCAGGUCGGAAAUGGAGCAGGUCAAAACUCCCGUGCUGAUCAGUAGUGGGAUCGCGCCUGUGAAUAGCCACCGCAUUCCAGCCUGGGCAACAUAGUGAGACCCCGUCUCUUU
>Callithrix_jacchus_6e-101_132204
GCCGGGCGUGGUGGCGCGCGCCUGUAGUCCCAGCUACUCGGGAGGCUGAGGUGGGAGGAUCGCUUGAGCCCAAGAGUUCUGGGCUGUAGUGCACUAUGCCGAUCGGGUGUCCGCACUAAGUUCGGCAUCAAUAUGGUGACCUCCAGGGAGCGGGGGACCACCCGGUUGCCUAAGGAGGGGUGAACUGGCCCAGCUCGGAAACAGAGCAGGUCAAAACUCCCUUGCUGAUCAGUAGUGGGAUCGUGC
>Callithrix_jacchus_3e-114_59650
CCGAGCGCAGUGGCACGUGCCUGUAGUCCCACCUACUCAGGAGGCUGAGAUGGGAAGAUCACUUGAGCCCAGGAGUUCUGGGCUGUAGUGCACUAUGCCGAUCGGGUGUCCGCACUAAGUUCGGCAUCAAUAUGGUGACCUCCCUGGAGUGGGGGACCACCAGGUUGCCUAAGGAGUGGUGAACCAGCCCAGGUCAGAAAGGGAGCAGAUCAAACUCCCGUGCUGAUCAGUAGUGGGAUGGCGCCUGUGAAUAGCCACUGCACUCCAGCCUGGGCAACAUAGUGAGACCCCGUCUCU
>Callithrix_jacchus_4e-103_129188
GGCGUGGUGGCGCGUGCCUGUAGUCCCAACUACUCGGGAGGCUGAAGUGGGAGAAUCGCUUGAGCCCAGGAGUUCUGGGCUGUAGUGCACUGUACAGAUCGGGUGUCCGCACUAAGUUCGGCAUCAGUAUGGCGACCUCCCAGGAGCUGGGGACCACCAGGUUGCCUAAAGAGGGGUGAACCGGCCUAGGUCAGAAACUGAGCAGGUCAAACCUCUGGUGCUGAUCAGUAGUGAGAUUGCGCCUGUGAAUAGCCACUGCACUCCAGCCUAGGCAACAUAGCAAGAUCCCAUCUCU
>Callithrix_jacchus_2e-95_111512
GCCAGGCGCCGUGGUGCGUGCCUGUAGUCCCAGCUACUCAGGAGGUUGAGGUGGGAGGUUCGCUUGAGCCCAGGAGUUCUGGGCUGUAGUGCACUAUGCUGAUUGGGUGUCUGCACUAAGUUCGGCAUCAGUAUGGUGACUUCCUGGGAGCGGGGGACCACCAGGUUGCCUAAAGAGGGGCGAACCGGCCCAGGUCAGAAAUGGAGCAGAUCAAUACUGAUCAGUAGUGGGAUUGCGCCUGUGAAUAGCCACUGCACUCCAGCCUGGGAAACAUAGCGAGACCCCAUCUCUU
>Callithrix_jacchus_5e-112_141039
GCCAGGUGCGGUGACGUGUGCCUGUAGUCCCAGCUACUCAGGAGGCUGAGGCUGGAGAUCACUUGAGCCCGGGAGUUCUGGGCUGUAGUGCGCUAUGCCGAUCGGGUAUCAGCACUAAGUUCGGCAUUAAUAUGGUGACCUCCUGGGAGCGGGGGACCACCAGGUUGCCCAAGGAGGGAUGAACCGGCCCAGGUUAGAAACGGAGCAGGUCAAAACUCCCGUGCUGAUCAGUAGUGGGAUCACGCCUGUGAAUAGCCACUGCACUCCAGCCUGGGAAACGUAGCGAAACACCUCU
>Ateles_geoffroyi_2e-111_134314
UGCCUGUAGUCCCAGCUACUCAGGAGGCUGAGGCUGGAGGAUCGCUUGAGUCCAGGAGUUCUGGGCUGUAGUGCGCUAUGCCGAUAGGGUGUCUGCACUAAGUUCGGCAUAAAUAUGGUGACCUCCCAGGAGUGGGGGACCACAAGGUUGCCUAAGGAGAGGGGAACCGGCCCAGGUCAGAAAUGGAGCAGGUCAAAACUCCCGGGCUGAUCAGUAGUGGGAUCGCGCCUGUGAAUAGUCUCUGGACUCCAGCCUGGGCAACACAGCAAGACCCUGUCUC
>Callithrix_jacchus_2e-110_33638
GGGUGCAGUGGCGUGUGCCUGUAGUCCCAGCUACUUGGGAGGCUGAGGCUGGAGGAUUGCUUGAGCCCAGGAGUUCUAAGCUGUAGUGUGCCAUGCCGAUCGGGUGUCCACACUAAAUUCGGCAUUAAUAUAUGACCCCCCAGGAGUGGGGGACCACCAGGUUGCCUAAGGAGGGGUUAACUGGCCCAGGUCGGAAACGGAGCGGGUCAAAACUCCCGUGCUGAUCAGUAGUGGGAUCGCGCCUGUGAGUAGCCACUGCACUCCAGCCUGGGCAACACAGGGAGACCCCGUCUCUU
>Callithrix_jacchus_1e-108_66399
GCUGGGCGCCGUGGCGCGUGCCUGUAGUCCCAGCUACUCGGGAGGCUGAGGAGGUAGGAUCGCUUGAGCCCAGGAGCUCUGGGCUGUAGUGCGCUAUGCUGAUCGGGUGUCCGCGCUAAGUUUGGCAUCAAUAUGGUGACCUCCUAGGAGCAGAGGACCACCAGGUUGCCUAAGGAAGGCUGAACUGGCACAGGCUGGAAAUGGAGCAGGUCAAAACUCCCGUGCUGAUUAGUAGUGGGAUCGCUCCUGUUAAUAGCCACUGCAUUCCAGCCUGGGCAACAUAGCGAGACCCUGUCUCU
>Ovis_canadensis_1e-108_58360586
GCCGGGAAUGGUGGCGAGUGCAUGUAAUCCCAGCUACUGGGGAGGCUGAGGCUGGAGAAUCACUUGAGCUCAUGAGUUCUGGGCUGCAGUGCGCUAUGCCGAUCGGGUGUCCGCACUAAGAUCGGCAUGAAUAUGGUGACCUCCCGGGAGCAGGGGACCACCAGGUUGCCUAAGGAGGGGUGAACCAGACGAGGUCAGAAACGGAGCAGGUCAAAACUCCCGUGCUGAUCAGUAGUGGGAUCGCGCCUGUGAAUAGCCACUGUACUCCAGCCUGGGCAACAUAGUGAGACCCAGUCUCU
>Ovis_canadensis_1e-108_4961850
GUCCCAACUUCCCGGGAGGCUGAGGCUGGAGGAUCGCUUGAGCUCACGAGUUCUGGGCUGCAGUGCGCUAUGCCGAUCGGGUGUCAGCACUAAGUUCAGCAUCAAUAUGGUGACUUCCCGGGAGUGGGGGACCACCAGGUUGCCUUAGGAGGGGUGAACCGGCCCAGGUCGGAAACGGAGCAGGUCAAAACUCCCGUGCUGGUCAGUGGUGGGAUCGCGCCUGUAAAUAGCCACUGUACUCCAGCCUGGGCAACAUAGCGAGACCCUGUCUCUUU
>Callithrix_jacchus_1e-108_144465
GGUGGCGCCUGCCUGUAGUCCCAGCUAUUCGGGAGGCUAAGACUGGAGGAUCUCUUGAGUCCAGGAGUUCUAGGCUGUAGUGUGCCAUGCCGAUUGGGUGUCCUCACUAAACUCGGCAUCAAUAUGGUGACCUCCUGGGAGUGGGGGACCACCAGGUUGCCUAAGGAGGGUGAACCAGCCCACGUCAGAAACGGAGCAGGUCAAAACUCCCGUGCUGAUCAGUAGUGGGAUCGCACCUGUGACUAGCCACUGCACUCCAGCCUGGGCAACAAAGCGAGACCCCAUCUAUU
>Callithrix_jacchus_1e-107_34261
GCCAGGCGCAGUGGCUCAACCCUGUAGUCCCGGCUACUCAGGAGGCUGAGGUGGGAGGAUUGCUUGAGUCCAGGAGUUCUGGGCUGUAGUGCACUAUGCCGAUCGGGUGUCUGCACUAAGUUUGGCAUCAGUAUGGUGACCUCCCAGGAGUGGGGGACCACCAGGUUGCCUAAGGAGGGGUGAACUGGCCCAGGUUGGAAAUGGAGCAGGUCACAACUCCCAUGCUGAUCAGUAGUGGGAUAGCGCCUGUGAAUAGCCACUGCACUCCAGCCUGGUCAACAGAGCCAGACCCCGUCUUUU
>Callithrix_jacchus_6e-106_114546
GCCAGGCUCAGUGGCAAGUCCCUGUAGUCCCAGCUACUCGGGAGGCGGAGGCUGGAGUAUUGCUUGAGUCCAGGAGUUCUGGGCUGUAGUGUGCUAUGCCGAUUAGGUGUCCACACUAAGUUCGGCAUCAAUAUGGUGACCUCCCGGGAGCAGGGGACCAUCAGGUGGCCUAAGGAGGGGUAAACCGGCCUAGGUCGGAAAUGGAGCAGGUCAAAACUCCCACACUGAUCAGUAGUGAGAUGGGGCCUGUGAAUAGCUACUGCACUCCAGCCUGGGCAACAUAGUGAGACCCCAUCUCUU
>Callithrix_jacchus_6e-106_143125
CCGGGUGUGGUGGCUCAUGCCUGUAGUCCCAGCUACUCGGGAGGCUGAGGCUGGAGAAUCCCUUGAGUUCAGGAGUUCUGGGCUGUAGUGCACUAUACGGACUGGGUGUCUGCACUAAGUUCGGCAUCAAUAUGGUGACCUCCCGGGAGCGGGGAACCAUCAGGUUGCCUUCGGAGGGGUGAACUGGCCCAGGUCGGAAACGGAGCAGGUUAAAACUCCCUUGCCGAUCAAUAGUGGGAUUGGACCUGUGAAUAGCCACUGCACUCCAGCCUGGGCAACAUAGUGAGACCCUGCCUCUUU
>Callithrix_jacchus_2e-96_35334
GCCGGGCGUGGUGGCACGUGCCUUUAGUCCCAGCUACUCAGGAGGCUGAGGCUGGAGGAUCGCUUGAGCCCCGGAGUUUUGGGCUGUAGGGCACUAUGCCGAUCUGGUGUCUGCACUAAGUUCGGCAUCAGUAUGGUGACAGUCCAGGAGCAGGGAACCACCAGGUUGCCUAAGGAAGGGUGAACCGGCCCAGGUCAGAAAUGGAGCAGGUCAAAACUCCUGUGCUGAUCAGUAGUGGGACUGCACCUGUGAAGAGCCACUGCAGUGCAGCCUGGGCAACACAGCCAGAACUCAUCUC
>Callithrix_jacchus_3e-104_108061
CCGGGCGUGGUGGUGCGUGCCUGUAGUCCCAGCUACUCAGGAGUCUGAGGUGGGAGGAUCACUUGAGCCCAGGAGUUCUGGGCUGUAGUGAGCUAUGCCGAUUGGGUGUCCCCACUAAGUUUGGCAUCAAUAUGGUGACCUCCAGGGAGCAGGAAAACACAAGAUUGCCUAAGGAGGGGUGAACCGGCCCAGGUCAGAAACGAGCAAGUCAAAACUCCUGUGCUGAUCAGUAGGGGGAUAGCACCUGUGAAUAGCCACUGCACUCCAGCCUGGGCAACAUGGCGAGACCCAGUCUCU
>Gallus_gallus_4e-103_1
GCCGGGCGCGGUGGCGCACGCCUGUAGUCCCAGCUACUCGGGAGGCUGAGCCCGCCGGAUCGCUUGAGCCCAGGAGUUCUGGGCUGCAGUGCGCUAUGCCGAGCGGGCGUCCGCGCUAAGGCCGGCAUCAAUAUGGUGAGCCCCGGGGAGCCGAGGCACACCAGGUUGCCUAAGGAGGGGUGAACCGGCCCAGGUCGGAAACGGAGCAGGUCAAAACUCCCGUGCCGGUCAGUAACGGGAUCGCGCCUGUGAAUAGCCACUGCAGCGUAGCCUGGGCAACAUAGCGAGACCCUGUCUC
>Callithrix_jacchus_6e-101_18494
UGGCAUGUGCCUGUAGUCCCAGCUACUUGGGAGGCUGAGGCUGGAGGAUCUCUUGAGUCCAGGAGUCUGGGCUGUAGUGCGCUGUGCUGAUCGGGUGUCCACACUAAGUUCGGCAUGGAUAUGGUAACCUCCCGGGAGUGGGAGACCACCAGGUCCUAAGGAGUGGUGAACCGGCCCAGGUCAGAAACGGAGCAGGUCAAAACUCCGGUGCCGAUCACUAGUAGGAUAGCACCUGUGAAUAGCCACUGCACUCCAGCCUGGGCAACAUAGCAAGACUCCGU
>Apteryx_australis_2e-100_6286
GCCGGGCGCGGUGGCGCACGCCUGUAGUCCCAGCUACUCGGGAGGCUGAGCCCGCCGGAUCGCUUGAGCCCAGGAGUUCUGGGCUGCAGUGCGCUAUGCCGAGCGGGUGUCCGCGCUAAGGCCGGCAUCAAUAUGGUGAUCCCCGGGGAGCUCGGGGUCACCAGGUUGCCUAAGGAGGGGUGAACCGGCCCAGGUCGGAAACGGAGCAGGUCAAAGCUCCCGUGCCGGUCAGUAGUGGGAUCGCGCCUGUGAAUAGCCACUGCAGCGUAGCCUGGGCAACACAGAGAGAC
>Plecturocebus_moloch_3e-99_78225
GGGCCAGUGGUGCGUGCCCGUAGUCCCAGCUACUGGGGAGGCUGAGGUGGGAGAAUCGCUUUAGCCCAGGAGUUCUGGGCUAUAGUGCGCUAUGCCCAUCGGGUGUCCACACUAAGUUAGGCAUCAAUAUGGUGACCUCCUGGGAGCAAGGACCACCAGGUUGUCUAAGAAGGAGUGAACCAGCCCAGGUCGGAAACGGAGCAGGUCAAAACUCCUAUGCUGAUUAGUAGUGGGAUCGCGCCUGUGAGUAGUCACUGCACUCCAGCCUAGGCAACAUAGUGAGACCCUGUCUC
>Callithrix_jacchus_1e-98_36495
CGGGCAUGGUGGCACAGGCCUGUAGUUCCAGCUACUUGGGAGGCUGAGGUGGGAGGAUCGCUUGAGCCCAGGAGUUCUGGGCUGUAGUGUGGUAUGCCGAUUGGGUGGGUGUCUGCACUAAGUUCAGCAUCAAUAUGAUGACCUCCCAGGAGCGGGGACCACCAGGUUGCCUAAGGACUGGUGAACUGGCCCAGGUCAGAAAUGGAGCAGGUCAAAACUCCCAUGCUGAUCAGUAGUGGGAUCGCCCCUGUGAAUAGCCACUGCACUCCAGCCUGAGCAAUAUAGCAAGACCCUGUCUCUU
>Aotus_nancymaae_1e-98_107763
GUGGUGUGUGCCUGCAGUCCCAGCUACUGGGGAGGCUGAGAUGGGAGGAUUGCUUGAGCCCAGGAGUUCUGGGCUAUCGUGCACUAUGCCGAACGGGUGUCCACACUAAGUUAGGCAUCAAAAUGGUGACCUCCCAGGAGCGGGGACCACCAGGUUGUCUAAGAAGGGGUGAACCAGUCCAGGUCGGAAACGGAGCAAGUCAAAACUCCUGUGCUGAUCAGUAGUGGGAUCGCGCCUGUGAAUAGUCACUGCACUCCAGUCUAGGCAACAUAGCGAGACCCUGUCUC
>Saimiri_boliviensis_4e-98_143841
GGUGGCACAUGCCUGUAGUCCCAGCUACUCUGGAGGCUGAGAUGGGAGGAUCGCUUGAGCCCAGGAGUUCUGGGCUGUAUUGCGCUAUGCCCAUCAGGUGCUCUCACUAAGUUCGGCAUCAAUAUGGUGACCUCCUGGGAGCAGGGAACCACCAGGUUGCCUAAAGAGGAGUGAACCAUCUCAGGUUGGAAACAGAGCAGGUCAAAACUCCCGUGCUGAUCAGUAGUGGGAUCUCGCCUGUGAACAGCCACUGCACUCUAGCCUGGGCAACGGAGUGAGACCCCGUCUC
>Mus_musculus_4e-98_1961359
GCCGGGCACGGUGGCGCAUGCCUGUAGUCCCAGCUACUCGAGAGGCUGAGACAGGAGGAUCGCUUGAGUCCAGGAGUUCUGGGCUGUAGUGCGCUAUGCCGAUCGGGUGUCCGCACUAAGUUCGGCAUCAAUAUGGUGACCUCCCGGGAGCGGGGGACCACCAGGUUGCCUAAGGAGGGGUGAACCGGCCCAGGUCGGAAACGGAGCAGGUCAA
>Ovis_canadensis_1e-97_15626015
GGUGGCUCGUGCCUGUAGUCCCAGCUACUCAGGAGGCUGAGGCAGGAGGAUCGCUUGAGUUCAGGAGUUCUAGGCUGGAGUGCACUAUGCCGAUCGGGUGUUUGCACUAACUUGGGCAAAAAUAUGGUGACCUCCCUGGAGCGGGGGACCACCAGGUUGCCUAAGGAGGGGUGAACCAGACGAGGUUGGAAACGGAGCAGGUCAAAACUCCCAUGCUGAUCAGUAGUGGGAUUGCGCCUGUGAAUAGCCAAGGUACUCCAGCCUGGGCAACAUAGCCAGACCCUGUCUCU


 TPP.fasta 

>Chain_A,_2e-34_1
GCGACUCGGGGUGCCCUUCUGCGUGAAGGCUGAGAAAUACCCGUAUCACCUGAUCUGGAUAAUGCCAGCGUAGGGAAGUCGCA
>Klebsiella_pneumoniae_8e-24_3561108
GACUCGGGGUGCCCUUCUUCGUUGAAGGCUGAGAAAUACCCGUACCACCUGAUCUGGAUAAUGCCAGCGUAGGG
>Shigella_boydii_2e-30_1026197
CGACUCGGGGUGCCCUUCUGCGUGAAGGCUGAGAAAUACCCGUAUUACCUGAUCUGGAUAAUGCCAGCGUAGGGAAGUC
>Citrobacter_sp._8e-29_3193291
CGACUCGGGGUGCCCUUCCGCGUGAAGGCUGAGAAAUACCCGUACCACCUGAUCUGGAUAAUGCCAGCGUAGGGAAGUC
>Escherichia_coli_8e-29_2205669
CGACUCGGGGUGCCCUUCUUUGUGAAGGCUGAGAAAUACCCGUAUCACCUGAUCUGGAUAAUGCCAGCGUAGGGAAGUC
>Edwardsiella_piscicida_3e-28_1185081
GACUCGGGGUGCCCUUCUACGUGAAGGCUGAGAAAUACCCGUAUUACCUGAUCUGGAUAAUGCCAGCGUAGGGAAGUC
>Serratia_marcescens_3e-28_4532430
GACUCGGGGUGCCCUUCCGCGUGAAGGCUGAGAAAUACCCGUAUUACCUGAUCUGGAUAAUGCCAGCGUAGGGAAGUC
>Citrobacter_freundii_3e-28_4677913
CGACUCGGGGUGCCCUUCUGGUGAAGGCUGAGAAAUACCCGUACCACCUGAUCUGGAUAAUGCCAGCGUAGGGAAGUC
>Cronobacter_turicensis_3e-28_2901292
GACUCGGGGUGCCCUUCUUCGUGAAGGCUGAGAAAUACCCGUAUUACCUGAUCUGGAUAAUGCCAGCGUAGGGAAGUC
>Enterobacter_sp._3e-28_2926384
GACUCGGGGUGCCCUUCUACGUGAAGGCUGAGAAAUACCCGUACCACCUGAUCUGGAUAAUGCCAGCGUAGGGAAGUC
>Salmonella_enterica_4e-27_1768038
CGACUCGGGGUGCCCUUCUUUGUGAAGGCUGAGAAAUACCCGUACCACCUGAUCUGGAUAAUGCCAGCGUAGGGAAGUC
>Citrobacter_freundii_4e-27_2843752
CGACUCGGGGUGCCCUUCCUGGUGAAGGCUGAGAAAUACCCGUACCACCUGAUCUGGAUAAUGCCAGCGUAGGGAAGUC
>TPP_riboswitch_Ec
GCGACUCGGGGUGCCCUUCUGCGUGAAGGCUGAGAAAUACCCGUAUCACCUGAUCUGGAUAAUGCCAGCGUAGGGAAGUCGCA

 IRES_HCV_RF00061.fasta 

>AY190500_Hepatitis_C_virus_isolate_W71
UGCAGCCUCCAGGGCCCCCCCUCCCGGGAGAGCCAUAGUGGUCUGCGGAACCGGUGAGUACACCGGAAUCGCCGGGAUGACCGGGUCCUUUCUUGGAAUAACCCGCUCAAUGCCCGGAAAUUUGGGCGUGCCCCCGCGAGAUCACUAGCCGAGUAGUGUUGGGUCGCGAAAGGCCUUGUGG
>L29598_Hepatitis_C_virus_type_4
GAGUGUUGUACAGCCUCCAGGACCCCCCCUCCCGGGAGAGCCAUAGUGGUCUGCGGAACCGGUGAGUACACCGGAAUUGCCGGGAUGACCGGGUCCUUUCUUGGAUUAAACCCGCUCAAUGCCCGGAGAUUUGGGCGUGCCCCCGCAAGACUGCUAGCCGAGUAGCGUUGGGUUGCGAAAGGCCUUGUGGU
>Z77063_Hepatitis_C_virus_type_1b
AUGGCGUUAGUAUGAGUGUCGUGCAGCCUCCAGGACCCCCCCUCCCGGGAGAGCCAUAGUGGUCUGCGGAACCGGCGAGUACACCGGAAUUGCCAGGACGACCGGGUCCUUUCUUGGAUUAACCCGCUCAAUGCCUGGAGAUUUGGGCGUGCCCCCGCGAGACUGCUAGCCGAGUAGUGUUGGGUCGCGAAAGGCCU
>AF041270_Hepatitis_C_virus_isolate_630
CCUCCCGGGAGAGCCAUAGUGGUCUGCGGAACCGGUGAGUACACCGGAAUUGCCGGGAAGACUGGGUCCUUUCUUGGAUAAACCCACUCUAUGCCCGGCAAUUUGGGCAUGCCCCCGCAAGAAUGCUAGCCGAGUAGGGUUGGGUCGGGAAAGGCCUUGUGGUACUGCCUGAUAGGGUGCUGGCGAGUGCC
>AF057152_Hepatitis_C_virus_type_3a
AAAGCGCCUAGCCAUGGCGUUAGUAUGAGUGUCGUGCAGCCUCCAGGACCCCCCCUCCCGCGAGAGCCUAUUGGUCUGCGGAACCGGUGAGUACACCGGAAUCGCGGGGGUGACCGGGUCCUUUCUUGGAGCAACCCGCUCAAUGACUCCAGAAUUGGGCGUGCCCCCGCAGGAUCACUAGCCGAGUGGUGUUGGGUCGCGAAAGGCCUUGUGGUACGUGCCUGAUAGGGUGCUUGCG
>AF041297_Hepatitis_C_virus_isolate_962
CCUCCCGGGAGAGCCAUAGUGGUCUGCGGAACCGGUGAGUACACCGGAAUUGCCGGGAAGACUGGGUCCUUUCUUGGAUAAACCCACUCUAUGCCCGGCAAUUUGGGCGUGCCCCCGCAAGAAUGUUAGCCGAGUAGUAGUGGGUCGGGAAAGGCCUUGUGGUACUGCCUGAUAGGGUGCUUGGGAGUGCC
>AJ007824_Hepatitis_C_virus_1,_5
UGCGUCUAGCCAUGGCGUUAGUAUGAGUGUUGAGCAGCCUCCAGGACCCCCCCUCCCGGGAGAGCCAUAGUGGUCUGCGGAACCGGUGAGUACACCGGAAUUGCCGGGAUGACCGGGUCCUUUCUUGGAUCAACCCGCUCAAUGCCUGGAGAUUUGGGCGUGCCCCCGCGAGACUGCUAGCCGAGUAGUGUUGGGUCGCGAAAGGCCUUGUGGUACUGCCUGAUAGG
>U23750_Hepatitis_C_virus_isolate_HCV-BB1
UAUGAGUGUCGUACAGCCUCCAGGACCCCCCCUCCCGGGAGAGCCAUAGUGGUCUGCGGAACCGGUGAGUACACCGGAAUUGCCAGGACGACAGGGUCCUUUCUUGGAUCAACCCUCUCAAUGCCUGGAGAUUUGGGCGUGCCCCCGCGAGACUGCUAGCCGAGUAGUGUUGGGUCGCGAAAGGCCUUGUGGUACUGCCUGAUAGGGUGCUUGCGAGUGCCCCGGGAGGUCUCGUAGACCGUGCAACAUGAGCACACUUCCUAAACCCCA
>L29612_Hepatitis_C_virus_type_5
UUAUUAUGAGUGUCGAACAGCCUCCAGGAUCCCCCCUCCCGGGAGAGCCAUAGUGGUCUGCGGAACCGGUGAGUUCACCGGAAUCGCCGGGAUGACCGGGUCCUUUCUUGGAAUCAACCCGCUCAAUGCCCGGAAAUUUGGGCGUGCCCCCGCGAGACUGCUAGCCGAGUAGUGUUGGGUCGCGAAAGGCCUUGUGGUACUGCCUGAUAGGGUGCUUGCGAGUGCCCCGGG
>U81280_Hepatitis_C_virus_type_2
GCAGAAAGCGUCUAGCCAUGGCGUUAGUAUGAGUGUCGUACAGCCUCCAGGCCCCCCCUCCCGGGAGAGCCAUAGUGGUCUGCGGAACCGGUGAGUACACCGGAAUUGCCGGGAAGACUGGGUCCUUUCUUGGAUAAACCCACUCUGUGCCCGGCCAUUUGGGCGUGCCCCGCAAGACUGCUAGCCGAGUAGCGUUGGGUUGCGAAAGGCCUUGUGGUACUGCCUGAUAGG
>D13449_Hepatitis_C_virus_genomic_RNA,
UGUGCAGCCUCCAGGACCCCCCCUCCCGGGAGAGCCAUAGUGGUCUGCGGAACCGGUGAGUCCACCGGAAUCGCCGGGAUGACCGGGUCCUUUCUUGGAACUAACCCGCUCAAUGCCCGGAAAUUUGGGCGUGCCCCCGCGAGACUGCUAGCCGAGUAGUGUUGGGUCGCGAAAGGCCUUGUGGU
>AY172639_Hepatitis_C_virus_isolate_14
AGAAAGCGUUUACCCAUGGCGUUAGUAUGAGUGUUGUACAGCCUCCAGGACCCCCCCUCCCGGGAGAGCCAUAGUGGUCUGCGGAACCGGUGAGUCCACCGGAAUCUCCAGGACGACCGGGUCCUUUCUUGGAUUAACCCGCUCAAUGCCUGGAAAUUUGGGCGUGCCCCCGCAAGACUGCUAGCCGAGUAGCGUUGGGUUGCGAAAGGCCUUGUGGUACUGCCUGAUAGGGUGCUUGCGAGUGCCCCGGGAGGUCUCGUAGACCGUGCACCAUGAGCACGAAUCCUAAACCUCA
>AF041311_Hepatitis_C_virus_isolate_986
CCUCCCGGGAGAGCCAUAGUGGUCUGCGGAACCGGUGAGUACACCGGAAUUGCCAGGACGACCGGGUCCUUUCUUGGAUCAACCCGCUCAAUGCCUGGAGAUUUGGGCGUGCCCCCGCAAGACUGCUAGCCGAGUAGUGUGGGGUCGCGAAAGGCCUGGUGGUACUACCUGAUAGGGUGCUGGCGAGUGCC
>AF041303_Hepatitis_C_virus_isolate_969
CCUCCCGGGAGAGCCAUAGUGGUCUGCGGAACCGGUGAGUUCAACGGAAUUGCCAGGACGACCGGGUCCUUUCUUGGAUCAACCCGCUCAAUGCCUGGAGAUUUGGGCGUGCCCCCGAAAGACUGCUAGCCGAGUAGUGUUGGGUCGCGAAAGGCCUUGUGGUACUGCCUGAUAGGGUGCUUGGGAGUGCC
>AF041282_Hepatitis_C_virus_isolate_791
CCUCCCGGGAGAGCCAUAGUGGUCUGCGGAACCGGUGAGUACACCGGAAUUGCCGGGAAGACUGGGUCCUUUCUUGGAUAAACCCACUCUAUGCCCGGCCAUUUGGGCGUGCCCCCGAAAGACUGCUAGCCGAGUAGCGUGGGGUCGCGAAAGGCCUGGUGGUACUGCCUGAUAGGGUGCUGGGGAGUGCC
>AF057148_Hepatitis_C_virus_type_2b
AAAGCGUCUAGCCAUGGCGUUAGUAUGAGUGUCGUACAGCCUCCAGGCCCCCCCCUCCCGCGAGAGCAUAGUGGUCUGCGGAACCGGUGAGUACACCGGAAUUACCGAAAGACUGGGUCCUUUCUUGGAUACAACCCACUCAUUGCCCGGUCGAUUUGGGCGUGCCCCCGCGAGACUGCUAGCCGAGUAGCGUUGGGUUGCGAAAGGCCUUGUGGUACUGCCUGAUAGGGUGCUUGCG
>U38285_Hepatitis_C_virus_5_non-coding
AAGCGCCUAGCCAUGGCGUUAGUAUGAGUGUCGUGCAGCCUCCAGGACCCCCCCUCCCGGGAGAGCCAUAGUGGUCUGCGGAACCGGUGAGUACACCGGAAUUGCCAGGACGACCGGGUCCUUUCUUGGAUCAACCCGCUCAAUGCCUGGAGAUUUGGGCGUGCCCCCGCAAGACUGCUAGCCGAGUAGUGUUGGGUCGCGA
>AY190452_Hepatitis_C_virus_isolate_W33
UGCAGGCUUCAGGACCCCCAGUCCCGGGAGAGCCAUAGUGGUCUGCGGAACCGGUGAGUACACCGGAAUCGCCAGGACGACCGGGUCCUUUCUUGGAUCAACCCGCUCAAUGCCUGGAGAUUUGGGCGUGCCCCCGCGAGACUGCUAGCCGAGUAGUGUUGGGUCGCGAAAGGCCUUGUGG
>AJ437144_Hepatitis_C_virus_partial_5UTR,
AAAGCGUCUAGCCAUGGCGUUAGUAUGAGUGUCGUGCAGCCUCCAGGACCCCCCCCUCCCGGGAGAGCCAUAGUGGUCUGCGGAACCGGUGAGUACACCGGAACGCUAGGGUGACCGGGUCCUUUCUUGGAGCAACCCGCUCAAUACCCAGAAAUUUGGGCGUGCCCCCGCGAGACUGCUAGCCGAGUAGUGUUGGGUCGCGAAAGGCCUUGUGGUACUGCCUGAUAGGGUGCUUGA
>U59514_Hepatitis_C_virus_genomic_RNA,
CACUCCCCUGUGAGGAACUACUGUCUUCACGCAGAAAGCGUCUAGCCAUGGCGUUAGUAUGAGUGUCGUGCAGCCUCCAGGAGCCCCCCUCCCGAGUAGCGAGAUCUGGGCGUCGGAACCGGUGAGUACACCGGAAUUGCCAGGACGACCGGGUCCUUUCUUGGAUAAACCCGCUCAAUGCCUGGAGAUUUGGGCGUGCCCCCGCAAGACUGCUAGCCGAGUAGUGUUGGGUCGCGAAAGGCCUUGUGGUACUGCCUGAUAGGGUGCUUGCGAGUGCCCCGGGAGGUCUCGUAGACCGUGCAC
>AY163831_Hepatitis_C_virus_isolate_N22
UCCCGGGAGAGCCAUAGUGGUCUGCGGAACCGGUGAGUACACCGGAAUUGCUAGGGCGACCGGGUCCUUUCUUGGAUCAACCCGCUCAAUGCCUAGAAAUUUGGCCGUGCCCCCGCGAGAUCACUAGCCGAGUAGUGUUUGGGUCGCUAAAGGCCUUGUGGUACUGCCUGAUAGGGU
>AJ006317_Hepatitis_C_virus_type_3a
CGUGCAGCCUCCAGGCCCCCCUCUAGGGAGCAGCCAUAGUGGUGUGCGGAACCGGUGAGUACACCGGAAUCGCUGGGGUGACGGGUCCUUUCUUGGAGCAACCCGCUCAAUACCCAGAAAUUUUGGCGUGCCCCCCGCAAGAUCACUAGCCCAAGUAGUGUUGGGUCGCGAAAGGCCUUGUGGUACUGCCUGAUAGGGUGCUUGCAAGUGCCCCCGGGAGGUCUCGUAA
>AF041281_Hepatitis_C_virus_isolate_789
CCUCCCGGGAGAGCCAUAGUGGUCUGCGGAACCGGUGAGUACACCGGAAUUGCCAGGAAGACUGGGUCCUUUCUGGGAUAAACCCACUCAAUGCCCGGCCAUUUGGGCGUGCCCCCGAAAGAUUGUUAGCCGAGUAGCGUGGGGUCGCGAAAGGCCUGGUGGUACUGCCUGAUAGGGUGCUUGCGAGUGCC
>L38354_Hepatitis_C_virus_clone_VN13
CGUGCAGCCUCCAGGACCCCCCCUCCCGGGAGAGCCAUAGUGGUCUGCGGAACCGGUGAGUACACCGGAAUUGCCAGGACGACCGGGUCCUUUCUUGGAUCAACCCGCUCAAUGCCUGGAGAUUUGGGAGUGCCCCCGCGAGACUGCUAGCCGAGUAGUGUUGGGUCGCGAAAGGCCUUGUGGUACUGCCUGAUAGGGUGCUUGCGAGUGCCCCGGGAGGUCUCGUAGACCGUGCAUCAUGAGCACACUUCCUAAACCUCA
>AJ006327_Hepatitis_C_virus_type_2
GCCAUGGCGUUAGUAUGAGUGUCGCGCAGCCUCCAGGACCCCCCCUCCAGGGAGAGCCAUAGUGGUCUGCGGAGCCGGUGAGUACACCGGAAUUGCCAGGAUGACCGGGUCCUUUCUUGGAUCAACCCGCUCAAUGCCUGGAGAUUUGGGCGUGCCCCCGCGAGACUGCUAGCCGAGUAGUGUUGGGUCGCGAAAGGCCUUGUGGUACUGCCUGAUAGGGUGCUUGC
>AF057155_Hepatitis_C_virus_type_4a
AAAGCGUCUAGCCAUGGCGUUAGUAUGAGUGUCGUGCAGCCUCCAGGACCCCCCCUCCCGCGAGAGCAUAGUGGUCUGCGGAACCGGUGAGUACACCGGAAUCGCCGGGGAUACCGGGUCCUUUCUUGGAUAAACCCGCUCAAUGCCUGGAAAUUGGGCGUGCCCCCGCGAGACUGCUAGCCGAGUGGUGUUGGGUCGCGAAAGGCCUUGUGGUACUGCCUGAUAGGGUGCUUGCG
>AF057147_Hepatitis_C_virus_type_2b
AAAGCGUCUAGCCAUGGCGUUAGUAUGAGUGUCGUACAGCCUCCAGGCCCCCCCCUCCCGCGAGAGCAUAGUGGUCUGCGGAACCGGUGAGUACACCGGAAUUACCGGGAAGACUGGGUCCUUUCUUGGAUACAACCCGCUCAAUGCCUGGACGAUUUGGGCGUGCCCCCGCGAGACUGCUAGCCGAGUAGUUGUUGGGUCGCGAAAGGCCUUGUGGUACUGCCUGAUAGGGUGCUUGCG
>L29576_Hepatitis_C_virus_type_1b
UUAGUAUGAGUGUCGUGCAGCCUCCAGGAUCCCCCCUCCCGGGAGAGCCAUAGUGGUCUGCGGAACCGGUGAGUACACCGGAAUUGCCAGGAUGACCGGGUCCUUUCUUGGAUUAACCCGCUCAGUGCCUGGAGAUUUGGGCGUGCCCCCGCGAGACUGCUAGCCGAGUAGUGUUGGGUCGCGAAAGGCCUUGUGGUACUGCCUGAUAGGGUGCUUGCGAGUGCCCCGGG
>AF041285_Hepatitis_C_virus_isolate_803
CCUCCCGGGAGAGCCAUGGUGGUCUGCGGAACCGGUGAGUACACCGGAAUUGCCGGGAAGACUGGGUCCUUUCUUGGAUAAACCCACUCUAUGCCCGGCCAUUUGGGCGUGCCCCCGCAAGACUGCUAGCCGAGUAGGGUUGGGUUGCGAAAGGCCUUGGGGGACUGCCUGAUAGGGUGCUUGGGAGUGCC
>AF134759_Hepatitis_C_virus_isolate_NIV-10
UGCAGCCUCCAGGACCCCCCCUCCCGGGAGAGCCAUAGUGGUCUGCGGAACCGGUGAGUACACCGGAAUUGCCGGGGAGACCGGGUCCUUUCUUGGAACAACCCGCUCAAUGCCUGGAGAUUUGGGCGUGCCCCCGCAAGACUGCUAGCCGAGUAGUGUUGGGUCGCGAAAGGCCUUGUGG
>U23749_Hepatitis_C_virus_isolate_HCV-BB37
CGUGCAGCCUCCAGGACCCCCCCUCCCGGGAGAGCCAUAGUGGUCUGCGGAACCGGUGAGUACACCGGAAUCGCUGGGGCGACCGGGUCCUUUCUUGGAACAACCCGCUCAAUACCCAGAGAUUUGGGCGUGCCCCCGCAAGACCACUAGCCGAGUAGUGUUGGGUCGCGAAAGGCCUUGUGGUACUGCCUGAUAGGGUGCUUGCGAGUGCCCCGGGAGGUCUCGUAGACCGUGCAACAUGAGCACACUUCCUAAACCUCA
>AF506666_Hepatitis_C_virus_isolate_KMA22
CCCUGUGAGGAACUUCUGUCUUCACGCGGAAAGCGCCUAGCCAUGGCGUUAGUACGAGUGUCGUGCAGCCUCCAGGACCCCCCCCUCCCGGGAGAGCCAUAGUGGUCUGCGGAACCGGUGAGUACACCGGAAUCGCUGGGGUGACCGGGUCCUUUCUUGGAGCAACCCGCUCAAUACCCAGAAAUUUGGGCGUGCCCCCGCGAGACCGCUAGCCGAGUAGUGUUGGGUCGC
>AJ006314_Hepatitis_C_virus_type_1b
AACCAUCCUUGUAUCCCCCCUCCCUGUAGAGCAAAGUGGUCUCCGGAACCGGUGAGUACACCGGAAUUGCCAGGACGACCGGGUCCUUUCUUGGAUCAAACCCGCUCAAUGCCUGGAGAUUUGGGCGUGCCCCCGCGAGACUGCUAGCCGAGUAGUGUUGGGUCGCGAAAGGCCUUGUGGUACUGCCUGAUAGGGUGCUUGCGAGUGCCCCGGGAGGUCUCGUAAACCGUGCCC
>IRES_HCV_Hs
CUCCCCUGUGAGGAACUACUGUCUUCACGCAGAAAGCGUCUAGCCAUGGCGUUAGUAUGAGUGUCGUGCAGCCUCCAGGACCCCCCCUCCCGGGAGAGCCAUAGUGGUCUGCGGAACCGGUGAGUACACCGGAAUUGCGAGAUUUGGGCGUGCCCCCGCAAGACUGCUAGCCGAGUAGUGUUGGGUCGCGAAAGGCCUUGUGGUACUGCCUGAUAGGGUGCUUGCGAGUGCCCCGGGAGGUCUCGUAGACCACCAUG

 SAM_RF00162.fasta 

>AF027868_Bacillus_subtilis_chromosome
UUUCUAUCCAGAGAGGUGGAGGGACUGGCCCUAUGAAACCUCGGCAACAUUAUUGUGCCAAUUCCAGCAAGCGCUAGCUUGAAAGAUAGGAA
>AF269983_Staphylococcus_epidermidis_strain
ACCUUAUUUUGAGAAGCUGAGGGAUUUGGCCCAUAGAAGCUUCAGCAACCGACUUUAAAUAGCACGGUGCUAAUACCAACGAGCAACUCGAAUGAUAAGUA
>AJ000974_Bacillus_subtilis_pyrE
AACUUAUCAAGAGCGGCUGAGGGACUGGACCUAUGAAGCCCGGCAACCUGCAUAGUUUGUAAGGUGCUACUUCCAGCAAAAUGAAUUCCAUUUUGAAAGAUAAGGG
>AL596164_Listeria_innocua_Clip11262
CUCUUAUCGAGAGCGGCAGAGGGACUGGCCCGAUGAAGCCCGGCAACCUAACUUUAUUUAAGCGUAAAGUGAAGGUGCUAAUUCCAGCAAAAUGGUGUAUUCCGUUUUGGUAGAUAAGAG
>AL591974_Listeria_monocytogenes_strain
CUCUUAUCGAGAGCGGCAGAGGGACUGGCCCGAUGAAGCCCGGCAACCUAACUUUAUUUAAGCAUAAAGUGAAGGUGCUAAUUCCAGCAAAAUGGUGUAUUCCGUUUUGGUAGAUAAGAG
>U52812_Bacillus_subtilis_S-adenosylmethionine
CUCUUAUCCCGAGCUGGCGGAGGGACAGGCCCUAUGAAGCCCAGCAACCGGUUUCUCUGUUAUUUAUUAUGUUCAAUUGAGUGAGACAACCAAGGUGCUAACCUGUUGCAAGGUUGUAUGAUUCCUUGAGCGAUAAGAG
>AL596169_Listeria_innocua_Clip11262
CUCUUAUCCAGAGCGGUAGAGGGACUGACCCUUUGAAGCCCAGCAACCUACACAUAUAAGUGAAAGGUGCUAAUCUGUUGCAGGAGUAAUAUCUCCUGAACGAUGAGAG
>AL591980_Listeria_monocytogenes_strain
CUCUUAUCCAGAGCGGUAGAGGGACUGACCCUUUGAAGCCCAGCAACCUACACAUAUAAGUGAAAGGUGCUAAUCUGUUGCAGGAGUAUUAUCUUCUGAACGAUGAGAG
>AL596172_Listeria_innocua_Clip11262
AUCUUAUCCAGAGUGGUGGAGGGAAAUGCCCUGUGAAACCCAGCAACCUAAACAAUAAUUCAUUAUGUGUUUAAGGUGCUAAGUCAUGCAGAACAACGAUUUGUUCUGAAAGAUGAGAA
>AL591983_Listeria_monocytogenes_strain
AUCUUAUCCAGAGUGGUGGAGGGAAAUGCCCUAUGAAGCCCAGCAACCUAAACAAUAAUUCAUUAUGUGUUUAAGGUGCUAAGUCAUGCAGAACAACUAAUUGUUCUGAAAGAUGAGAA
>AL596170_Listeria_innocua_Clip11262
CUCUUAUUAUGAGUGGUAGAGGGACUGGCCCGUUGAAACCCAGCAACCUUUCAAUUCGUUGAAAAGGUGCUAAAUCCUGCGAAGUGUGAUGCUUCGAGAGAUAAGAG
>AL939119_Streptomyces_coelicolor_A32
CGCUCAUCCAGAGGGGCAGAGGGAUACGGCCCGAUGAAGCCCCGGCAACCCUCCAGUCGGUUCUUGUCACACGGACGUGGCGAGGCUCCCGGCUAGGGAAGGUGCCAAAUCCGUCUCACGGCGAGAUGCGUCGUGAGGAAGAUGAGGA
>AB090330_Clostridium_sporogenes_genes
UACUUAUCAAGAGCGGUGGAGGGACUGGCCCUAUGAAGCCCAGCAACCUAUAUGAAAAUAUAUAAGGUGCUAAAUCCUGCAGCAUAAGCUGAGAGAUGAGGA
>L42943_Staphylococcus_aureus_clone
CUCUUAUCCUGAGUGGUGGAGGGACAUGGACCCAAUGAAACCCAGCAACCUCUUUUUUAUAAAAGAAAGGUGCCAAACCGUUUGCAGACAAAUAGGUCUGAACGAUAAGAG
>AF270301_Staphylococcus_epidermidis_strain
CUCUUAUCCUGAGUGGUGGAGGGACAUGGACCCAAUGAAACCCAGCAACCUCUUUAUUUAAAGAAAGGUGCCAAACCGUUUGCAGACAAAUAUGGUCUGAACGAUAAGAG
>AJ002571_Bacillus_subtilis_168
CUCUUAUCGAGAGUUGGGCGAGGGAUUGGCCUUUUGACCCCAACAGCAACCGACCGUAAUACCAUUGUGAAAUGGGGCGCACUGCUUUUCGCGCCGAGACUGAUGUCUCAUAAGGCACGGUGCUAAUUCCAUCAGAUUGUGUCUGAGAGAUGAGAG
>AL596163_Listeria_innocua_Clip11262
UUCUUAUCCAGAGUGGUGGAGGGAAUCGGCCCAGUGAAACCCGGCAGCGGAGCGCAAGUUCUAUGCUAAUUCCGAUCAGAAGUAAUAUUCUGGCAGAUAAGUA
>AL591973_Listeria_monocytogenes_strain
UUCUUAUCAAGAGUGGUGGAGGGAAUCGGCCCAGUGAAACCCAGCAGCGGAGCGCAAGUUCUAUGCUAAUUCCGAUCAGAAGUAAUAUUCUGGCAGAUAAGUA
>AL596165_Listeria_innocua_Clip11262
UUCUUAUCACGAAAGGUGGAGGGACUGGCCCUUUGAAGCCUUAGCAACCGGAAUUUAUUUUCACGGUGCUAAUUCCAGCAGUAUAUUCUGAAAGAUAAGUC
>AL596166_Listeria_innocua_Clip11262
AACUUAUCAAGAAAGGUGGAGGGUUCUGGCCCAGUGAAGCCUUGGCAACCGGACUUUUCACGGUGCCAAAUCCAGCAGUAUCACUGACAGAUAAGGC
>AL591976_Listeria_monocytogenes_strain
AACUUAUCAAGAAAGGUGGAGGGUUCUGGCCCCGUGAAGCCUUGGCAACCGGAUUUUUCACGGUGCCAAAUCCAGCAGGUAACACUGACAGAUAAGGC
>AE017333_Bacillus_licheniformis_DSM
CUCUUAUCGAGAGUUGGGUGAAGGACUGGCCUAAUGAUCCCAACAGCAACCGACCGUAAUACCAUUGUGAAAUGGGGCGCGAAUCUCUGCGCCGCUAGGGCACGGUGCUAAUUCCAUCAGACUUUGAAUUCUGAGAGAUAAGAG
>BX571856_Staphylococcus_aureus_subsp.
UUCUUAUUGUGAGAAGUUGAGGGACUUGGCCCUGUGAUACUUCAGCAACCGACUUUAUAGCACGGUGCUAAAACCAACGAGUUACUCGAAUGAUAAGUA
>AE017225_Bacillus_anthracis_str.
CUCUUAUCCCGAGCUGGCGGAGGGACAGGCCCGAUGAAGCCCAGCAACCUCACUUGUAGUGGUAAAUACAGGUGAAUAGGUGCUAAAACCUGUGCGAGGCUACAGGUCUCGAACGAUAAGAG
>AP006716_Staphylococcus_haemolyticus_JCSC1435
GACUUAUCCAGAGAAGUGAAGGGAUUUGGCCCAAUGAAACUUCAGCAACAGACUUAAAAGACAAAAGUACUGUGCUAACUCCAAAGAGGUAUGCCUCAAAGAUAAGUG
>BA000028_Oceanobacillus_iheyensis_HTE831
CUCUUAUUGAGAGUGGCUGAGGGACUGGCCCUGUGACGCCCGGCAACCGUUCAUCGUAAUUCCAGUGAUGAAUAGGUGCUAAAUCCUGCAAAAUACGGACAGUAUUUUGAGAAAUAAGAG
>AP008934_Staphylococcus_saprophyticus_subsp.
CUCUUAUUAAGAGUGAGUGGAGGGACUUGGCCCUAUGAAACUCCAGCAACAGCAGUCAUAUGCGAUGUGCUAAAUCCAACAACUCAGUAUGACGAUUGAGUUGAAAGAUGGGAA
>CP000046_Staphylococcus_aureus_subsp.
CUCUUAUCGAGAGUGGUGGAGGGAUGUGCCCUACGAAGCCCGGCAACCGUCUUAUAUAGAAAUGGUGCCAAUUCACAUAAAGUUUUAACUUUUGAAGAUGAGAG
>BA000043_Geobacillus_kaustophilus_HTA426
CUCUUAUCAAGAGUUGGCUGAGGGAAUUGGCCCAAUGAAGCCCAGCAACCGACCGUAAUACUAUCGUGAGAUAGGGCGCACGCCAAGGGCGGCGCCGGAAGCGUCAUGCUUCCGCAGGGCACGGUGCUAAGUCCAACAGAAAGACCGAUGUCUUUCUGAAAGAUAAGAG
>CP000001_Bacillus_cereus_E33L,
CUCUUAUCAAGAGCAGGUGGAGGGAUUUGGCCCGAUGAAGCCCAGCAACCGACCGUAAUACCAUUGUGAAAUGGGGCGUUUAUGACGCCAAAAGGCACGGUGCUAAUUCCAGCAGAAAGUAAAACUUUCUGGCAGAUAAGAG
>AE017355_Bacillus_thuringiensis_serovar
UACUUAUCCAGAGAGGUGGAGGGAACGGCCCUAUGAAACCUCAGCAACCCCUAUGUAAAUGCAUAGGAAGGUGCUAAUUCCGCAGAGAACACGUUGUGUUUUUUGGAAGAUAAGAG
>CP000029_Staphylococcus_epidermidis_RP62A,
CUCUUAUCGAGAGAGGUGGAGGGAUGUGCCCUAAGAAGCCCGGCAACCGUCUAAAAUAGAAAUGGUGCCAAUUCACAUAAAGUAUAACUUUAGAAGAUGAGAG
>AP006627_Bacillus_clausii_KSM-K16
AACUUAUCAAGAGUGGCGGAGGGACCUGACCCAAUGAAGCCCGGCAACCAGUUUAUUUGUAAACCACGGUGCUACAUUCAGCAGAGCAGCUUUUGUUCUGAAAGAUAAGUG
>AE017334_Bacillus_anthracis_str.
UUCUUAUCUAGAGAGGUAGAGGGACUGGCCCUAUGACGCCUCAGCAACCAUUAACAUUUGUUAAUAAGGUGCUAAUUCCAGCAAAUUGCGAAAAAUUUGACAGAUGAGAA
>BA000004_Bacillus_halodurans_C-125
GACUUAUCGAGAGAGGCAGAGGGACUGACCCGAUGAUGCCCGGCAACCCGUUUGUUAGCCAAGCAAACGAAGGUGCUAAUUUCAGCAGAAUGAUUUCAUUCUGGAAGAUAAGCG
>AE006470_Chlorobium_tepidum_TLS,
CUAUCAUCCAGAAAGGCGGAGGGACUGGCCCUGCGAAGCCUUGGCAACCUUCAUUCCACAUGAGCGGUGCCAAAUCCAUCCCGGAGGAAAUCCGGGAAAGAUGAUGU
>BA000016_Clostridium_perfringens_str.
CUCUUAUCCAGAGAGGUGGAGGGAAAAAGGCCCUAUGAAACCCGGCAACCAGUGAGAAAUCACUACGGUGCCAAUUCCGGUAAAGAAAUUCUUUACAAGAUGAGAG
>CP000088_Thermobifida_fusca_YX,
UGCUCAUCCAGAGGGGUGGAGGGACACGGCCCUGUGAAGCCCCGGCAACCAUCCCGGUGGACGUUGCUCGUCAGGUGCGAGGCGGCCGGGACAGGUGCCAACUCCGUCCCACUGUCAAGGUGGCAGUGGGGAAGAUGAGGG
>CP000141_Carboxydothermus_hydrogenoformans_Z-2901,
CUCUUAUCAAGAGUGGCGGAGGGACUGGCCCAAUGAAGCCCGGCAACCGGCCAUAUUUUUGGCAAUGGUGCCAAUUCCUGCGGAUUAAAUUCCGGGAGAUAAGAG
>AM412317_Clostridium_botulinum_A
UUCUUAUCAAGAGCGGUGGAGGGACUGGCCCUAUGAAACCCGGCAACCAGUAUAUAUUUUAUACAUGGUGCUAAAUCCUGCAGAUUUAACUGAAAGAUGAGAA
>AM180355_Clostridium_difficile_630
GUCUUAUCAAGAGUGGUGGAGGGACUGGCCCUUUGAAACCCGGCAACCAGUAUAUUUUAUAUACAUUGGUGCUAAAUCCUGCAACUAAUAUAGUUGAUAGAUGAGUA
>AAWL01000001_Thermosinus_carboxydivorans_Nor1
CUUUCAUCAAGAGCUGGCUGAGGGACUGGCCCGAUGACGCCGCGGCAACCAUCGCAUCUUUGGGUGCGAAACGGUGCCAAUUCCUGCAGAACGGAUAAGUUCUGACAGAUGAGGG
>AAJM01000461_Bacillus_thuringiensis_serovar
UUCUUAUCCAGAGAGGUGGAGGGACUGGCCUUAUGAAACCUCAGCAACAGGUCUGCUUAAGUAGACACUGUGCUAAUUCCAGCGGGUGAUAAUCCUGAUAGAUGAGAG
>CP000728_Clostridium_botulinum_F
CUCUUAUCAAGAGUGGCGGAGGGAUCAGGCCCUGUGAAGCCCGGCAACAGCUAGUUGAACCUAGAAAUGUGCUAAUUCCUGCAGUGGAUUCACUGAGAGAUGAGGG
>CP000568_Clostridium_thermocellum_ATCC
ACCUUAUCAAGAGAGGCGGAGGGAAUGGGCCCUAUGAAACCCGGCAACCGGCAGAAUUGUAUCGGUGCCAAUUCCUACAGGAUGUAAAAGUCCUGACAGAUGAGGA
>CP000726_Clostridium_botulinum_A
UUCUUAUCCAGAGCGGCGGAGGGACUGGCCCUAUGAAGCCCGGCAACCACUAAGGUGUUUUAUUACUUUAAACGGUGCUAAUUCCAGCAGGUUAAACCUGGUAGAUAAGAU
>AAOX01000018_Bacillus_sp._NRRL
CUCUUAUCAAGAGCAGGCAGAGGGACUUGGCCCGAUGAUGCCCAGCAACCGACCGUAAUUCCAUCGUGAGAUGGGGCGCAAUCCUUGCGCCGGAGAAUUCCUCCAUAAGGCACGGUGCUAAUUCCAGCAGAAAGCUUGGCUUUCUGGCAGAUAAGAG
>AAXV01000005_Bacillus_sp._B14905
UUCUUAUCAAGAGAGACGGAGGGAUCGGCCCGAUGAAGUCUCAGCAACCAGCUCAAUCAGUAUGGUGCUAAUUCCUUUUGGCAAAAUCUAAGCCUGAAAGAUGAGAA
>AAOX01000014_Bacillus_sp._NRRL
UUCUUAUCCAGAGAGGUAGAGGGACUGGCCCUAUGACACCUCGGCAGCGGACUGAUGAACCGUGCCAAUUCCAGCAGGCAGAUUGCCUGAAAGAUAAGAA
>CP000612_Desulfotomaculum_reducens_MI-1,
UUCUUAUCCAGAGAGGCUGAGGGACUGGCCCUGAGACGCCCGGCAACCUUCUUAGGCAUUUAUCUAAGAAAGGUGCUAAUUCCUGCAGAAGAAUAAUCUUCUGAAAGAUAAGGA
>CP000673_Clostridium_kluyveri_DSM
UUCUUAUCAAGAGAGGCGGAGGGACUGGCCCUAUGAAACCCAACAACCGGCAUUUAUUUCAAUAUGUAUCGGUGUUAAUUCCUGCAGAGUUAAUUUAUACUCUGAAAGAUGAGAA
>CP000724_Alkaliphilus_metalliredigens_QYMF,
CUCUUAUCAAGAGAGGUGGAGGGACUGGCCCGAUGAAACCCGGCAACCACGAAUUGUUUUUGCAAUUCGAAGGUGCUAAUUCCAACAACACUUAUGUGUUGAAAGAUGAGAG
>AAXV01000010_Bacillus_sp._B14905
UUCUUAUCAAGAGAAGCAGAGGGACUGGCCCAAUGAAGCUUCAGCAACCAACUUUUUGUCAGGUGCUAAAUCCAGAAGACCGUUGAGUCGAAGAUGAGAA
>AAXV01000011_Bacillus_sp._B14905
UUCUUAUCAAGAGAGAUGGAGGGACUGGCCCGAUGAAAUCUCGGCAGCGGAACUAUUAAGUUACUGUGCCAAAUCCAGCAAGCAAUGUUCUUGAUAGAUAAGAG
>AAOX01000002_Bacillus_sp._NRRL
UUCUUAUCAAGAGAGACGGAGGGGUAUGGCCCGAAGAAGUCUCGGCAGCAGGUUCAUCCGGACACUGUGCCAAAUCCAUCAGGCAAAGGCCUGGCAGAUAAGAA
>ABCB02000018_Clostridium_leptum_DSM
CCCUUAUCAAGAGAGGCGGAGGGAACAGACCCUGUGAUGCCCGGCAACCUGCGGUUUGCAAGGUGCCAAUUUCUGCGGGAAAACCGGAAGAUGAGGU
>CP000557_Geobacillus_thermodenitrificans_NG80-2,
GUCUUAUCAAGAGUGGGCGAGAGAACGGGCUUGAUGACCCCACAGCAACCUGCCGCUGGCAAGGUGCUAAAACCCGCAAAGCGAGUUCGCUUUGGAUGAUAAGAA
>AE015927_Clostridium_tetani_E88,
AGCUUAUUAAGAGCGGUGGAGGGACUGGCCCUAUGAAGCCCGGCAACCUGUAUAUGUGUUUGCAUAUUAUAAGGUGCUAAAUCCUGCGGUGUAAACCGAGAGAUGAGGA
>AE001437_Clostridium_acetobutylicum_ATCC
GUCUUAUCAAGAGAGGUGGAGGGACUGGCCCUAUGAAACCCAACAACCAGCAUUUUUUAAUUAGAUGUAUGGUGUUAAUUCCUGCAAAGUUAAUUUUGAGAGAUAAGAG
>AAOX01000055_Bacillus_sp._NRRL
UUCUUAUCGAGAGUGGUGGAGGGACUGGCCCUGUGAUACCCGGCAGCCGCUGACUUAGUCAGAAUGGUGCUAAAUCCAGCAAAGCGCAAUGCUUUGGCAGAUAAGAU
>AAWL01000002_Thermosinus_carboxydivorans_Nor1
UACUCAUCAAGAGUUGGUGGAGGGACUGGCCCGAUGAAACCGCGGCAACCAUUUGGCAAGUCCAAAACGGUGCCAAUUCCGGCGUACGGCGCGAGAUGGGGA
>AP009389_Pelotomaculum_thermopropionicum_SI
CUCUUAUCCGGAGUGGCGGAGGGACUGGCCCUAUGAAGCCCGGCAACCUUUGGGUAUAUAGGCGUACCCAAAAAGGUGCUAAUUCCUGCAGGAGAUUUAUCUUCUGACAGAUAAGGG
>AAOX01000006_Bacillus_sp._NRRL
UUCUUAUCAAGAGAGGCAGAGGGUAUGGCCCUGUGAAGCCUCAGCAACCUUCAAUGGAUAAUAUUGAAAAGGUGCUAAUUCCUGCAGGUCCUUUAUGGGCUUGAAAGAUAAGAA
>AE017194_Bacillus_cereus_ATCC
UUCUUAUGUUGAGAAGUGGAGGGACGGGCCCUAUGAAACUUCGGCAACCUCGUAUGAGACGAAAGGUGCCAAAUCCUGCAGGUGAAGAAACACCUGAAAGAUAAGAG
>AAXV01000007_Bacillus_sp._B14905
CUCUUAUCAAGAGCGGCGGAGGGAUAGGCCCUAUGAUGCCCGGCAACCAGUAGGUGAUGAACUUACUAAGGUGCUAAUUCCUACAGAUUCUUACUUGGAUCUGGCAGAUAAGGG
>CP000232_Moorella_thermoacetica_ATCC
CUCUUAUCGAGAGUGGUGGAGGGACUGGCCCGAUGAAGCCCGGCAACCCGCUCUCCUGGUUUCUCCGGGGGCGACAGGUGCCAAUUCCUGCAGGGCAGAAGGCCCUGAGAGAUAAGGG
>AAEW02000009_Desulfuromonas_acetoxidans_DSM
GUGUUAUCACGAGUGGUGGAGGGAAUGGCCCUUUGAAACCACAGCAACCGGUCCUGACGUUCAGGAUGACAGGUGCUAAUUCCACCCCCGCAAGGGGACAGAUGAGAC
>AAWL01000026_Thermosinus_carboxydivorans_Nor1
CUCUUAUCAAGAGCGGUGGAGGGACUGGCCCUGUGAAGCCGCGGCAACCGGCAGCAAUGCGUCUGGUGCCAAAUCCAGCAGAAUCUUCGGAUUCUGGAAGAUGAGAG
>ABCF01000005_Bacillus_sp._SG-1
UUCUUAUCGAGAGAGGCAGAGGGACUGGCCCUGUGAAGCCUCGGCAGCGGACUAUUUAUAGUACCGUGCCAAAUCCAGCAAGCAUGUCUUGGGAGAUAAGAA
>AAXV01000019_Bacillus_sp._B14905
AUCUUAUCAAGAGAAGCAGAGGGAUUUGGCCCGAUGACGCUUCAGCAACCUCUAACAAAUGUUAGAAAGGUGCUAAUUCCAGCAAAGGUUUUUCCUUUGAGAGAUAAGAG
>AAOX01000038_Bacillus_sp._NRRL
UUCUUAUCAAGAGAGGUGGAGGGACUGGCCCGAUGAAACCCGGCAACCGGCAAUAGAACGGUGCUAAUUCCAGCAGAGCAUGAUCUCUGGCAGAUAAGUU
>CP000382_Clostridium_novyi_NT,
AUCUUAUCAAGAGUGGUUGAGGGACUGGCCCUAUGAAACCCGGCAACAACUAAUUUUCAUUUAAAUUAGUAAUGUGCUAAUUCCAGCAGGAAAUUUUCCUGAAAGAUAAGAG
>ABDQ01000003_Clostridium_botulinum_C
UGCUUAUCUAGAGUGGCGGAGGGACUGGCCCUUUGAAGCCCAGCAACCUAUAUUUAUUAUGUGGUGCUAAUUCCAGACAGAUGAGGA
>ABCF01000016_Bacillus_sp._SG-1
CUCUUAUCGAGAGCGGCGGAGGGAUUAGGCCCGAUGAAGCCCGGCAACCUACAGGCAGUUUCUGCUUGGAAAGGUGCUACAUCCUACAGGCUCAAUGAGUCUGGAAGAUAAGAG
>AAOX01000005_Bacillus_sp._NRRL
CUCUUAUCGAGAGCAGGCGGAGGGAUUUGGCCCGAUGAAGCCCAGCAACCGACCGUAAUUCCGUUGUGAAACGGGGCGCAGCAAGAUUUGCGCCGGUAUGUAAAUACCUUUAAGGCACGGUGCUAAUUCCAACAGAGGAGAUUUUUCUUUUCUGGGAGAUAAGAG
>AAXV01000033_Bacillus_sp._B14905
CUCUUAUCAAGAUAGGUGGAGGGACUUGGCCCAAUGAAGCCUCGGCAACCGAAACAUAGGUGCCACUUCCAACCGAUGUAUCUGAGAGAUAGGAG
>AL009126_Bacillus_subtilis_subsp.
CUCUUAUCGAGAGUUGGGCGAGGGAUUUGGCCUUUUGACCCCAAAAGCAACCGACCGUAAUUCCAUUGUGAAAUGGGGCGCAUUUUUUUCGCGCCGAGACGCUGGUCUCUUAAGGCACGGUGCUAAUUCCAUUCAGAUCUGAUCUGAGAGAUAAGAG
>CP001097_Chlorobium_limicola_DSM
CUAUCAUCGAGAAAGGUGGAGGGACUGGCCCUGAGAAGCCUUGGCAACCGUCACGCACAGUGAUUGGUGCCAAUUCCAUCCCGGACUGCGAGCCGGGAGAGAUGAUGG
>ABDU01000083_Clostridium_perfringens_C
UUCUUAUCAAGAGAGGUGGAGGGACUGGCCCUGUGAAACCCAGCAACCUAUGGUAUAAGUAUUUUUUAUGUCAUAACGGUGCUAAAUCCUGCAGGUUUACUGAUAGAUAAGUA
>ABDT01000114_Clostridium_butyricum_5521
CUCUUAUCAAGAGAGGUGGAGGGAUAGGGCCCAGUGAAACCCGGCAACCUGUAUAUACAAGGUGCCAAUUCCUGUAGAUGUAAUUCUACAAGAUAAGAA
>CP000879_Petrotoga_mobilis_SJ95,
UCCUUAUCGAGAGAGGCGGAGGGACUGGCCCGAAGAAGCCCGGCAACCUGCAUAAUUUAACAAAAUUAUGCAAUGGUGCUAAAUCCUGCAGAGAAAUUCUGGGAGAUAAGGA
>ACOM01000005_Clostridium_butyricum_E4
AACUUAUCAAGAGUGGUGGAGGGACUGGCCCUAUGAAACCCGGCAACCGACAUUUAGUUCAUUUACUAUAUGUGACGGUGCUAAUUCCUGCAGUUUAUUUAAACUGGUAGAUGAGAG
>CP001098_Halothermothrix_orenii_H
CAAUCAUCAAGAGUGGUGGAGGGACUGGCCCGAAGAAGCCCGGCAACCUACCUGAGUUUAGCAAGGUAAGGUGCCAAAUCCUGCAUUCUGGGGAAUCCGGAGUGAGAGAUGAGGG
>CP000909_Chloroflexus_aurantiacus_J-10-fl,
UGCUCAUCGAGAUGGGCUGAGGGACUGGCCCGAUGACGCCCGGCAACCCCCGCCAGGGAAGGUGCCAAAUCCAGCGGCAAUGGAUAUCAUUGGCCGAAAGAUGAGAG
>Y09476_Bacillus_subtilis_54kb
UUCUUAUCAAGAGAAGCAGAGGGACUGGCCCGACGAAGCUUCAGCAACCGGUGUAAUGGCGAUCAGCCAUGACCAAGGUGCUAAAUCCAGCAAGCUCGAACAGCUUGGAAGAUAAGAA
>CP001110_Pelodictyon_phaeoclathratiforme_BU-1,
CUAUCAUCCAGAAAGGUGGAGGGACUGGCCCUGAGAAGCCUUGGCAACCGUCAUUGCUCUAAUGAGCGGUGCCAAUUCCAUCCCGGCAUAAAGACCGGGAAUGAUGAUGG
>ABDT01000037_Clostridium_butyricum_5521
UACUUAUCAAGAGUGGUGGAGGGACUGGCCCUGUGAAACCCGGCAACCAAUAUUUAUUAGAUGAUAUGAGGUGCCAAAUCCUGCAGUUUUUAUGACUGGUAGAUAAGGU
>CP000853_Alkaliphilus_oremlandii_OhILAs,
CUUUUAUCGAGAGAGGUGGAGGGAAAGGCCCUAUGAAACCUCGGCAACCUGCAAACGUAUUUGUUUGAAAAGGUGCCAAUUCCUACUCUAAGUGAACUUAGAGAGAGAUAAGAG
>CP000875_Herpetosiphon_aurantiacus_DSM
AACUCAUCCAGAGGGGUGGAGGGAUCGGCCCUAUGAAACCCCGGCAACCGCAGGCAGCAAUGCUUGGACUGGUGCUAAGUCCGACAGAAUCAUUCUGGAAGAUGAGGG
>ABDT01000031_Clostridium_butyricum_5521
UUUUUAUCAAGAAAGACAGAGGGACUGGCCCUAUGAAGUCUAGCAACCUGAAUUAUUAAUUAAUUUAAGGUGCUAAUUCCAGCAGAUAUUUUAUAUCUGAAAGAUAAGAA
>AP008955_Brevibacillus_brevis_NBRC
UUCUUAUCCAGAGAGGUGGAGGGUCUGGCCCGAUGAAGCCCGGCAACCGUUGCAUAUUGCAACAAGGUGCCAAUUCCUGCGAGACGUUUCGUCUCGAAAGAUAAGAA
>ACML01000054_Bacillus_cereus_Rock3-44
CUCUUAUCAAGAGAGGUGGAGGGAUCGGCCCUAUGAAACCUCGGCAACCCCUAUUUUAUUUAGGAAGGUGCCAAUUCCUUUAGAAUUUAAAUUCUAAAAGAUAAGAA
>AP009049_Clostridium_kluyveri_NBRC
UUCUUAUCCAGAGUGGCGAAGGGACUGGCCCUAUGAUGCCCAGCAACCUGAAUGAUUUUUCAUCAUUCAACGGUGCUAAUUCCAGCAGGUAUAAAACCUGAAAGAUGAGAA
>ACDK01000006_Clostridium_sp._7_2_43FAA
GUCUUAUCAAGAGUGGUGGAGGGACUGGCCCUAUGAAGCCCAGCAACCAAGAAUUUUAAUCGAUUCUUAAGGUGCUAAAUCCUGCAGGAAAUCCUGGUAGAUAAGAG
>ACMX01000011_Bacillus_pseudomycoides_DSM
CUCUUAUCCAGAGAGGCGGAGGGACUGGCCCUAUGAUGCCCGGCAACCGAGCUUAUGAAUUAUAAGCUAAGGUGCUAAUUCCUGCAAAACGAUUUUCGUUUUGGAAGAUAAGAG
>CP000448_Syntrophomonas_wolfei_subsp.
CUCUUAUCCAGAGUGGUGGAGGGACUGGCCCGAUGAAACCCGGCAACCGCCUGAAAGGUAUGGUGCCAAAUCCUGCAGGAGGAUCCUGGCAGAUGAGAG
>ABEZ02000013_Clostridium_bartlettii_DSM
ACCUUAUCAAGAGAGGCUGAGGGACAGGCCCUAUGAAGCCCAGCAACCACUUGGAAAAGGAAGGUGCUAAAUCCUGCUAGAGAGAAUUCUAGAAAGAUGAGGU
>CP000764_Bacillus_cereus_subsp.
UUCUUAUCUAGAGAGGUAGAGGGACUGGCCCUAUGACACCUCAGCAACCAUUAACAAACUUGUUAAUAAGGUGCUAAUUCCAGCAAAUUAUCAAAUAAUUUGAGAGAUAAGAA
>CP001078_Clostridium_botulinum_E3
UUCUUAUCGAGAGUGGUGGAGGGACUGGCCCUAUGAAACCCGGCAACCAAUAUAUUAUAUAUAUAAGGUGCUAAAUCCUGCAGUAAGUAACUGAUAGAUAAGGG
>ACMW01000090_Bacillus_mycoides_Rock3-17
UUCUUAUCUAGAGAGGUAGAGGGACUGGCCCUAUGACACCUCAGCAACCAUUAACACGUUCGUUAAUAAGGUGCUAAUUCCAGCAAAUUGUGAAAAGAUUUGACAGAUAAGAA
>ABWP01000002_Clostridium_hiranonis_DSM
ACCUUAUCAAGAGAGGCUGAGGGACAGGCCCGAUGAAGCCCGGCAACCACCCAUAAGGGAAAAGGUGCUAAUUCCUACAGGAUUUAUCCUGAAAGAUGAGGU
>ACMV01000059_Bacillus_mycoides_Rock1-4
AGCUUAUCAAGAGAAGCGGAGGGAACUGGCCCUACGAAGCUCAGCAACCUGCUUAUAAGAAGCAAGGUGCUAAGUCCAGCAAAAUGGCAUCCAUUUUGAAAGAUAAGGU
>CP000813_Bacillus_pumilus_SAFR-032,
UUCUUAUCAAGAGAGGCAGAGGGACUGGCCCUGUGAAGCCUCAGCAACCGGUGUAGUAGAAAUCUAUUUUCUAUGACCAAGGUGCUAAAUCCAGCAAGCAACUGCUUGGAAGAUAAGAA
>CP000727_Clostridium_botulinum_A
UACUUAUCAAGAGAGGCGGAGGGACUGGCCCUGUGAAGCCCAGCAACCUAUAUGAAAGUGAAUAUAAGGUGCUAAAUCCUGCAGCAUAAGCUGAGAGAUGAGGA
>ACMP01000006_Bacillus_cereus_AH603
CUCUUAUCAAGAGUGGCGGAGGGACUGGCCCGAUGAUGCCCGGCAACCGAGCUUAGAACUUAUAAGCUAAGGUGCUAAUUCCUGCAGAACGAUUUUCGUUUUGGAAGAUAAGAG
>ABRX01000004_Bacillus_pumilus_ATCC
CUCUUAUCAAGAGAGGCAGAGGGACUGGCCCUAUGACGCCCGGCAACCGUUUCUACUAUAGAAAUUGGUGCUAAUUCCUGCAAAGCUGUUACAGCUUUGACAGAUAAGAG
>CP001034_Natranaerobius_thermophilus_JW_NM-WN-LF,
UCCUUAUCAAGAGUGGUGGAGGGACUGGCCCUAUGAAGCCCGGCAACCGGCAGCAGCUAAUCCUGCUGUAAAGGUGCCAAAUCCUGCAGAAGUGUAUUACUUCUGACAGAUAAGGA
>CP001056_Clostridium_botulinum_B
AUCUUAUCAAGAGUGGUGGAGGGACUGGCCCUAUGAAACCCGGCAACCAAAUGAUUACUUAUCAUUUAUGGUGCUAAAUCCUGCAACUUAUGGAGUUGAUAGAUGAGAG
>ABDP01000004_Clostridium_botulinum_Bf
CUCUUAUCAAGAGAGGUGGAGGGAAAAGGGCCCUAUGAAACCCGGCAACCAGUGAUAUUCACUAAGGUGCCAAUUCCUGCAGUAUUAUCUGCAAGAUAAGAG
>CP000922_Anoxybacillus_flavithermus_WK1,
CUCUUAUCAAGAGAGGUGGAGGGAUGUGCCCGAUGAAACCCGGCAACCGUCAGCGCUGCUGAAAUGGUGCCAAUUCACACAAAGCGUUUGCUUUGAGAGAUAAGAG
>CP001393_Caldicellulosiruptor_bescii_DSM
UUCUUAUCAAGAGUGGCGGAGGGACUGGCCCAAUGAAGCCCGGCAACCGGAAAAAGGUAGGGGUGCCCUUUUUCUUGGUGCCAAUUCCAGCAGGUAUUUUUUUAAAAUACCUGGCAGAUAAGAA
>CP000679_Caldicellulosiruptor_saccharolyticus_DSM
UUCUUAUCAAGAGUGGUGGAGGGACUGGCCCAAUGAAGCCCGGCAACCGGAAAAAGGUAUGGGUGCCCUUUUUCUUGGUGCCAAUUCCAGCAGGUAUUUUUAAAAUACCUGGCAGAUAAGAA
>ABDA02000002_Bacillus_cereus_AH1134
CUCUUAUCUAGAGAGGUGGAGGGACUGUGCCCUGUGAAACCCAGCAACCAUCAAUUUUUACAUUGAAAUGGUGCUAAUUCCUGCAAAGCAAAUGCUUUGAGAGAUGAGAG
>ACLX01000083_Bacillus_cereus_AH621
UUCUUAUCUAGAGAGGUAGAGGGACUGGCCCUUUGACGCCUCAGCAACCAUUAACAUUCAUUCGUUAAUAAGGUGCUAAUUCCAGCAAAUUGUGAAAGAUUUGACAGAUGAGAA
>ABKW02000003_Clostridium_sporogenes_ATCC
CUCUUAUCAAGAGAGGUGGAGGGAAAAGGGCCCUAUGAAACCCGGCAACCAGUGAUAUUCACUAAGGUGCCAAUUCCUGCAGUGCUAUCUGCAAGAUAAGAG
>CP001348_Clostridium_cellulolyticum_H10,
UCCUUAUCAAGAGAGGUGGAGGGAAUGGGCCCGAUGAAACCCGGCAACCAGCAUUUUUUGCAUGGUGCCAAUUCCUGCAGGCUAUGCCUGGAAGAUGAGGG
>ABVH01000010_Geobacillus_sp._G11MC16
CGCUUAUCAAGAGCGAGGGAGGGACUGGCCCGAUGAACUCCGGCAACCUGCUUCAUUUAGCAAGGUGCCAAUUCCAGCAAAAUGGAUUCCAUUUUGGAAGAUAAGAC
>CP000560_Bacillus_amyloliquefaciens_FZB42,
UUCUUAUCAAGAGAAGCCGAGGGACUGGCCCGACGACGCUUCAGCAACCGGUGUAGUGGUUUACCCAAACCAUGACCAAGGUGCUAAAUCCAGCAAGCUAAAAACAGCUUGGAAGAUAAGAA
>CP000721_Clostridium_beijerinckii_NCIMB
AACUUAUCAAGAGUGGUGGAGGGACUGGCCCGAAGAAACCCAGCAACCGGUAAAUUUUAUAGAAUUACUUGGUGCUAAAUCCUGCAGCGUAAGAGCUGGUAGAUAAGGU
>ACMR01000082_Bacillus_cereus_AH1271
UUCUUAUAAAGAGAGGUGGAGGGACUGGCCCUUUGAAACCUCAGCAACCUAAUAUUACAUAAAGGUGCUAAAUCCUGUAGGAUCUAAAAGUCCUAAAAGAUAAGAA
>ACLP01000020_Staphylococcus_hominis_SK119
CUCUUAUCAAGAGUGGUGGAGGGAUGUGCCCUACGAAACCCAGCAACCGUCAUUGUAUGACAUGGUGCUAAUUCACAUAAAGUUAAUCAUACUUUAGAAGAUGAGAG
>ACLW01000047_Bacillus_cereus_MM3
UUCUUAUUAAGAGAGGUGGAGGGACUGGCCCUUCGAAGCCUCAGCAACCUUAUGUGAUAUAAAGGUGCUAAAUCCUGUAGGAUCUAAAAGUCCUAAUAGAUAAGAA
>ACNG01000055_Bacillus_thuringiensis_serovar
UUCUUAUUAAGAGAGGUGGAGGGACUGGCCCUUCGAAGCCUCAGCAACCUAAUGUGAUAUAAAGGUGCUAAAUCCUGUAGGAUAUAAAAGUCCUAAUAGAUAAGAA
>AP009484_Macrococcus_caseolyticus_JCSC5402
UGCUUAUCCAGAGUGGUGGAGGGACUGGCCCUAUGAAACCCGGCAACCUAUUAAUUUAGGUGCUAAUUCCAGCAGGUAUAUCCUGAAAGAUAAGGU
>ABFU01000060_Bacillus_coahuilensis_m4-4
CUCUUAUCGAGAGCGGCGGAGGGAAUAGGCCCUGUGAAGCCCGGCAACCAUCAAGCGAAUUUUGCUUGAAAAGGUGCUAAUUCCUACAGGUAAUCUACCUGGAAGAUAAGAG
>AAML04000010_Clostridium_difficile_QCD-32g58
AUCUUAUCAAGAGUGGCAGAGGGACUGGCCCUGUGAAGCCCGGCAACCAGUAUAUUUAAUUAUACAUUGGUGCUAAAUCCUGCAGCAUUUAUGCUGAAAGAUGAGUA
>ABFD02000009_Clostridium_difficile_QCD-66c26
UUCUUAUCCAGAGUGGUGAAGGGACUGGCCCUAUGAAACCCAGCAACCAGUAUAUUUUUAUAUACAUUGGUGCUAAAUCCUGCAGUAUUAUACUGAAAGAUGAGUC
>AARM02000086_Listeria_monocytogenes_FSL
CUCUUAUCGAGAGCGGCAGAGGGACUGGCCCGAUGAAGCCCGGCAACCUAACUUUAUUUAAGCGUAAAGUGAAGGUGCUAAUUCCAGCAAAAAUGGUGUAUUCCGUUUUGAUAGAUAAGAG
>ACFR01000002_Staphylococcus_capitis_SK14
CUCUUAUCGAGAGAGGUGGAGGGAUGUGCCCUAUGAAGCCCGGCAACCGUCUGAUAUAGAAAUGGUGCCAAUUCACAUAAAGUUCAACUUUAGAAGAUGAGAG
>AM295250_Staphylococcus_carnosus_subsp.
CUCUUAUCAAGAGAGGUGGAGGGAUGUGCCCUGCGAAACCCGGCAACCGUCUUUAUAUAGAAAUGGUGCCAAUUCACAAAAAGUUGAACUGCUUUUGAAGAUGAGAG
>AARL02000014_Listeria_monocytogenes_FSL
CUCUUAUCGAGAGCGGCAGAGGGACUGGCCCGAUGAAGCCCGGCAACCUAACUUUAUGUAAGCGUAAAGUGAAGGUGCUAAUUCCAGCAAAAUGGUGUAUUCCGUUUUGGUAGAUAAGAG
>ABKL02000024_Clostridium_difficile_QCD-23m63
AUCUUAUCCAGAGAGGUGGAGGGACUGGCCCUAUGAAACCCGGCAACCAGUAUAUUUAUAUACAAUGGUGCUAAAUCCUGCGGCGAAAGCUGAGAGAUGAGUA
>ACND01000092_Bacillus_thuringiensis_serovar
UUCUUAUCACGAGAGGUGGAGGGACUGGCCCUAUGAUACCUCGGCAGCGGAUUCGUUAGGAAUACUGUGCCAAUUCCAGCAAGGUAACUUGAAAGAUAAGAA
>ACMS01000020_Bacillus_cereus_AH1272
CUCUUAUCCAGAGAGGUGGAGGGACUGGCCCUACGAUACCUCAGCAACGGGUUUUUUAAUACCGUGCUAAUUCCAGCAAGCUUAAAGUAAGCUUGGAAGAUGAGAA
>ACMM01000043_Bacillus_cereus_Rock4-2
UACUUAUCCAGAGAGGUAGAGGGACUGGCCCUAUGACACCUCAGCAGCGGGUUCUGUAGUAGGAACACCGUGCUAAUUCCAGCAAGCAAGUCUUGAAAGAUAAGUG
>ACLY01000071_Bacillus_cereus_R309803
CUCUUAUCAAGAGCAGGUGGAGGGAUUUGGCCCGAUGAAGCCCAGCAACCGACCGUAAUACCAUUGUGAAAUGGGGCGUAUAUUUACGACGCCAAAAGGCACGGUGCUAAUUCCAGCAGAAAGUAUACUUUCUGGUAGAUAAGAG
>CP000817_Lysinibacillus_sphaericus_C3-41,
CUCUUAUGAAGAGCGGCGGAGGGAAGUGCCCUAUGAAGCCCGGCAACCAUCACAUAGUGAAAAGGUGCCAAAUCACCCAAAGAUUUUUCUUUGAAAGAUGAGAG
>ACMT01000176_Bacillus_cereus_AH1273
CUCUUAUCAAGAGCAGGUGGAGGGAUUUGGCCCGAUGAAGCCCAGCAACCGACCGUAAUACCAUUGUGAAAUGGGGCGUUUAUUUACGCCAAAAGGCACGGUGCUAAUUCCAGCAGAAAGUUUACUUUCUGGCAGAUAAGAG
>ACNK01000182_Bacillus_thuringiensis_IBL
UUCUUAUCAAGAGAGAUGGAGGGACUGGCCCGAUGAAAUCUCAGCAACAGGCUAUAUCAAAGUACUGUGCUAACUCCAGCGAACGCAAUAGGCGUUUGAAAGAUGAGGA
>ACME01000005_Bacillus_cereus_BDRD-Cer4
AUUGUAUCAAGAGAGGUGGAGGGACUGGCCCUUUGAAACCUCGGCAACAGGUUCAUUUUGAAUACUGUGCCACUUCCUGCAAGCUUUAUGCUUGAAAGAUAGAAU
>ABGD02000008_Anaerotruncus_colihominis_DSM
ACCUUAUAAAGAGCGGCGGAGGGACUGGCCCUGUGAAGCCCGGCAACCUGCAUAUUGCAAGGUGCCAAAUCCAGCGGUAUGACCGAGAGAUGAGGA
>CP001099_Chlorobaculum_parvum_NCIB
CUAUCAUCCAGAAAGGCGGAGGGACUGGCCCUGCGAAGCCUUGGCAACCUUCAUAUCACCUAUGAGAGGUGCCAAAUCCAUCCCGGAGGAAUUCCGGGAAAGAUGAUGU
>ACMJ01000013_Bacillus_cereus_Rock3-29
CCUUUAUCAAGAGAGGCAGAGGGACCGGCCCUUUGAAGCCCAGCAACCUCAGUUUAUAAGAACCGAAUAGGUGCUAAUUCCUGCAAAAUGCAUUGCAUUUUGGAAGAUAAAAC
>CP001337_Chloroflexus_aggregans_DSM
UGCUCAUCGAGAUGGGCUGAGGGACUGGCCCGAUGACGCCCGGCAACCCCCAACAGGGAAGGUGCCAAAUCCAGCGGCAAUGAAGAACAUUGGCCGAAAGAUGAGAG
>ACGB01000028_Acidaminococcus_sp._D21
UGCUCAUCAAGAGUGGCGGAGGGAAUGGCCCUAUGAACCCACAGCAACCAUGGCCUCAUGGCCAACGGUGCUAAAUCCUGCAAUGUAAUGAUUGUAAGAUGAGAG
>ACMZ01000099_Bacillus_thuringiensis_Bt407
UUCUUAUCAAGAGCAGGUGGAGGGACGAGCCCGACGAAACCCGGCAACCGAUCUACAAUCGUAGACACGGUGCUAAUUCUCGCAGCAUUAUGCUGACAGAUAAGGA
>AASE01000018_Chlorobium_ferrooxidans_DSM
CUAUCAUCGAGAAAGGUGGAGGGACUGGCCCUGAGAAACCUUGGCAACCGUCAAUUCAUAAUGAAGUAUGAACGGUGCCAAUUCCAUCCCGGUAUAAAGGUCGGGAAAGAUGAUGG
>ACOK01000109_Ruminococcus_flavefaciens_FD-1
ACCUUAUCAAGAGCGGCGGAGGAAACAGGUCCUGUGAAGCCCGGCAACCUGACUAUUUCGGUCAAGGUGCUAAUUCCUGCGGUUUAUCCGGAAGAUGAGGA
>ACJB01000070_Staphylococcus_epidermidis_M23864_W1
CUCUUAUCCUGAGUGGUGGAGGGACAUGGACCCAACGAAACCCAGCAACCUCUUUUUAGUAAAGAAAGGUGCCAAACCGUUUGCAGACAUAUAUCGUCUGAACGAUAAGAG
>AP008971_Finegoldia_magna_ATCC
AUCUUAUUAAGAGUAGUGGAGGGAAUGGGCCCUAUGAAACUCAGCAACCUAUUAAAUUAGGUGCUAAAUCCCACAGGAAAUCCUGAAAGAUAAGUU
>ACNI01000057_Bacillus_thuringiensis_serovar
UACUUAUCCAGAGAGGUGGAGGGAACGGCCCUAAGAAACCUCAGCAACCCCUAUGCAAUUUUAUAGGAAGGUGCUAAUUCCGCAGAGAACACGAUGUGUUUUUUGAAAGAUAAGAG
>CP000975_Methylacidiphilum_infernorum_V4,
CUCUUAUCGAGAGCGGUGGAGGGACUGGCCCUGUGAAACCGCGGCAACCGGAAAAGAGAGUCUUUUCGUCAAGGUGCCAAUCCCAGCCCUUUGAAGCGUAAGGGAAGGAUGAGAG
>ACLA01000020_Selenomonas_flueggei_ATCC
ACCUCAUCCAGAGCAGCGGAGGGAAUGGCCCGAUGAAGCUGCGGCAACCAUGGCAAUGUGUGCCAACGGUGCCAAUUCCUAUAGGCGGAGCGCCUAUGAGAUGAGAG
>ACLT01000057_Bacillus_cereus_ATCC
UACUUAUCCAGAGAGGUGGAGGGAACGGCCCUAAGAAACCUCAGCAACCCCUAUGCAAUUUUAUAGGAAGGUGCUAAUUCCGCAGAGGACACGAUGUGUUUUUUGAAAGAUAAGAG
>CP000860_Candidatus_Desulforudis_audaxviator
CUCUUAUCGAGAGUGGCGGAGGGACUGGCCCGAUGAAGCCCGGCAACCAGUCGGUGGCGGUGGUCACCGGCCAGGUGCUAAUUCCUGCGGGAGAUCGAUUCUUCUGGGAGAUAAGAG
>ACMD01000102_Bacillus_cereus_BDRD-ST196
UUCUUAUCAAGAGAGAUGGAGGGACUGGCCCGGUGAAAUCUCAGCAACAGGCUAAAAAAGCACUGUGCUAAUUCCAGCAAACGUAAAAGGCGUUUGGAAGAUGAAGG
>ACMU01000050_Bacillus_mycoides_DSM
UACUUAUCCAGAGAGGUAGAGGGAACGGCCCUUUGAAACCUCAGCAACCCCUAUGUAAUUACAUAGGAAGGUGCUAAUUCCGCAGAGGACACUAUGUGUCUUUUGAAAGAUAAGGG
>ACEC01000115_Clostridium_methylpentosum_DSM
GUCUUAUCAAGAGUGGUGGAGGUAACAGGACCUGUGAAGCCCGGCAACCUUUUGAGUAAGGUGCCAAAUCCUGCGGCUAUGCCGAAAGAUGAGAA
>CP001364_Chloroflexus_sp._Y-400-fl,
CACUCAUCCAGAGCGGUGGAGGGACCGGCCCGUUGAAACCGCAGCAACCCUCGUAUGCGUCGCCGCAUACGAACGGUGCUAAGUCCGGCAGAGGUGUUCUGGAAGAUGAGCG
>CT573074_Kuenenia_stuttgartiensis_genome
AUCUUAUCCGGAGUGGCAGAGGGACUGGCCCUGUGAAGCCACAGCAACCGGCCUGUUCAGAUUACGUCUGAACAUGGUGCAGGUGCUAAUUCCUGUCUCAAGUUUUUGGGAAAAGAUAAGAU
>AM263198_Listeria_welshimeri_serovar
AUCUUAUCAAGAAAGGUGGAGGGUUCUGGCCCGAUGAAGCCUUGGCAACCGGAUUUUCACGGUGCCAAAUCCAGCAGUUAACACUGACAGAUAAGGC
>ACKT01000016_Selenomonas_noxia_ATCC
ACCUCAUCCAGAGCAGUGGAGGGAAUGGCCCGAUGAAGCUGCGGCAACCAUGACGACUGGGUCAACGGUGCCAAUUCCUUUAGGCGGACUGCCUAUGAGAUGAGAG
>CP001100_Chloroherpeton_thalassium_ATCC
CUGUCAUCAAGAAAGGUGGAGGGAAAGGCCCUGCGAAACCUUGGCAACCGCUCAAAUAAAAAUGUGAGUUGGUGCUAAUUCCUACCCGGUGUAAACUACCAGCGGGAUAGAUGACGG
>CP000239_Synechococcus_sp._JA-3-3Ab,
UCUUUAUCCAGAGCAGACUGAGGGAUCAGGCCCAACGAAGCUGCGGCAACCGGCGGAAGCCUCCGCUACGGUGCCAACUCCUGCGGUUAGUCAGUAACCGAAAGAUAAAGG
>ACIH01000230_Paenibacillus_sp._oral
AUCUUAUCAAGAGCAGGUGGAGGGACUAGCCCGAUGAUACCCGGCAACCGGCGAUGAAACCCAUCGCAGCGGUGCUAAUUCUUGCAGGACCGUCCGUUUCGAACGCUGGACGGCUUCUGAGAGAUGAGAG
>ACIK02000010_Veillonella_dispar_ATCC
AACUCAUCAAGAGUAGUGGAGGGAUAGGCCCUGUGAAGCUACAGCAACCAUUCCAAGAGGAAAAGGUGCUAAUUCCUAUGACAAAUGUCGUUAGAUGGGAG
>CP000607_Chlorobium_phaeovibrioides_DSM
CUAUCAUCGAGAAAGGUGGAGGGACUGGCCCUGAGAAGCCUUGGCAACCGUCAUUCCUGUAAUGAUUGGUGCCAAUUCCAUCCUGGCAGGGACGCCGGGAAAGAUGACGG
>CP000108_Chlorobium_chlorochromatii_CaD3,
CUAUCAUCCAGAAAGGUGGAGGGACUGGCCCAAAGAAGCCUUGGCAACCGUUAUUGUACUGCAAUAAUAGGUGCCAAUUCCAUCCUUAACAUGGUAACUACCUGUUAAGGAACGAUGAUGG
>ABIB01000001_Kordia_algicida_OT-1
UCGUUAUCAAGAAAGGCUGAGGGAAUAGACCCGAUGAAGCCUUAGCAACCCUUUACACAUAAAGAAGGUGCUACAUUCUACUGCGCAAGCGGAUAGAUAACAA
>AANC01000003_Leeuwenhoekiella_blandensis_MED217
AUGUUAUCAAGAAAGGCGGAGGGAAUAGACCCUAUGAAGCCUUAGCAACCCUUUCUCCCGAAAGAAGGUGCUACAUUCUAUCUGUUUUUGCAGAAUAGAUAACGC
>ACBZ01000203_Blautia_hydrogenotrophica_DSM
CUCUUAUUCAGAGUGGUGGAGAUAUUAAGGAUCAGUGAAACCACGGCAACCCCUGACAAAAGGAAGGUGCCAACCUGAGCGAAGAAAUUCGAACAAUAAGAG
>CP001108_Prosthecochloris_aestuarii_DSM
CUGUCAUCCAGAAAGGUGGAGGGACUGGCCCUGAGAAGCCUUGGCAACCGUCAUUCGUGAUUGGUGCCAAUUCCAACCCGGAGAGCUGUCCGGGAAAAGAUGAUGG
>CU207366_Gramella_forsetii_KT0803
UCGUUAUCAAGAAAGGUUGAGGGAUUAGACCCUGUGAAACCUUGGCAACCCUCCUGUAAUGGGAGAAGGUGCUACGUUCUACCACGCCAGUCGUGGAUAGAUAACUC
>ACIN02000013_Abiotrophia_defectiva_ATCC
CUCUUAUUCAGAGUGGCGGAGAGUGAAGGCUCUGUGAAGCUACGGCAACCCCUGAAAGAUGGAAGGUGCCAACCUGAGCGAAGUUUUACUUCGAGCAAUAAGAG
>AARI02000249_Listeria_monocytogenes_FSL
AACUUAUCAAGAAAGGUGGAGGGUUCUGGCCCCGUGAACCUUGGCAACCGGAAGUUUCACGGUGCCAAAUCCAGCAGGUAACACUGACAGAUAAGGC
>ABIL02000006_Anaerofustis_stercorihominis_DSM
ACCUUAUUUAGAGCGGUGGAGUGAAUAGGCACUAUGAAACCCGGCAACCGGCAAAGGUACGGUGCUAAUACCUACGGGAUUUUUCCGAAUGAUGAGUA
>CP000096_Chlorobium_luteolum_DSM
CUAUCAUCGAGAAAGGUGGAGGGACUGGCCCUGAGAAGCCUUGGCAACCGUCAUUGACCGUCAGUGAUUCAAUGGAUUGCAUUGAUUCAUGUAUUGAGGUAAUGAUUGGUGCCAAUUCCAUCCCGGUUGAAGGCCGGGAAAGAUGAAG
>AAPR01000022_Psychroflexus_torquis_ATCC
GAUUUAUAAAGAAGAGGCGAGAGACAGGCUCCGCGACCCUCGGCAACCUCAACAAAGUGUUGAAAGGUGCUAAUUCCUGCCCGACAAGGGACAUAUAAAUU
>ABRU01000018_Brevundimonas_sp._BAL3
CACUCAUCAAGACCGGCUGAGGGAUUAGGCCCUUUGACGCCGGGGCAACCAUCGGGUUUCACCACCCGAAACGGUGCCAACUCCUGCGGGGUCCUUCGGGGUCGCGAGAGAUGAGUG
>AAWS01000061_Microscilla_marina_ATCC
GAUUUAUAAAGAAGCGCUGAGAGAGUAGGCUCGAUGAAGCGCUGGCAACCUGCUACACAGUAAGGUGCUAAGUCCUACCUAAUUUAUUCAUUAGGAAAGAUAAAUC
>ABOU02000055_Ruminococcus_lactaris_ATCC
CUCUUAUUCAGAGCAGUGGAGAUACAAAGGAUCUAAGAAGCUGCGGCAACCCCACAUUAUAAAGGAAGGUGCCAACCUGAGCGAGUUACUCGAACAAUAAGAG
>ACEX01000437_Streptomyces_hygroscopicus_ATCC
CGCUCAUCCAGAGGGGCAGAGGGAACGGCCCGUUGAAGCCCCGGCAACCCUCCAGCUGGUCUCGCGUCCUGUAGCGAGGCUCCCAGCUCGGGAAGGUGCCAAUUCCGUCUCGUGGCGAAAUGCGUCCCGAGGAAGAUGAGGA
>ABOX02000046_Pedosphaera_parvula_Ellin514
AUCUCAUGAAGAGUGGUUGAGGGACUGGCCCUACGAAACCACGGCAACCGGCUGGGACGCGAUUUCCAGUGCAGGUGCCAAGUCCAGCUCGAGCACCAUUAGCUCGGGGAAAAAUGAGAA
>CP001275_Thermomicrobium_roseum_DSM
CGCUCAUCUCGAGCGGUGGAGGGAACGGCCCGACGAAACCCGGCAACCAGCGCAGGCCACUGCGCCAGGUGCCAAUGCCGGCGGAGCGGGAAAGCUCCGCACGAUGAGCG
>ABWO01000038_Clostridium_nexile_DSM
CUCUUAUUCAGAGUGGUGGAGGUAAAAGGAUCUAUGAAGCCACGGCAACCCCGGGAACGGAAGGUGCCAACCUGAGCGAGUAAUCGAACAAUAAGAG
>AAVO02000010_Ruminococcus_obeum_ATCC
CUUUUAUUCAGAGUGGUGGAGAUACAAAGGAUCUGAGAAGCCACGGCAACCCCUUUAUGUAUGAGGAAGGUGCCAACCUGAGCGAGACAUCGAACAAUAAGAG
>ABYX01000149_Streptomyces_roseosporus_NRRL
AGCUCAUCCAGAGGGACUGAGGGAACGGCCCGUUGAAGUCCCGGCAACCCUCCUGCCGACCGCGAGGUCACGGUGGGGAAGGUGCCAAUUCCGUCUUGCGGCGAAAUGCGUCGCGAGGAAGAUGAGGA
>CT573213_Frankia_alni_str.
GGCUCAUCCAGAGGGGCAGAGGGAACGGCCCAGUGAAGCCCCGGCAACCACCCGCAUCCGAUGCGUGGCAGGUGCUAAUUCCGACCCGUGGCAGGUUGCCCCGGGAAAGAUGAGGA
>ABVR01000040_Coprococcus_comes_ATCC
CUCUUAUUCAGAGUGGUGGAGGUACAAAGGACCUGCGAAGCCACGGCAACCCCGGUAAGCCGGAAGGUGCCAACCUGAGCGAGCAAUCGAACAAUAAGAG
>BA000030_Streptomyces_avermitilis_MA-4680
CGCUCAUCCAGAGGGGCAGAGGGAUACGGCCCGAUGAAGCCCCGGCAACCCUCCAGCCGGUCUUGUCACGUUGAUGUGGCGAGGCUCCCGGCUCGGGAAGGUGCCAAAUCCGUCUCACGGCGAAGUGCGUCGUGAGGAAGAUGAGGA
>CP000885_Clostridium_phytofermentans_ISDg,
CUCUUAUUCAGAGUGACGGAGAGUAAAGACUCAGUGAAGUCACGGCAACCCCCUAUGGGAAGGUGCUAAGUUGAGCGAGCAAUCGAACAAUGAGAG
>ACEZ01000126_Streptomyces_viridochromogenes_DSM
AGCUCAUCCAGAGGGGCAGAGGGAAACGGCCCGAUGAAGCCCCGGCAACCCUCCAGUCGGUACUCGUAGGUCACUGGCGACCACUUCGCGAGGCUCCCGACUAGGGAAGGUGCCAAAUCCGUCUCACGGCGAGAUGCGUCGUGAGGAAGAUGAGGA
>AM420293_Saccharopolyspora_erythraea_NRRL2338
AGCUCAUCCAGAGGGGCAGAGGGAACGGCCCGUUGAAGCCCCGGCAACCAUCUCGGCGUAUCGCGCAUUCCGCGAGGCCGCCGGCGAAAAAGGUGCCAAUUCCGACCCGUCCGCGGGACAGAUGAGGA
>ACIP02000004_Shuttleworthia_satelles_DSM
CUCUUAUUCAGAGUGGUGGAGAUACAUAGGAUCCGUGAAGCCACGGCAACCCCCAAAGCGGUAGGUGCCAACCUGAGCGAGUAUGUUCGAACAAUAAGAG
>AAXA02000011_Dorea_formicigenerans_ATCC
CUCUUAUUCAGAGCAGUGGAGGUACAAAGGACCUGUGAAGCUGCGGCAACCCCCGGUUCGGGAAGGUGCCGACCUGAGCGAGUAAUCGAACAAUAAGAG
>CP000383_Cytophaga_hutchinsonii_ATCC
GAUUUAUAAAGAAGAGGGGAGAGAACGGGCUCUUUGAACCUCUAGCAACCUCCGGGAGCAAAUCCAGAAAGGUGCUAAUUCCUGACCUGAAUAAACAGGGCAUAUAAAUU
>ACII01000156_Ruminococcus_sp._5_1_39B_FAA
CUUUUAUUCAGAGUGGUGGAGAUACAAAGGAUCUGCGAAGCCACGGCAACCCCUGUUUGUGUAGGAAGGUGCCAACCUGAGCGAGUGAUCGAACAAUAAGAG
>ACEW01000347_Streptomyces_sp._C
CGCUCAUCCAGAGGGGCAGAGGGACACGGCCCGUUGAAGCCCCGGCAACCCUCCAGUCGGUUCUCGCCAGCGCGAGGCCCCGGCUAGGGAAGGUGCCAAUUCCGUCUCAUGGCGAAGUGCGCCAUGGGGAAGAUGAGGA
>AAVP02000024_Ruminococcus_torques_ATCC
CUCUUAUUCAGAGCAGUGGAGAUACAAAGGAUCUGAGAAGCUGCGGCAACCCCUGAACAGGAAGGUGCCAACCUGAGCGAGUCAUCGAACAAUAAGAG
>ABJH01000081_Streptomyces_clavuligerus_ATCC
CGCUCAUCCAGAGGGGCAGAGGGAAACGGCCCGUUGAAGCCCCGGCAACCCUCCAGCCGGUCUCGUCGCGCACAGCGCAGCGGGGCUCCCGGCUCGGGAAGGUGCCAAUUCCGUCUCAUGGCGAAACGCGUCAUGAGGAAGAUGAGGA
>ACEV01000067_Streptomyces_sp._AA4
CGCUCAUCCAGAGGGGCAGAGGGAACGGCCCGACGAAGCCCCGGCAACCGGCGUGCAGCCUGUCAUCCCGCGAUCGCGGGGUAGCUGACGACCACGGUGCCAAUUCCGGCCCGCUUCGGCGGGGCAGAUGAGGA
>ABWN01000022_Butyrivibrio_crossotus_DSM
UGCUUAUUCAGAGUGAUGGAGAUACAUAGGAUCUGUGAAGUCACGGCAACCCCCUUGGCGGAAGGUGCCAACCUGAGCGAAAGUAUUCGAGCAAUAAGUG
>ABVK02000003_Thermus_aquaticus_Y51MC23
CUCUUAUCCAGAGCGGUGGAGGGUACGGCCCUGUGAAACCGCGGCAACCUCCCGCUCCUUCCGUUCCAUGGCCGGAAGCGGGCGGGGCUGGUGCCAACGCCGGCCCGGGCGGGGGAAACGCCCGGGAACGAUAAGAG
>CP000249_Frankia_sp._CcI3,
GGCUCAUCCAGAGGGGCAGAGGGAACGGCCCAGCGAAGCCCCGGCAACCACCCGCAUCCCGUGCGCGGCAGGUGCUAAUUCCGGCCUGGUGGCAGACUGCCCCGGGAAAGAUGAGGA
>AAYG02000021_Ruminococcus_gnavus_ATCC
CUCUUAUUCAGAGCAGUGGAGGUACAAAGGACCUGUGAAGCUGCGGCAACCCCGUCAAGGAAGGUGCCGACCUGAGCGAGCAAUCGAACAAUAAGAG
>ABJF01000395_Streptomyces_sp._Mg1
CGCUCAUCCAGAGGGGCAGAGGGACACGGCCCGUUGAAGCCCCGGCAACCCUCCAGUCGGUUCUCGCGAUCGCCCGCACGGCGACACCAGCGAGGUCCCCGGCUAGGGAAGGUGCCAAUUCCGUCUCAUGGCGAAGUGCGCCAUGGGGAAGAUGAGGA
>CP000820_Frankia_sp._EAN1pec,
GGCUCAUCCAGAGGGGCAGAGGGAACGGCCCAGCGAAGCCCCGGCAACCACCGUCGCAUCCAUGCGCGGCAGGUGCUAAUUCCGACCCGGGACGCAGCCGGCUCCCGGGAAAGAUGAGGA
>ACEU01000265_Streptomyces_sp._SPB78
CGCUCAUCCAGAGGGGCAGAGGGAUACGGCCCGUUGAAGCCCCGGCAACCCUCCAGCCAGUCUCCGCGCGGUUCACCGAUACCGCCACCGAAGGCCCUGGCUCGGGAAGGUGCCAAUUCCGUCUCGCGGCGAGAUGCGCCGCGGGGAAGAUGAGGA
>CP000112_Desulfovibrio_alaskensis_G20,
AACUCAUGAAGAGGACGAGAGGGGUCUGGCCCGAUGACCGUCCGGCAACCUGCCCGCAAGGCAAGGUGCCAAAGCCAGCCACGGUGAGAUGCCGCGGUGCCAUGAGGU
>ABYC01000290_Streptomyces_albus_J1074
CGCUCAUCCAGAGGGGCAGAGGGACACGGCCCGUUGAAGCCCCGGCAACCCUCCGGUCGGUACUCCCGGCGCGUGUUCCACCCGCGUCCGCGAGGCUCCCGGCUCGGGAAGGUGCCAAUUCCGUCUCGCGGCGAGAUGCGUCGCGAGGAAGAUGAGGA
>ACES01000173_Micromonospora_sp._ATCC
ACCUCAUCCAGAGGGGCAGAGGGAUACGGCCCGACGAAGCCCCGGCAACCACCCGCACGUUCGAUGACGAGCGGCGCGGACAGGUGCCAAUUCCGUCCCCGCCGCAGGGUGCGAUGCGGGGAAAGAUGAGAG
>AP008226_Thermus_thermophilus_HB8
CUCUUAUCCAGAGCGGUGGAGGGUACGGCCCUGUGAAGCCGCGGCAACCUCCCGCCCCUUCCGUUCCAUGGCCGGAUGCGGGCGGGGCUGGUGCCAACGCCGGCCCGGGCGGGGGAAACGCCCGGGGACGAUAAGAG
>ABXP01000190_Carboxydibrachium_pacificum_DSM
GUUUUGUACAGUUUGGGUAACCAGGGAAAGAGCCCGAUGAAACCCGGCAACCUGUCCUUUUAAGGAUAAGGUGCCAAUUCUCUCAGAAGAUUUUUUCUUCUGAAAGAUGAGGG
>ABYA01000312_Streptomyces_ghanaensis_ATCC
AGCUCAUCCAGAGGGGCAGAGGGACACGGCCCGAUGAAGCCCCGGCAACCCUCCAGCCGGUUCUCGUGUCGAUCGUUGUGCGCGCACAGCCGAUCGCACCCGCGAGGCUCCCGGCUAGGGAAGGUGCCAAAUCCGUCUCACGGCGAGAUGCGUC
>CP001638_Geobacillus_sp._WCH70,
UUCUUAUCAAGAGAGGUGGAGGGACUGGCCCAAUGAAGCCCGGCAACCGGUUGUUUCAACAUGAUGCUAAUUCCAGCAGAGCGAAUUGCUCUGAGAGAUAAGAA
>CP002040_Nocardiopsis_dassonvillei_subsp.
UGCUCAUCCAGAGGGGUGGAGGGACCGGCCCUGCGAAGCCCCGGCAACCAUUCCAGCAUGUGACACCCGCGAACCCGCGGGACGGCUGGGACAGGUGCCAACUCCGGCCUGGGGACAAGGUGUCCGCCAGGAAAGAUGAGGG
>CP001700_Catenulispora_acidiphila_DSM
CGCUCAUCCAGAGGAGCUGAGGGACCGGCCCUACGACGCUCCGGCAACCAUCCGUUCUGCCACCUCAUCGUGGCACGGCGCGGUGCCAACUCCGGCCCACCCGGCAGCCGCCGAGCCGUGGGAAAGAUGAGGA
>CP001825_Thermobaculum_terrenum_ATCC
GCCUUAUCAAGAGAGGUGGAGGGAGACGGCCCUGUGAAGCCCGGCAACCAGCGCCCAGGAGCGCCAGGUGCCAAUUCCGGCGAGGUCACUCGCAAGAUAAGGG
>CP003056_Bacillus_coagulans_36D1,
UUCUUAUCAAGAGAGGUUGAGGGAAUGGCCCGAUGAAGCCUCAGCAACCUUCAAUGCUUUUACGCAUUGAAAAGGUGCUAAGUCCUGCAAGUUAUGGGAUCAUAACUUGAAAGAUAAGAA
>CP002637_Selenomonas_sputigena_ATCC
CACUCAUCAAGAGCAGUGGAGGGACUGGCCCUAUGAAACUGCGGCAACCGUUGGCGUAGGCCAAAAAGGUGCCAAUUCCUAUAGGUAUUGCCUAUGAGAUGGGAG
>ABJG02000470_Streptomyces_sp._SPB74
CGCUCAUCCAGAGGGGCAGAGGGAAACGGCCCGUUGAAGCCCCGGCAACCCUCCAGCCAGUCUCCGCGCGGUUCACCGAUACCGCCACCGAAGGCCCUGGCUCGGGAAGGUGCCAAUUCCGUCUCGCGGUGAGAUGCGCCGCGAGGAAGAUGAGGA
>CP003029_Rhodothermus_marinus_SG0.5JP17-172,
AGCUCAUCCAGAAGGGUGGAGGGACCAGGCCCUGUGAAGCCCUGGCAACCGCCCCGUUGAUCGUCGGGAGACGACGUGGGGAAAGGUGCCAAUUCCUGCCUCGCACGACCGCGAGGGGAGAUGAGCU
>CP001814_Streptosporangium_roseum_DSM
UGCUCAUCCAGAGGGGUGGAGGGACCGGCCCUGCGAAGCCCCGGCAACCCUCCCGGUUCAAGACUCGUUUUUCUGACGAGGUCGGCCGGGACAGGUGCCAAUUCCGGUCUGUGACCAGGGUGGUCGCAGACGAAGAUGAGGG
>ACCR02000003_Listeria_grayi_DSM
CUCUUAUCUAGAGCGGCAGAGGGACUGGCCCUAUGAAGCCCGGCAACCUAACUUUUUUUAGUGAAGGUGCUAAUUCCAGCAACAUUUCUAAAUGUUGACAGAUAAGAG
>CP001699_Chitinophaga_pinensis_DSM
UUCUUAUCAAGAAAGGCAGAGGGAAAUGGCCCUGUGAAGCCUUAGCAACCAUCCGGAACCACCAAACCGGAAAGGUGCUACAUCCAGCCCGCAUAGCGGGAAAGAUAAGUC
>CP001968_Denitrovibrio_acetiphilus_DSM
AACUUAUCGAGAGUAGUGGAGGGACAAGGCCCUGUGAAGCUACAGCAGCCGGUUAGCAUUAAAAGCUGAUGUCUGGUGCUAAUUCCGACCCUAUGGAGGAGAGAUAAGUC
>ABTR02000001_Dethiosulfovibrio_peptidovorans_DSM
CUCUUAUCGAGAGAGGCGGAGGGACUGGCCCGAUGAAGCCCGGCAACCUGCCCGUAAGGGCAUGAGGUGCCAACACCAGCGACCGACAGGUCGAGUGAUAAGAG
>ABJJ02000300_Streptomyces_sviceus_ATCC
CGCUCAUCCAGAGGGGCAGAGGGAUACGGCCCGAUGAAGCCCCGGCAACCCUCCAGUCGGUUCUCGUAGCGAUCGCUGACGAUCGUCUCCGCGAGGCUCCCGACUCGGGAAGGUGCCAAAUCCGUCUCACGGCGAGAUGCGUCGUGAGGAAGAUGAGGA
>ABWK02000020_Mitsuokella_multacida_DSM
CUCACAUCCAGAGCGGCGGAGGGACUGGCCCGAUGAAACCGCGGCAACCAUUGACUUCGUCAAAACGGUGCCAAUUCCUUUAGGUCCGGCCUAUAAGAUGAGAG
>CP001649_Desulfovibrio_salexigens_DSM
UACUCAUGUAGAGGAUGCGAGGGAAAUCGGCCCGUCGACCAUCCGGCAACCUGCUUCAGCAGCAAGGUGCCAAUGCCUUCCCGUUACGGGACCCAUGAGAG
>CP001720_Desulfotomaculum_acetoxidans_DSM
CUCUUAUCCGGAGUGGUGGAGGGACUGGCCCGAUGAAACCCGGCAACCUUCUGAGAACUAAUCAGAAAGGUGCUAAUUCCUGCAGAGGAUUUUCUUCUGACAGAUAAGAG
>CP001685_Leptotrichia_buccalis_DSM
AACUUAUCAAGAGUGAUACUAGGGACCGGCCCGUUUUGAGUAUCCAGCAACCUGUAUUAACAAGGUGCUAAUUCCGGCAUGUGAAUGCGAAGAUAAGAA
>CP001818_Thermanaerovibrio_acidaminovorans_DSM
CUCUUAUCAAGAGUGGCGGAGGGACUGGCCCGAUGAAGCCCGGCAACCUGCAGAGCACGUCUCUGCGUGGUGCCAACACCUGCGGCGAAAGCCGAGUGAUAAGAG
>CP001778_Stackebrandtia_nassauensis_DSM
ACUUCAUCAAGAGCGGUCGAGGGAACGGCCCUGCGACACCGCGGCAACCACCCAUCCGGGCAGGUGCCAAAUCCGUCCGGCGUGACCGCGCCGGGAAGAUGAGGC
>CP001743_Meiothermus_ruber_DSM
GCCUUAUCCAGAGCAGCGGACAGGGCAACUGCCCGACGGGAACGGCCCGAUGAAGCUGCGGCAACCUGCCAAAGGCAAGGUGCCAAUUCCGGCCCGGCCUCUGCGCCGGGAAAGAUAAGGG
>CP001793_Paenibacillus_sp._Y412MC10,
AUCUUAUCAAGAGCAGGUGGAGGGACUAGCCCUAUGAAACCCGGCAACCGGCGGCAACAUCGCACGGUGCUAAUUCUUGCAGGAGAUACGACGAUUGUAUAAGCCGUUGUAUAGCCUGACAGAUGAGAG
>CP001736_Kribbella_flavida_DSM
UGCUCAUCCAGAGGGACUGAGGGAUACGGCCCGUUGAAGUCCCGGCAACCCUCCCCGUGGAGGCCCCGUCCUGGGGCCGCUCGCGGCGGAACGGUGCCAAAUCCGUCCCACGCCGAGAUCCGGCGCCCGGGGAAGAUGAGGA
>AAXU02000001_Algoriphagus_sp._PR1
AGCUUAUCGAGAAAGACUGAGGGAAGGGCCCGACGACGUCUUAGCAACCUGUAACCAAGGUGCUAAUUCCCAUCCCGAAUAUUCGGGAAUAGAUGAGCG
>CP001631_Acidimicrobium_ferrooxidans_DSM
GAAUCAUCGAGAGCGGUGUAGGGACGGGCCCUGUGAUACCGCGGCAACCAGUUCGAUACGUCGAACCAGGUGCCAAUGCCCGAGCGAUGGCGGCGGGAGGGACGAUGU
>CP001738_Thermomonospora_curvata_DSM
CGCUCAUCCAGAGGGGUGGAGGGACCGGCCCUGUGAAGCCCCGGCAACCCUCCCGGUGCUGACGCUCUCGCGACCUGCGAGGCCGGCCGGGACAGGGUGCCAAUUCCGGCCCGCGACCAAGGUGGCGCGGGACAGAUGAGGA
>ABJI02000433_Streptomyces_pristinaespiralis_ATCC
CGCUCAUCCAGAGGGGCAGAGGGAACGGCCCGUUGAAGCCCCGGCAACCCUCCCGCCGACCGCGAGGUCACGGUGGGGAAGGUGCCAAUUCCGUCUCGUGGCGAAGUGCGUCACGAGGAAGAUGAGGA
>ABYU02000037_Blautia_hansenii_DSM
CUCUUAUUCAGAGUGAUGGAGAUACAUAGGAUCUGUGAAGUCACGGCAACCCCGCAUGGCGGAAGGUGCCAACCUGAGCGAAUAAUCGAACAAUAAGAG
>ACDZ02000006_Gemella_haemolysans_ATCC
UACUUAUCAAGAGUGAGUGAGGGAUAAGGCCCGGUGAACUCCAGCAACCUAAUCAAUUGAUUAAGGUGCUUUCCUUAGCAAAGUUUACUUUGAGCGAUGAGGU
>ACBY02000020_Subdoligranulum_variabile_DSM
AACUUAUCAAGAGUGGCAGAGGGGACAGGCCCUGUGAAGCCCGACAACCUACACAAAUGUGCAAGGUGCCAAUUCCUGCGGGGAACCGAAAGAUAAGCG
>CP001656_Paenibacillus_sp._JDR-2,
UUCUUAUCAAGAGCAGGCGGAGGGACUAGCCCGAUGAAGCCCGGCAACCGGCGUAAGCACGGUGCUAAUUCUUGCGGAAACAUUAGUUUCUGAGAGAUGAGGG
>CP001791_Bacillus_selenitireducens_MLS10,
UUCUUAUCCAGAGCGGCGGAGGGACUGGCCCUAUGAAGCCCGGCAACCAUCACGAAAGUGGAAGGUGCCAAUUCCAACAGAGCGUAUUCGUACGCUUUGACAGAUAAGAG
>ACJX02000007_Anaerobaculum_hydrogeniformans_ATCC
CUCUUAUCCAGAGCGGCGGAGGGACUGGCCCUGCGAAGCCCGGCAACCUGCUUACCCUUUGGGGAGCGUGGUGCCAAAACCUGCAACCGAAAGGUUGAAUGAUGAGAG
>CP001739_Sebaldella_termitidis_ATCC
AUAUCAUCAAGAGGAACUGAGAGACAGGCUCUGUGACGUUCCAGCAACCUACGUAAAUCGUGUGGUGCUAAUUCCUGAAAGAUGAAAA
>CP001867_Geodermatophilus_obscurus_DSM
CACUCAUCCAGAGGGGCAGAGGGACACGGCCCGACGAAGCCCCGGCAACCGCCGCACCGCGCGUCAGCGCAGCGGAAGGUGCCAAUUCCGUCCCGCGCGGCUCGACGGCCCGAUGCGGGGAAGAUGAGGA
>ACLF03000006_Aeromicrobium_marinum_DSM
CACUCAUCACGAGGGGUGGAGGGAACGGCCCGCUGAUACCCCAGCAACCAGUCGGUCUUCGACCAGGUGCUACGUCCGUCCCGGAGUCCGCUCCGGGGAAGAUGACCU
>CP001769_Spirosoma_linguale_DSM
UACUUAUCCAGAAAGACGGAGGGACCGGACCCGAUGAUGUCUUGGCAACCAACCAGCCCAGGGGAAUGGUGCCAAUUUCCUCCCGCCAGCCAGCGGGGUAGAUAAGGU
>ACCL02000003_Bryantella_formatexigens_DSM
CUCUUAUUCAGAGUGGUGGAGAUACAGAGGGUCUGUGAAGCCACGGCAACCCCGCAUAGACGGAAGGUGCCAGCCUGAGCGAUUAAUUCGAACAAUAAGAG
>CP001630_Actinosynnema_mirum_DSM
CGCUCAUCCAGAGGGGCAGAGGGAUCGGCCCGAAGAAGCCCCGGCAACCUGUCACCAGUCAUCAGACUGGGUGAUCACGGUGCCAAUUCCGACCCGCGAAAGCGGGAAAGAUGAGGA
>CP002043_Meiothermus_silvanus_DSM
GUCUUAUCCAGAGCAGCGGAGGGAACGGCCCUGUGAAGCUGCGGCAACCUGCGGAGGCCUUCUAAAGCGCCUACUAAGGUGCCAAUUCCGACCCGGUGGCCAUCCGGGAAAGAUAAGGA

 Lysine_riboswitch_RF00168.fasta 

>U00006_Escherichia_coli_str.
CAGGCCAGAAGAGGCGCGUUGCCCAAGUAACGGUGUUGGAGGAGCCAGUCCUGUGAUAACACCUGAGGGGGUGCAUCGCCGAGGUGAUUGAACGGCUGGCCACGUUCAUCAUCGGCUACAGGGGCUGAAUCCCCUGGGUUGUCACCAGAAGCGUUCGCAGUCGGGCGUUUCGCAAGUGGUGGAGCACUUCUGGGUGA
>J03294_Bacillus_subtilis_thioredoxin
GGUGAAGAUAGAGGUGCGAACUUCAAGAGUAUGCCUUUGGAGAAAGAUGGAUUCUGUGAAAAAGGCUGAAAGGGGAGCGUCGCCGAAGCAAAUAAAACCCCAUCGGUAUUAUUUGCUGGCCGUGCAUUGAAUAAAUGUAAGGCUGUCAAGAAAUCAUUUUCUUGGAGGGCUAUCUCGUUG
>AF269536_Staphylococcus_epidermidis_strain
AAUAGAGUUAGAGGUUGCAUUAUUAAUGACUAACUUAUCAGAAGUCGUAUGGGACAUGUGUUGAAUAAGUGAAAGGUAAUAAUGCCGAAAUGAUGUUAUUUCCAUAAAUUAGCAUUGUGAAGUUGGUUGAACAAUAAAAACAUCACAACCACGAAUGCUUUCUUCAAUAUUUAUUUGAAUU
>AF270308_Staphylococcus_epidermidis_strain
AAUAGAGUUAGAGGUUGCAUUAUUAAUGACUAACUUAUCAGAAGUCGUAUGGGACAUGUGUUGAAUAAGUGAAAGGUAAUAAUGCCGAAAUGAUGUUAUUUCCAUAAAUUAGCAUUGUUGGGACAACUUUCGAAUAGAAGUUGUACUGUCACUUUAUGUGAUGUGCUACCUUAUAU
>M93419_Bacillus_sp._aspartokinase
AGUGAAGAUAGAGGUGCGAACUUCAUCAGUAAAAGCUUGGAGAAGAAUGAGCUUCAAUGAAAAGCUUUGAAAGGGAACGUUCGCCGAAGUGAAGAAAAACUCAUUUUUUUCUUUGCUGGUCCUGCAUUUAAGAGAUGCCGGAUUGUCAAGGCGGUGCCGCCUUGGAGAGCUAUCUCACUG
>AF306669_Staphylococcus_aureus_strain
AUAUUUUGAUGAGGCGCAUCAAUCAUGAGUAAAGUUUAGAUUACUGUCUGCUAACAGCUAAAUUUGAAAGGGUGCGAUGCCGAAGCAAUUAUAAUAGCAGUUAUAAUUUGUUGGACUUUUUGGUUAAGAGCUGAGAGUUUGUCAUUAUUUAAAAAUAAUGGAGUGCAUCACUUGUA
>X00008_E.coli_lysC_gene
CAGGCCAGAAGAGGCGCGUUGCCCAAGUAACGGUGUUGGAGGAGCCAGUCCUGUGAUAACACCUGAGGGGGUGCAUCGCCGAGGUGAUUGAACGGCUGGCCACGUUCAUCAUCGGCUAAGGGGGCUGAAUCCCCUGGGUUGUCACCAGAAGCGUUCGCAGUCGGGCGUUUCGCAAGUGGUGGAGCACUUCUGGGUGA
>X15196_E._coli_pgi
GCAGCCAGAAGAGGCGCGUUGCCAAGUAACGGUGUUGGAGGAGCCAGUCCUGUGAUAACACCUGAGGGGGUGCAUCGCCGAGGUGAUUGAACGGCUGGCCACGUUCAUCAUCGGCUACAGGGGCUGAAUCCCCUGGGUUGUCACCAGAAGCGUUCGCAGUCGGGCGUUUCGCAAGUGGUGGAGCACUUCUGGGUGA
>AL591976_Listeria_monocytogenes_strain
UGGUGAGGUAGAGGUUGCGAGAUGCACUAGUAAUUUUUUCGAGGCGAAACAAAGACGCCGACGACAAAGAAUGAACAGGUUGAUCGCCGAAGUGACUAUUUUCUCUUUGUUUAGAAAUAGUUGUUGGGACAGUUUCCUAAAGGGGCUGGACUGCUAUAAGAAUUUGUCGAAAUUUCUUAUAGGUGUGCUAUCUGACAA
>AL596166_Listeria_innocua_Clip11262
UGGUGAGGUAGAGGUUGCGAGAUGCACUAGUAAUUUUUUCGAGGCGAAACAAAGACGCCAAUGACAAAAAACGAACAGGUUAAUCGCCGAAGUGACUAUUUUUUCUUUGUAUCGAAAUAGUUGUUGGGACAGUUUCCUAAAGGAGCUGGACUGCUAUAAGAAUUUGUCGAAAUUUCUUAUAGGUGUGCUAUCUGACAA
>AAMR01000029_Vibrio_splendidus_12B01
AUCGCACGUAGAGGCGCAAUUAUAAAAAGUAGUUUUCGUUGGGGUGAUGCCAAUGAGCGGGAAUGAAAGGUCUAAUUGCCGAAGUAAAUUGUAUAUCUAAGCAAUUUGCUGGGGUUGUGCUCAAUAGGUACAACACUGCCAUAGUCUUAAUUUUAAACUAUGGAGCGCUACUGUAGGG
>CP000002_Bacillus_licheniformis_ATCC
GGUGAAGAUAGAGGUGCGAACUUCAAGAGUAGGCUUGAUGAGGAAGAUGGAUUCCGAUGAAGAAAGCCGAAAGGGGAGCGUCGCCGAAGCGGGGAAAAAUCCACUCGUUUUUCCUGCUGGCUUUACAUUGAAUAAAUGUGAGGCUGUCAAGAAAUCAUUUCUUGGAGAGCUAUCUCGUUG
>BX950851_Erwinia_carotovora_subsp.
CAAGCCAGAAGAGGCGCGUCGCCCAGGUAAGAUAUCGGAGGAACCGUAAUCCGCUGAUGAUAUCCGAGGGGGAGCGACGCCGAGAUGCGGUGAAAUUCGGCUUUCACCCUAUCGACUACAGAGGCUGAAUCCUCUGGGUUGUCACCGGAUUCGUCCUGAUGGACGUCCAGCAAGGUGGAGCGCUUCUGGGUGU
>EF419299_Staphylococcus_haemolyticus_strain
AAAAGAGUUAGAGGUUGCGUCUUUAAUUAGUAACACUUCAGAAGUUAUUAAGGAACGUGUGUUGAAAGUGUGGAAGGUAAAGAUGCCGAAAUGAAUGAUACCCUUAAUUAUCAUUUGUUGGGACAGUUAUCGAAUAGAAACUGUACUGUCACAAUUUGUGAUGUGCUACCGACGG
>CP000046_Staphylococcus_aureus_subsp.
AAUUGAGUUAGAGGUUGCAUGUUUAAUUAGUAACUUGUCAGAAGUAUUUAUGGUACAUAAGUUGAACAAGUGAAAGGUAAAGAUGCCGAAAUAGAUAUAAACCAUAAAUUAUAUCUAUUGGGACAGUUUUCGAAUAGGAACUGUACUGUCACAGAAUGUGAUGUGCUACCUUAUAU
>BA000037_Vibrio_vulnificus_YJ016
UAUCGACGUAGAGGCGCAAUGGUAAAGAGUAACUAUUAUUGGGGUGAUGCCAAUGAAUAAUAGUGAAAGGUAUCCAUUGCCGAAGUGAAUUGCAUAUCAAAGCAGUUUGCUGGGGUUGCAUCCGAAAGGAACAACACUGCCAUAGUAUUUAAUGUAUAACUAUGGAGCGCUACUGUAGGU
>CP000647_Klebsiella_pneumoniae_subsp.
AUUGCCAGAAGAGGUGCGUUGCCCAGGUAACCGUAUUGGAGGAACCAGUCCGGGGAAGAUACGUGAGGGGGAGCAACGCCGAGGUGAAAGAGCGUCUGGUCACGCUCCUCGCCGGCCACAGGGGCUGAAUCCCCUGGGUUGUCACCAGAAACGUUCGCAGUCGGGCGUUUCAUACCCGAACACCUCAGCGCCCAAAGCGGUGAGUCGGGUCUACAAGGUGGAGCACUUCUGGGUGA
>BA000004_Bacillus_halodurans_C-125
AGUGAGGAUAGAGGUGCAAAAACCAAGAGUACACAAUUGGAGGAGAAUGAGAUCCGUUGAGAAUUGUGGAAAGGGGAAUUUGCCGAAGCUGGAAGAAUCUCAUGUUCUGAAGGCUGGUUCUGUAUUAAAUAAAUACAGAACUGUCAUAUAGCGGAUGUUGCUAUAUGGAGGGCUAUCUCACGC
>ABCF01000065_Bacillus_sp._SG-1
AGUGGUGAUAGAGGUGCGGACUUUCAUCAGUAGAUGCUUCGAGGAGUAUGGGCUCUUAUGAAGGGUAUCGAAAGGGAAAUUCGCCGAAGUGGAAGCAGGCUCAUAUCUGUUUGCGCUGGUUCUGUGUUUAAGAGAUGCAGGAUUGUCAAGAUUAACAGUCUUGGAGAGCUAUCUCACGU
>AE017143_Haemophilus_ducreyi_strain
ACAAAUUGUAGAGGUGCAAAUCCGAUAAGUAUUUCUUCUGAGUGGAAAGCGAUGAAGGGGAAGGAAAGGCGUAUUUGCCGAAAUCAAUUAAGCGUCAUCUUAGUUGGUUGGGGUCGUUGCCGAAAGGGACGACACUGUCGUAAUUCAAUAUUACGGAGUGCUACUAUUAGG
>CP000029_Staphylococcus_epidermidis_RP62A,
AGAUUUUGAUGAGGCGCAUCAAUCAUGAGUAAACUUUAGAUAAUUUGUCUGCUAACAAUUAUAGAGUUAAAAGGGUGAGAUGCCGAAAUGAUUCAUAAUAGCAGUUAUGAAUCGUUGGACUUAAUGGUUAAGAGCUAUAAGUUUGUCAUUAUUAUUAAAUAAUGGAGUGCAUCACUUGUA
>AAWP01000069_Vibrio_harveyi_HY01
UAUUGCCGUAGAGGUGCAGUCUCGAAGAGUAGCUAUUAUUGGGGUGAUGCCAAUGAAUAAUAGUGGAAGGCGAGGAUUGCCGAAGUAGGUGGCCUAUCGAAGCCACUUGCUGGGGUUGUCUCUGAAAGGAACAACACUGCCAUAGUAUAUUUACAUUAAACUAUGGAGCGCUACUGUAGGG
>AAKK02000085_Vibrio_sp._Ex25
UGUUGCCGUAGAGGCGCGGUCUCGAAGAGUAGCUAUUAUUGGGGUGAUGCCAAUGAAUAAUAGUGGAAGGCGAAGAUUGCCGAAGUAAGUAACUCAUCAAAGUUACUUGCUGGGGUUGUAUCUGAAAGGAACAACACUGCCAUAGUAUAUAUUCACAUUAAACUAUGGAGCGCUACUGUAGGG
>CP000416_Lactobacillus_brevis_ATCC
UCGAAUAGAAGAGGCGCGACCAACAAGAGUCGCUUUCCGGAGAUGGGUCACAUUGCUGAUGGAAGGUUAAAGGGGCGGUCGCCGAAAUUUACGCAUUUUGACCGGAUGCGUGGGUUGGGUCCUGGUUGAACAAGUCAGGGACUGUCGCAGUCAAAUAAUCGGCUGCGGGGCGCUUUCAACGAU
>AM263198_Listeria_welshimeri_serovar
UGGUGAGGUAGAGGUUGCAAGAUUCACAAGUAAUUUUUUAGAAGCGAAACAAAGACGCUGAUGACAAAGAAUGAACAGGAUGAUUGCCGAAGUGACUAUUUUCUCUUUGUUUAGAAAUAGUUGUUGGGACAGUUUCCUAAAGGAGCUGGACUGCUAUAAGAAUUUGUCGAAAUUUCUUAUAGGUGUGCUAUCUGACAA
>AP006716_Staphylococcus_haemolyticus_JCSC1435
AGAAAUUGAUGAGGCGCAUCAAUCAUCAGUAUAUAUUAGAUAAACUGUCUGCAACAGCUAAUAUAGAAAGGGUGCGAUGCCGAAAUGAAUCAUAAUCGCAGCUAUGAUUUGUUGGACUUUGUGGUUAAGAGCUGAAAGUUUGUCAUUAUUAUUUAAUAAUGGAGUGCAUCACUUGUA
>ABDQ01000005_Clostridium_botulinum_C
AACUAAGAUAGAGGUGCGAGAUUUAAGAGUAGUAUUAUGGAGUUAAGUGCUAAGAAGUAAUAAGAAAGGAAAUUUCGCCGAAGCUUAUAGAUAAUACUUUAAUGCUAUUUGCUGGGAUUACAUAAAAUAUAUGUAAGACUGUCACAAAUAAAGUUUGUGGAGAGCUAUUAUUUUA
>AE016827_Mannheimia_succiniciproducens_MBEL55E,
UACACAUGUAGAGGUGCGAAUAUUAUAAGUAUUUUUCCAGAGUGGAUAACAAUGAAGGAAAUUGAAAGGAAUAUUUGCCGAAAUCAGUUAAGCGUCAUCUUAACUGGUUGGUAACGUCACCGAAAGGAACGUUACUGCCAUAGUCAUUUUUGAUUAACUAUGGAGCGCUACUCGUGGG
>CP000569_Actinobacillus_pleuropneumoniae_L20
ACAAAUCGUAGAGGUGCAAAUCCGAUAAGUACUUUUUCUGAGUGGAGAACGAGGAGGAAAAAGGAAAGGCGUAUUUGCCGAAAUCAGUUAAGCGUCAUCUUAAUUGGUUGGGGUCGUUACCGAAAGGGACGACACUGUCGUAAUCCUUGUAUUACGGAGUGCUACUGCUAGG
>BA000031_Vibrio_parahaemolyticus_RIMD
UGUUGCCGUAGAGGCGCAGUCUCGAAGAGUAGCUAUUAUUGGGGUGAUGCCAAUGAAUAAUAGUGGAAGGCGAAGAUUGCCGAAGUAAGUCGUAUAUCAAAACGCCUUGCUGGGGUUGUAUCUGAAAGGAACAACACUGCCAUAGUAUAUUUACAUUAAACUAUGGAGCGCUACUGUAGGG
>CP000425_Lactococcus_lactis_subsp.
CACAUCGAUAGAGGUCGCAACUGAUAUGAAUCUACGCCGAGUUGGAGCACAACAAAGACGCGUAUUAGAGGGGGAGAAGUUGCCGAAAGAAUUUUGACGCUCAGCAAAGUUCUUGGGCUAGUGAGGAAAACUCACUAGACUGUCGCAAAUGGUUAAGAACCAUGCGGAGGGCUAUUCGUUCA
>AASA01000017_Mannheimia_haemolytica_PHL213
ACAAAUUGUAGAGGUGCGAAUUCAAUAAGUAUUUCUUCUGAGUGGAAAACGAUGAAGGGGAAGGAAAGGUGAAUUUGCCGAAAUCAAUUAAGCGUCAUCUUAAUUGGUUGGGGUCGUUGUCGAAAGAAACGACACUGUCGUAGUAAAUGCUACGGAGUGCUACUGUUAGG
>AP008934_Staphylococcus_saprophyticus_subsp.
AGGUUUUGAUGAGGCGCAUCAAUCAUUAGUAAAGAUUAGAAGAAUCUGACUGCUAGCAGCUAAUUUUGAAAGGGUGAGAUGCCGAAACGGUUAUAAUAGCAGCUUAUAACAUGUUGGACUUUAUGGUUAAGAGCUAAGAGUCUGUCAUUAUUUUAAGAUAAUGGAGUGCAUCACUUGUA
>AAOX01000015_Bacillus_sp._NRRL
AGUGAAGGUAGAGGUGCAAACUUCAUCAGUAAAAGCUUGGAGAAAGAUGAGUUUCCGUGAAAAGCUUUGAAAGGGAAUGUUUGCCGAAGAAAAGGAAGUCUCAUUUCUUUCUUUUCUGGUCCUGUAUUGAAUAAAUACUGGAUUGUCAAGACAGCGCCGUCUUGGAGAGCUAUCUCACUG
>AL009126_Bacillus_subtilis_subsp.
CAGUGAGGUAGAGGUUGCGCGGAUGAUGAGUCACACAUGCUAGGCUGACAGGGGCUGUUAAACAUGUGUAAAAGGCAUCAGCGCCGAAGUGUGGAGAAAGCCGAUCCUUCUCUAUGCUGGGACUGUAUCUGAAUAAGUGCAGGACUGCCGCGUGCUUUUUCGCGGAGGGCUAUCCGGAGA
>AE008691_Thermoanaerobacter_tengcongensis_MB4,
AGGUGAGGUAGAGGCGCGGGUCAUCAAGAGUAACAUGCCAGAGGUGUUAAGGGCCGAUGAAGGUGUGUGAAAGGGGUGCCCGCCGAAGCGCGUAAACUUCCUUAAGGUUUACGCAGCUGGGCCUAUGCCGAACAGGUAUAGGACUGUCACUGAAGGCUCCCCAGGCCUUCAGUGGAGAGCUAUCUCGCUA
>AE004439_Pasteurella_multocida_subsp.
UACUUGUGUAGAGGAGCGAUCACUAUAAGUAUUUUUUCUGAGUGGAUAACGAAGAGGAAAAAGGAAAGGAGUGACCGCCGAAAUCAAUUGAAAGUCAUUUUGAUUGGUUGGUGGCGUAUUCGAAAGGAACGUCAUUGUCAUAGUCUUUUUUAAACUAUGGAGCGCUACUGGUUGG
>CP000436_Haemophilus_somnus_129PT,
UACAUAUGUAGAGGUGCGGCUGUUAUAAGUAAUUUUUUGAGUGGAUAACGAUGAAAAAAAUGAAAGGAAUAGUUGCCGAAAUCAAUUAAAAGUCAUUUUAAUUGGUUGGGGGCGUAUUCGAAAGAAACGUCACUGUCAUAGUAUUUAUCCACUAUGGAGCGCUACUGGUUAG
>CP001186_Bacillus_cereus_G9842,
CUCAAAGGUAGAGGCCGCGAUAGGAAAGAGUAAGCUAUGGGAGAUUUAAUGGAAUCUGUGAUCAUAGGUUGAAAGGGACUAUUGCCGAAAUAUAAGAAUAACCAUCUUAUUCAUAUAUUGGGACUACAUUGAAUAAAUGUAGUACUGUCAUAAGAUUUAUUUUAUGGAGAGCUAUUUGGAGA
>AE005176_Lactococcus_lactis_subsp.
CACAUCGAUAGAGGUCGCAACUGAUAUGAAUCUACGCCGAGUUGGAGCACAACAAAGACGCGUAUUUAGAGGAGGAGAGGUUGCCGAAAGAAUUUUGUUGCUCAGCAAGGUUCUUGGGCUAGUGAGAAAAACUCACUAGACUGUCGCAAAUGGUUAAUAACCAUGCGGAGGGCUAUUCGUUCA
>CP000923_Thermoanaerobacter_sp._X514,
AGGUGAGGUAGAGGCGCGGGUUAUCAAGAGUAGUAUACCAGAGGUAUUUAAGGGCCGAUGAAGGUAUAUGAAAGGGAUGCUCGCCGAAGCGCGUAAAUUCCUUAAAGUUUACGCAGCUGGGCCUAUGCCGAAUAGGUAUAGGACUGUCACUGGAGGUUUCCCGAGCCUUCAGUGAAGAGCUAUCUCGCUA
>CP000826_Serratia_proteamaculans_568,
CAAGCCAGAAGAGGUGCGUCGCCCAGGUAGAGUGUCAGAGGAGCCGUUGUCCAAUGACGGCGCUUGAGGGGGAGCGACGCCGAGGUAAGGUGAUGUGCGGCAUUCAUCGUAUCGACUACAGGGGCUGAAUCCCCUGAGUUGUCACCAGGGAUUGUCCGUAGGGGCAAUCAGCAAGGUGGGGCGCUUCUGGGUGU
>AL935263_Lactobacillus_plantarum_WCFS1
AUCGAAAGAAGAGGAUGCGGUUAACAAUAGUAGCCGGCUGGAAGUGGGUCACCACUUAUGAAGGUCAGUGAACGGGGCAACCGCCGAAAUCGAUGGAUCAGUGACCGAUUCAUCCGUUGGGCCUUGGUUGAAUAAAUCAUGGACUGUCGCAGCUAGAAUAGUUGCGGGGCGCUAUCGACGAU
>AALE02000022_Yersinia_frederiksenii_ATCC
UAAGCCAGAAGAGGUGCGUCGCCCAGGUAAAGUGUCAGAGGAGCCGUGAUCCGCUGAAGACAUUCGAGGGGGAGCGACGCCGAGACACGGUGAUUUCGGCCAUCAGCGUGUCGACUGCAGGGGCUGAAUCCCCUGGGUUGUCACCAGUGCCGUUCCUUUAGGGCGGUCAACAAGGUGGAGCGCUUCUGGGUGU
>FQ670178_Haemophilus_influenzae_F3031
UACAAAAGUAGAGGCGCAAUUAUUAUAAGUAUUUUUUCAGAGUGGAUAACGAAGAAGAAAAAAGAAAGGAAUAGUUGCCGAAAUCAAAUAAAAGUCGUUUUGUUUGGUUGGUGGCGUGCUCGAAAGGGGCGACACUGUCAUAGUUUUUCUGAUUAACUAUGGAGUGCUACGGUUGUU
>Lysine_riboswitch_Tm
gGACGGAGGCGCGCCCGAGAUGAGUAGGCUGUCCCAUCAGGGGAGGAAUCGGGGACGGCUGAAAGGCGAGGGCGCCGAAGCGAGCAGAGUUCCUCCCGCUCUGCUUGGCUGGGGGUGAGGGGAAUACCCUUACCACUGUCGCGAAAGCGGAGAGCCGUCCA

 RF00013.fasta 

>CR543861_1111804_Acinetobacter_sp.
UUGUCUCUGGGAUGCUCGCCAGCGAGUCAGAAUCCCCUGAGCCGAUACUAUCACUUUAGGAUAGCGUUCUGCAUAUUUAGAGUGUAUGCCUACCCAGAGUAGGAAACCCAGCAAGUAUGCGUCGCUUCCACCUUGAACUUAAGGGUUCAAGGGUAAUGACAGGCAGCGGCAUCUUCGGAGGCAUU
>AB036820_118_Chlorella_vulgaris
GAGAUUAUGUACUCCACUCCGAUUACCUAGUUUUGACCGAACAUUUUUUUAUACGGGAGCUUGCCCUUUCCUUUCUGCAUAAAUGCCCUCAUUAGAGGCACUUAUAAAGUCAGGAAGAAAGCACCCACCUGCCAUGGUGCGGGGUUCAAAACGAAGGAAAGGAGGGGAAGAAAUAAGAAAGAUAU
>AL591979_136531_Listeria_monocytogenes
GAAACCCUAAUGUAUUCGAUAUAGUUCCUGAUAUUUUUGAACCGAACAAUUUUUUAUACCUAGGGAGCUUGGAGUUCCGGCGCGGCGCACAUGCCUUCACACGAGGAAGUGCAAACCGUUAGACAGAGCACCCACCUGCUUUAAUUGAGAGCGGGUUCAAAGGAAGGGAAUCCUAAACGGUACGAUUGGGGUUUCU
>BX842646_183093_Bdellovibrio_bacteriovorus
AGAAGGGUUCGACGGCGUAAAGCUCUAUCGAAAAUAAACCUUACAAGCAUAUUUUUGGGGACUGUCCCUGACAAUGGUGAGCAAGCUCAGCUCGUACUGAGAAGCCUAAAGUUGUUAUCAUGGUUACCCACCUUAGCUAAAACAGGUUUACUUUUUCAGAGUGGUCUUCGAGCCUUUUUU
>AE017355_1531701_Bacillus_thuringiensis
AAAUUCCUACGGUGUACGUAGCUUAUGCAUGUCUUAAACCAAUAAGUUUAAUAUGGAAGUUCAAUAUUUAAAUGUAGCUAACAUGCCAUCUUUUUAAGAAGGAAGUUACAAACAUUUGUGAGAGCAUCCACCUGUGAGAGCAGGUUUAUGGACAUCUAGAGAGAACGGCAUAUGUGGGGCUAUA
>AE017355_1531497_Bacillus_thuringiensis
CACAUCCUGCGGUGUACGUAACUUAUUUAUGUCUAAAACCGAUGUUAGUUAUACGGAAGCUCAAUAUUUAGUGACCAUCAUCAAGCCUUCCUUGUGGAGGAAGAUGUACGGUAACUGUGAGGGCAUCCACCUGCGAGUAGCGGGUUUUUGGACAUUUACGAGGAGCGGCACGUGCGGGGGUCU
>BX640434_259466_Bordetella_parapertussis
UUGUCCCUGCCGUGCUCGUGACUUGGCCAUACAUUCUCUGAACCUAUGUCUUACGGCAUAUGGGUUGCGGGAGUGUAGAGCUGGAGUGAUCGUCUACUCGUAGACGAACCCGAUGCUCUUCGGAUCGCGACCACCUUGAACCUCAGGGUUCGAGAUGCCGGCCUUGACGGCACAGGCGGGGCAUC
>CR522870_3243294_Desulfotalea_psychrophila
AUUCCCCUGUGCUGUUGGUGAUUGCUAAAGUGUGUUGAGCCAACUCUCAAUAAAAGGGCGUUGUCUCUUGUCAGUAAAGGUGAAUCGGUGACGAAUUGGCUGAGCUGAUAAUAUGAUGCCCACCUAUUAAUUUAGGUUUAACUAUCUUAGCGACACGGCAGUGUGGGGGAUUU
>U62615_1314_Synechococcus_elongatus
AUCUGGCUGCGACGUUGGUGACUGCCAACAAUGUUUUUUGAUCUAUACCUUUCGAAGUUGGGCGCUCUCGCAGAGCCGACGGCAGUAGACCGAGCUUGACUCGGAAACUUAAUGUUGGCCGCAAGCUCCCCCCUGGUUCUCCCAGGUCGAAAUCUGAGGUAAAACGGCGUCGCGGUUAGAUC
>AE017334_1507514_Bacillus_anthracis
AAAUUCCUACGGUGUACGUAGCAUAUGCAUGUCUUAAACCAAUAAGUUUAAUAUGGAAGUUCAAUAUUUAAAUGUAGCUAACAUGCCAUCUUUUUAAGAAGGAAGUUACAAACAUUUGUGAGAGCAUCCACCUGUGAGAGCAGGUUUAUGGACAUCUAGAGAGAACGGCAUAUGUGGGGCUAUA
>AL596168_332986_Listeria_innocua
GAAACCCUAAUGUAUUCGAUAUAGUUCCUGAUAUUUUUGAACCGAACAAUUUUUUAUACCUAGGGAGCUUGGAGUUCCGGCGCGGCGCACAUGCCUUCACACGAGGAAGUGCAAACCGUUAGACAGAGCACCCACCUGCUUUAAUUGAGAGCGGGUUCAAAGGAAGGGAAUCCUAAACGGUACGAUUGGGGUUUCU
>BX571857_1685846_Staphylococcus_aureus
AGUCAUCUGAGUUGUUCGUAAGUUUGCUUUUUAAUUUGGGCCUAACACUCUUUGAUCAAGGGAGCCCAAUGGGUUUUCUUGCAGCGUACACGCCUUAUAUGAAGGACGUACAAAACAAGAAACAGGGCACCCACCUGUAUAUAACAGGCCGAAUGAUCAAGCUAUUAUAACUACGGCAAUACGGACUCUA
>AF029321_2323_Anaplasma_phagocytophilum
GGGGGUCUGCGUUGUUCGUGUAGGUUGAAAGUGCCUCGAGCCCGAUUUUGUUCUUAUAGGGAGCCGUCACUGGUAACCUCGAGUAGGUUAUUACACGGCGCCCACCUUAGCUUUAGUCUCAGGACACUAAGCAAAGCGUUACGGCAAAUGCGGAUCUCCU
>M12965_109_Escherichia_coli
AUUUCUCUGAGAUGUUCGCAAGCGGGCCAGUCCCCUGAGCCGAUAUUUCAUACCACAAGAAUGUGGCGCUCCGCGGUUGGUGAGCAUGCUCGGUCCGUCCGAGAAGCCUUAAAACUGCGACGACACAUUCACCUUGAACCAAGGGUUCAAGGGUUACAGCCUGCGGCGGCAUCUCGGAGAUUCC
>CR378673_72541_Photobacterium_profundum
UUGACCCUAGGGUGUACGUCAGUGUGUCAACGUCCCCGAGCCGAUAAGCAAAUAACCCGGAUCAGCUUUUAUUAGCUAUUGUGCAAGCUCAGCUCGACUGAGAAGCCUGCGGCUAAUGUUGCUGAACCACCUUGAACAUCUGGUUCAAGGGCCUAGAUGCGCAACGGCACCUUGGGGCAUA
>BX569692_257432_Synechococcus_sp.
CCUGAACUGCUGUGUUGGUGACGGCCUUUUCUAGUGCUCUGAUCUGACUCUCUUUCGACUUGGGGAGACUGUCGUGACGGUGCCGUAAACCGGCCCUGUAGCCGGAAACGAAUCCCCACUUUGUUUCCCCUUCUGGUUCUUCCAGGUCGACCACUGGGGCUCGCACGGCACGGUGGUUCACCC
>AE017197_941600_Rickettsia_typhi
UCUUGGCUGCUUGGUGCGUGAGCUUAAUAUUAACCUAGGACUACCACUAACUUUUAGGACAUCAUCUCUGUCUAACACUAAUUCAGUUUAGAUAUAUGAAGUCCACCUUUACAUCAAGGUCUUUGAAGGAUUUUAAGUAACGGCCAAAGCGGUCAUGUA
>BX571871_85682_Photorhabdus_luminescens
AUUUCUCUGAGAUGUUCGUUAACGGGGAAAGUCCCCUGAGCCGAUAUUUCAUACAUUAUAGAAUGUGGUGCUCCGUAGUCUGGUGUGCAUGCUCGGUCCAGCCGAGAAGCCUUAAAGCUGCGACGCUGCGUUCACCUUGAACCGAGGGUUCAAGGGUUACUACCUGUAACGGCAUCUUGGAGAAUCU
>X01238_1_Escherichia_coli
AUUUCUCUGAGAUGUUCGCAAGCGGGCCAGUCCCCUGAGCCGAUAUUUCAUACCACAAGAAUGUGGCGCUCCGCGGUUGGUGAGCAUGCUCGGUCCGUCCGAGAAGCCUUAAAACUGCGACGACACAUUCACCUUGAACCAAGGGUUCAAGGGUUACAGCCUGCGGCGGCAUCUCGGAGAUUCC
>BX897700_1339934_Bartonella_quintana
GGUGUUCUGCGCUUCUCGACAGGAAAUAACAUAUCCUGAGACCUUAGUGAUCUCCAAGGGAGCUGUCCCUGAUCAAGCCCGUGGGCUUUUUCAUAUGGCGCCCACCUAUUUUGUAGGUUCCCGGGAUCAACUUUUUCCAUCGGUCGUUGUGGAUCACCA
>BX572607_143813_Rhodopseudomonas_palustris
GCGAAGCUGCGGGACGCGUCAGGAGCCAUAUAUCCCCGGGGCCUUAUCGAUCCUUUCGGGAACUGUCCCUGGCCGGGUCCGUGGACCCGGUCAUAUGGUGCCCACCUACUUUCGUAGGGAACUCCGGGAUCGAGUGCUUCAACGGUCACCGUGGCCUCGCA
>BX897699_1644926_Bartonella_henselae
GGUGUUCUGCGCCUCUCGACAGGAAAUAACAUAUUCCUGAGACCUUAGUGAUUUCCAAGGGAGCUGUCCCUGAUUAAGCUCGUGGGCUUUUUCAUAUGGCGCCCACCUAUUUAUAUAGGUUCCCAGGGAUCAACUUUUUCCAUCGGUUGUUGUGGAUCACCA
>AF316874_3084_Sporosarcina_pasteurii
UACAAGCUGCAUUGUUCGUAUCAUUAUUAAGUUUUAACCUUUAAGCUGUAAAAGGGAGUUUUAUGAUUGAAACUGAAAUGGCAAGCCUCGUUCUUUUAAUUAACAACGAGGACAGACAGGCAAGUUUCUGCGAACACCCACUUUGAGGAGUGGUGGUUUAAGACUUUCUAGAGACGUACGGCAGAGGCGGCUGAUAC
>BX640420_116264_Bordetella_pertussis
UUGUCCCUGCCGUGCUCGUGACUUGGCCAUACAUUCUCUGAACCUAUGUCUUACGGCAUAUGGGUUGCGGGAGUGUAGAGUUGGAGUGAUCGUCUACUCGUAGACGAACCCGAUGCUCUUCGGAUCGCGACCACCUUGAACCUCAGGGUUCGAGAUGCCGGCCUUGACGGCACAGGCGGGGCAUC
>BX950851_526655_Pectobacterium_atrosepticum
AUUUCUCUGAGAUGUUUGUCAGCGGGCCAGUCCCCUGAGCCGAUAUUUUAUACCAAACAGAAUGUAAUGCUCUGCGGUUGGUGCGCAAGCUCGGUUCGUCCGAGAAGCCUUAAGACUGCGACGUUAUGUUCACCUUGAACCAAGGGUUCAAGGGUUACAGCCUGCGGCGGCAUCUCGGAGAUCCC
>AJ235273_69980_Rickettsia_prowazekii
UCUUGGCUGCUUGGUGCGUGAGCUUAAUAUUAACCUAGGACUACCACUAACUUUUAGGACAUCGUCUCUGUCUAAUACUCAUUCAGUUUAGAUAUAUGAAGUCCACCUUUACAUCAAGGUCUUUGAAGGAUUUUAAGUAACGGCCAAAGCGGUCAUGUA
>AP009389_1081845_Pelotomaculum_thermopropionicum
AAUACCCUGCUGUGUGCGUGAUCAGCCUUGAAGUUUUGAGCCAACACCAUUAGAAAGGGAGCCCGGACUCUGAAUGUGGCUUGUAUGCCUCUCAUGCAGAGGAAACAAAAAGCAUUCAGGAGGGCACCCACCUGUUGAGAGCAGGUUCAAAAAACUUUUGGGGAUCACGGCAUGAGUGGGGUUUUU
>AP008232_3464584_Sodalis_glossinidius
AUUUCUCUGAGGUGUUCGCCAGCGGGUCAGUCCCUUGAGCCGAUAUUUCAUACCACAAGAAUGUGGCUAUUCCUGACCGGUGCGCAUGCUCGGCUUGUCCGAGAAGCCUUAAGGUCUCGACGCUACGUUCACCUUGAACCAAGGGUUCAAGGGUUACAGCCUGCGGCGGCAUCUCGGAGAUCCU
>AAKK02000137_3410_Vibrio_sp.
UUUACCCUGGGGUGUGCGUCAGCAGGAUUUAAGUCCCUGAGCCGAUAAGCAAUACCUAAGGGUUAGUAUUUGGUAACUAUUGAGCAAGCUCGGCAUGUACCGAGAAGCCUACGGUUGUCAUUGCUGAUCCGCCUUGAACCAGCUGGUUCAAGGGCCACAAUCCUCAACGGCACCCUGGGGUAUUC
>BA000031_2733820_Vibrio_parahaemolyticus
UUUACCCUGGGGUGUUCGUCAGGCGGAUUUAAGUCCCUGAGCCGAUAAGCAAUACCAAAGGGUUAGUACUUGAUAGCUAUUGAGCAAGCUUGGCAUGCACCGAGAAGCCUACGGUUAUCAUUGCUGAUCCGCCUUGAACCAGCUGGUUCAAGGGCCACAAUCCUCAACGGCACCCUGGGGUAUUC
>AM286415_3711867_Yersinia_enterocolitica
AUUUCUCUGAGGUGUUCGUCAGCGGGUCAGUCCCCUGAGCCGAUAUUUAAUACCAACAGAAUGUAGUGCCUCCGUAACCGGUGCGCAUGCUCGGUCCGCCGAGAAGCCUUAAGGUUGCGACGCUGCGUUCACCUUGAACCAUGGGUUCAAGGGUUACAGCCUGCGGCGGCAUCUCGGAGAUCCC
>CP000302_950450_Shewanella_denitrificans
UGCUCCCUGGGAUAUUCGCCAGCUGGUAAUGUCCCUGUGCCGAUAAUUUUUAAACCAGGGUGAAUGUUUUUACUGACAUUGCGCAUGCUCAGCUUGUACUGAGAAGCCUUAGGAGGUAAUCAUUUACCCGCCUUGAACCUACGGUUCAAGGGCUACACCGGCAGCGGUAUUUUGGGGAGCAU
>AACK01000017_27996_Actinobacillus_pleuropneumoniae
ACUUGCCUGAGGUGUGCGUUACUCGUUACGUCCCUGAGCCGAUAAUUUGAAACUUUGAGUUGGACAUCUAAAUGCCGGUGAGCAGGCUUACCUUGAGUAAGAAGCCUAAAGGCAAUUAAGUUCGACUCCCUUGAACCUUCUGGUUCAAGGACCACCACAAGUAACGGCACUUCGGGUUCUUU
>BX936398_3749921_Yersinia_pseudotuberculosis
AUUUCUCUGAGGUGUUUGCCAGCGGGCCAGUCCCCUGAGCCGAUAUUUAAUACCAAUAGAAUGUAGUGCUCCGUAACCGGUGAGCAUGCUCGGUCCGCCGAGAAGCCUUAAGGUUGCGACGCUGCGUUCACCUUGAACCAAGGGUUCAAGGGUUACAGCCUGCGACGGCACCUCGGAGAUCCC
>AACY023937400_581_marine_metagenome
AACUUCCUGGGGUGUGCGCCAGUCGGUGAUGUCCCUGAGCCGAUACGCACAACCACGGGGGUUGCACGUUGGGGCCGGUGUGCAUGUCCGCCUGACGGAAAGCCUUAACGCCUCCUGCAACCUCCACCUUGAACUUUCGGGUUCAAGGGCUAAACCGACAGCGGCACGCCGGGAAGUCA
>CP000746_718947_Actinobacillus_succinogenes
GAUUACCUGAGAUGCUCGCCAGCGGGUUACGUCCCUGAGCCGAUACUUACAUACUUCGAGUUGGUUCUCUACUGUUGGUGUGCAGGCUUAGUUUCACUAAGAAGCCUAAAAACGGUUACAACUGACUCCCUUGAACCGUCGGGUUCAAGGACCGACCACCCACGACGGCAUCUCGGGGCCUAA
>CP000232_1712162_Moorella_thermoacetica
UUUACCCUGCGAUGUUCGUGAAGAGCCGUGCAGUUUUGAGCCAACACCAAAACUUAGGGAACCUGACAUCCGGGCAUGGCUUGCAGGCCCCAGUUUCCAGGGGAAGCAAAAAGUGUCCGUGGAGGUACCCACCUGCUGAGAGCAGGUUCAAAAACCACGGCAUUCACGGCAUUUGUGGGGUUUUA
>AE017143_796107_Haemophilus_ducreyi
CACUACCGGGGGUGUUCGUUAUUAGUUACGUCCCUGAGCCGAUAAUUGAAAACUUUGAGUUGAACAUCUAAUCGCUGGUGAGCAAGCUUACCUUGAGUAAGAAGCCUAAAAGCUAUUAAGCUUAACUCCCUUGAACCAUUUGGUUCAAGGGCCUUCACUGAUAACGGCACUCCGGGUAUCUU
>CP000117_5398416_Anabaena_variabilis
GUUGCACUGCGACGUUGGUGACUGCCAUCAAGUUUUUUGAUCUAUGUCUUUAAGAAAAAGGGAACCAAACGUCUCUCGUGGCAGUAUACCGGGCUUGUACCCGGAAACUUUAAACGAGGAAAAUCGGUACCCACCUGGUUUAACCAGGUCAUAAACUUAGGUAAAACGGCGUUGCGGUGAACUC
>CP000521_1200632_Acinetobacter_baumannii
CUGUCUCUGGGAUGUUCGCCAGCCGGUCUGAUUCCCCUGAGCCGAUAUCAUCUCUUUAGGAUGGUGUUCUGCAUAUUUAGAGCGUAUGCCUACCCCGAGUAGGAAACCCAGCAAGUAUGCGUCACCUCCACCUUGAACUUUAGGGUUCAAGGGUAACGACAUGCAGCGGCAUCUUCGGAGCAUUU
>AAOH01000006_92254_Pseudoalteromonas_tunicata
UGUUCUCUGAGAUGCAGGUCAGUGGGUUAAGUCCCUGAGCCGAUAAAUUUUUUGUUAGGGACGCAGUUUAUUAGCUAUUGUGCAAGCUCGGCAUGUACCGAGAAGCCUGCGGCUAGUUGUUGUGUUCCGCCUUGAACCUUAGGGUUCAAGGGCUGACACCCGCAACCGCAUCUUGGAGACACU
>CP000436_730391_Haemophilus_somnus
GAUUACCUGAGAUGUUUGCCGGCGGAUUAAGUCCCUGAGCCGAUACUGAAAACUUAAUGAAUUGGCGUCCUGUUGUUGGUGUGUAUGCUUGCUAGCCAUGCAAGAAACCUAAAAACAAUAUUAGCCGAUUCCCUUGAACCGUAGGGUUCAAGGACCGAACAUCCGCAGCGGCAUCUCGGGGCUAUU
>CP000644_2821324_Aeromonas_salmonicida
AAUUCCCUGGGAUGUGCGUCAGCCGGUUCAAGUCCCCGAGCCGAUAAUCAUACCCAACAGGGGAUCGGCCUUCUGGCUAUUGCGCAUGCUCGGCACGACCGAGAAGCCUGCGGUCAGAUUCGAUUCCCGCCUUGAACCUACGGUUCAAGGGCCCAAACCGGCAACGGCAUCUCCGGGGUACCA
>BA000043_2585765_Geobacillus_kaustophilus
ACCGUCCUAAUGUGUUCGUCGGAUCACUGAUCGUUUUGACCGAACAGUUUAUGAUCCGGGAGCUCGGGGUUUCCAAGCGGCGUGCACGCCUCUUCGUCACAGGGGAAGCAUAAACCUUGGAACAGGGCACCCACCUAUGGGAGAGCGGGUUCAAAACGAAGGCAUCGACGGCACGAUUGGGACUGGC
>AAOU01000016_1661_Photobacterium_sp.
UUAACCCUGGGGUGUGCGUCAGUGAAUGAACGUCCCCGAGCCGAUAAGCAAAUACCCAGGAUCUGCUUUUAUUAGCUAUUGAGCAUGCUCAGCUCGACUGAGAAGCCUACGGUUAAUGUUGCCGAUCCACCUUGAACUUCUGGUUCAAGGGCAUUAUUUCGCAACGGCACCUUGGGGAACUU
>AE016827_441283_Mannheimia_succiniciproducens
GAUUUCCUGAGGUGUUCGUCAGCGGGUUACGUCCCUGAGCCGAUACUUACAUACUCUAGAAUUGGUUCUCUAUAGUUGGUGAGCAUGCUUGCCCUGACCUUCGAGGUCCUGAUGCAAGAAGCCUAAAAACAGUUACGACCGAUUCCCUUGAACCGUCGGGUUCAAGGACCGACCACCCACAACGGCAUCUCGGGGUCUUC
>DQ163568_634_Candidatus_Hamiltonella
AUAUCUCUAGGAUGUUUGCCAGCGGGUCAGUCCCCUGAGCCGAUAUUGAAUAUAAAAAAAUAUGGUGUUCUUAACUCGUGAGCAUGCUUGGUUCGCCAGGAAGCCUAAAGGUUAUGACGCUAUAUUCACCUUGAACCAAGGGUUCAAGGGCCAAAGCUCGCAGCGGCAUCUUGGAGACCCC
>CP000557_2605605_Geobacillus_thermodenitrificans
ACCGUCCUGAUGUGUUCGUCGGGUCACCCAUCGUUUUGACCGAACAGUCGAUGAUCCGGGAGCCCGGGGUUUCCAAGCGGCGUGCAUGCCUCUUCGUUGCAGGGGGAAGCGCAAACCUUGGAACAGGGCACCCACCUAUGUGGGAGCGGGUUCAAAACGAAGGCAUCGACGGCACGAUUGGGACUGGU
>BA000004_1350679_Bacillus_halodurans
AGAGUCCUGAGGUGUACGUGCAUAACUGUACGUUUUGAGCCAACACUUUUGAAUAAGGGAGCUUGUUGUCUCCUCAUGGAUUACAUGCCCUUUCUCAUAGAUGAGGGACGUAAGAAGUGAUGAGCAGAGCACCCACCUGCCGAGGGCAGGUUCAAAACCAAAGUUUUCGACGGCACAUUUGGGACUCUU
>AAZW01000077_13609_Vibrionales_bacterium
UUUACCCUGGAGUGUUUGUCAGAGGAUUCACGUCCCCGAGCCGAUAAGCAAUCCCUAAGGGUUAGUACUUGAGUGCUAUUGAGCAUGCUCGGCCCGACCGAGAAGCCUACGGUAAUCAUUGCUGAUCCGCCUUGAACUCGCUGGUUCAAGGGCCAUCUAUUCUCAACGGCACUUUGGGGUAUCC
>CP000507_3260662_Shewanella_amazonensis
UGCUCCCUGGGUUGUGCGCCAGCUGGUAAUGUCCCUGUGCCGAUAUUUUUGACUUUAGGGCAGGUGUUUUACCGACAUUGAGCAGGCUCGGCUCGUACCGAGAAGCCUUAGGAAGUAAUCGCAGGCCCGCCUUGAACCUACGGUUCAAGGGCUACACCGGCAGCGGCAUUCCGGGGAGCAU
>CP000606_3644460_Shewanella_loihica
UGCUCCCUGUGGUGUGCGUGAGUCGGUUAUGUCCCUGUGCCGAUAUUUACAAACUCAGGGUGAAUGUUUUGAUGACAUUGCGCAAGCUCGGCGCGAACCGAGAAGCCUUAGGAUUUGAUCAUUUACCCGCCUUGAACCUACGGUUCAAGGGCUACACCGGUAACGGCAUCUUGGGGAGCAA
>CP000075_336144_Pseudomonas_syringae
UGCUCCCUGGAGUGCUUGCCAGUCGGUCAUGUCCCUGAGCCGAUACGCACAACCACGGGGGUUGCACGUUGGGGUUGGUGUGCAUGUCCGCUCGACGGAAAGCCUUAAAACCUCCUGCAAUCUCCACCUUGAACUUUCGGGUUCAAGGGCUAAACCGACAGCGGUUCGUCGGGGAGUCC
>CP000002_2770276_Bacillus_licheniformis
AAAGUCCUGAUGUGUUUGUUGUACACCUAGUUUUGACCGAACAUUUUUUUACUUGGGAGUUCGAUGUUUCCGAAUGGAGCAAAUGCCUCUUAUCACUCGUGUGCUCAGGAGGACUUGCAAAGUUUGGAACAGAACACCCACCUGCCGAGAGCGGGAUCAAAACGAAGGAAUACGACAACGGCACAAUCGGGACUUUU
>AAWL01000035_260_Thermosinus_carboxydivorans
AGUGCCCUGCUGUGUUCGUGUAAGCCCGGAUGUUUUGAGCCAACACAUACACUAUGGGAGCCUAACUCUGAUUAUGGCAUGUAUGCCCCAUACUCUUUUGGGGGACACAUAAAGUAAUCAGGAGGGCACCCACCUGCCGGGGGCAGGUUCAAAACAACGGCAAUACGGCAUGGUGGGGACUUA
>AE017340_2235806_Idiomarina_loihiensis
GGUUUCCUGGGGUGUUUGCCAGCAGGCUUAUGUCCCUGAGCCGAUGCUUGUAUUAAAAGGGGAUCACUGGCCUGCCAUGAGCAAGCCCGGCUUGAACCGGGAAGCCUACGGCAGAUACCAUUUGCUCCCCGCCUUGAACCAAUGGGUUCAAGGGCUACAGCCAGCAGCGGCACCUUGGGAAGCCA
>CP000764_1419388_Bacillus_cytotoxicus
CACAUCCUGCGGUGUGCGUAACUCAUUUAUGUCUAAAACCGAUGUUAGUAAUAAGGAAGCUCAACAUUUAGUUAUUAUAAUCAAGCCUUCCUUGUGGAGGAAGAUGUAUGGUAACUGUGAGGGCAUCCACCUGCGAGUAGCGGGUUUUUGGACAUUUAGGAGGAACGGCACGUGCGGGGGUUUU
>AADV02000115_4181_Crocosphaera_watsonii
GGAAAGCUGCUGUGUUGGUGACUGCCAAUAAAGUUUUUUGAUCUAUGCUUUGAGUUUAAGGGCGUUAACCAGCUAUCGUGGUAGUAAACCGAGCUUGUACUCGGAAACAGAAACGAUAAGCGGUCGAUACCCACCUGGUUCUUCCAGGUCAUAAACUGAGGUAAAACGGCACGGCGGUUUUUCA
>AASA01000055_2997_Mannheimia_haemolytica
UCUUGCCUGGGGUGUGCGUUACGAGUUACGUCCCUGAGCCGAUAAUUUGAAACUUUGAGUUGGACAUCUAACGCUGGUGAGCAAGCUUACCCUAAUUUAAUUAGGAGUAAGAAGCCUAAAAGCAGUUAAGUUUGACUCCCUUGAACCGACUGGUUCAAGGACCAUUACUGGUAGCGGCAUCUCGGGUCUUUA
>CP000448_929295_Syntrophomonas_wolfei
AAACCCCUGCUGUGUGCGUGAAUAGCUGUUAAGUUUUUGCCAACACAAAAAUUAAGGGAACCUAUCUCCGCCUAUGGCUUGUAAGCCCGCUUCUGUGGGACACAUUAAAUAUGCGGGAGGGCACCCACCUGCUAAGCAGGUUAAAACUACGGCAUCACGGCUCGGUGGGGUUUUU
>AAVW01000041_27531_Nodularia_spumigena
GUUGCACUACGACGUUGGUGACUGCCAUCAAGUUUUUUGAUCUAUGUCUUUAAAGAAAAGGGAAGCUAACAAGUCUCGUGGCAGUAAACCGGGCGUGUACCCGGAAACUUAAAACGAAGAAAGUCGGCACCCACCUGGUUUAACCAGGUCAUAAACUUAGGUAAAACGGCGUUGCGGUGAACUU
>ABCF01000001_315152_Bacillus_sp.
UACAAGCUGCGUUGUACGUAAUGAUAAUAAAGUUUUAACCUUUAAACUGUAAUAGGGAGUUUUACAUCGAAGCCGGAAUGUCAGGCCGCCAUGGAUAGCGGAAGACAAGAACGUUUCUGCAAACACCCACUUUGAGGAGUGGUGGUUUAAAACUUUCUUAGACGAUUUACGGCAAAUGCGGCCUACAU
>BA000022_1886880_Synechocystis_sp.
AAGUAACUACCGCGUUGGUGACUGCCAACAACGUUUUUUGAUCUAUGCUUGAAAAAUAAGGGUGUCUCUGUGCAUUCUGCGUGGUAGUAGACCGGGCUCGUACCCGGAAACGAAAACGAGAAUUGAUGACUCCCCCCUGGUUACACCAGGUCAUAAACUGAGGUAAAACGGCGUGGUGGUGCUUCU
>AAWF01000047_25976_Vibrio_cholerae
UUUACCCUGGGGGGGUUCGUCAGCGGAUUUAUGUCCCUGAGCCGAAUAAGCAACAUAACAGGGUUGGUAUUGGGGUAGCUAUUGAGCAAGCUCGGCUUGUACCCGAGAAGCCUGCGGUUACCAUUACUGAUCCCGCCUUGAACCUGAUGGUUCAAGGGCUACGAUCCUUCAACGGCAUUCCCGGGGUUCCC
>CP000612_811548_Desulfotomaculum_reducens
UUUACCCUGCUUUGUGCGUGGGUUAUCUGGGGUUUUGAGCCAACAUUUUGCAAAACGGGAGUCCGGUUUCACGCAAGGAAAUGUAGACCUUACAUUGUAUAAGGAAACAGGAAACUGCGGAAGGGCACCCACCUGUUGGAGAACAGGUUCAAAAAACCUUAGGUAACAAACACGGCAUGGUGGGGUUUCC
>AAOX01000042_20660_Bacillus_sp.
AGAGUCCUAAUGUGUUCGUUGUUUCACCUGACAUUUUGACCUAACAUUAUUCCUUCGGGAGCCCGGAUUUCCUUGCGGCGUAAACGCCUCUGGCUAGGGGACUUACAAAAGCGGGAAUAGGGCACCCACCUGCUGAGUGCGGGUUCAAAACGAAGGCAUCCAAGGCGACGGCACAAUUGGGACUCUU
>CP000097_1017959_Synechococcus_sp.
CAUGAACUGCUGUGUUGGUGAAGGCCUUUUCUAGUGCUCUGAUCUGACUCUCUUUCGACUUGGGGAGGCUGUCGUGACGGUGACGUAAACCGGCCUUGUAGCCGGAAACGAAGCCCCACUUUGACUCCCCUUCUGGUUAACUCCAGGUCGACCACAAUCGGUCACACGGCAUGGUGGUUCACCC
>CP000407_2019501_Streptococcus_suis
GAACUGCUGUGGUAUACGAAUUCAUACCUAUGUGUUGACCGACUAUUUUUGUAUUACUAGGGAGACAAAGAUCCUCUAACAGUAUGCAAGCUGGCACACCCAGAAGCAACUAAGUUAGAAACGCGUCACCCACCUGCUUUUAGCGUGCGGGAUCAAUACAAUCCAUGGAUAACCGGUACCAAUACAGCAUUUUU
>AF269334_1264_Staphylococcus_epidermidis
AGUCAUCUGUGGUGUUCGUAAGUUUGCUUUUUAUUUGGGCCUAACACUCUUUGAUCAGGGAGCCCAAUAGGUUUUCUCGCAGCGCACACGCCUCUAUAGGAGGACUUGCAAAACGAGAAACAGGGCACCCACCUGUAUAUAGCAGGCCGAAUGAUCAAGCUAUUUAUAACUACGGCAUCAACGGACUCUAU
>AATP01000004_128564_Fulvimarina_pelagi
GGCGGGCUGGCCGGUUCGACAGGCGUAACUAUUCCCCGGGGCCUUAGUCAUUCCACAGGGAGCUGUCCCUGCCCUUGCCCGUGGGCUCGGGCACACGGCGCCCACCUACUUUGUAGGUUCCCGGGAUCGACUUCGACCAUCGGCCGGCUGGCUCGCCA
>BA000028_1102945_Oceanobacillus_iheyensis
UACAAGCUACAUUGUUCGUAUUAAUAUAAGUUUUAACCUCUAAUGUUGGAAUAGGGAGUUUUACAUCGAAAUUGGAAUGCCGAGCCGCCGUUGAAGCGGAAGGCAGGAAGUUUUCUGCGAACACCCACUUUGCGAAGUGGUGGUUUAAAACUUUUUAUUACAAGAUACGGCAAAUGUGGCCUGUAU
>AATN01002095_1924_metagenome_sequence
CGUCCUCGGCCGUGUUCGAUAGCGGAUUCUUACAUUUGCCCUGACCCUAAUUAACGACCCCGGGCUCGUUACUCCUUGUUGGUGUGCAUGUCCGCCCCGGUUGCGGAAAGCCCGAUGCGAGGUUCGCUGGCCCACCUGAUCCUUGGGAUCAAGGUCGUUUGGUCCGCAACGGCACGGCGGAGGACUC
>CP000110_1358428_Synechococcus_sp.
AUUGAACUGCUGUGUUGGUGACGGCCUUUUUCUAGUGCUCUGAUCUGACUCUCUUUCGACUUGGGGAGACUGUCGUGACGGUGACGUAGACCGGCCAUGCAGCCGGAAACGAAACCCCACUUUGUCGCCCCUUCUGGUUCUUCCAGGUCGACCACUGGGGCUCGCACGGCAUGGCGGUUCACCU
>AAOK01000003_289953_Synechococcus_sp.
CUUGGACUACUCAGUUGGUGAGAGCCUUUUUCUAGUGCUCUGAUCUGACUCUCUUUCGACUUGGGGCAACUGUCGUGAUGGUGCCGUAGACCGGCCUCGUAGCCGGAAACGAAGCCUCACUUUGUCGCCCCUUCUGGUAACUCCAGGUCGAACACUGGGGCUUGCACGGCUGGGUGGUUCACCC
>AP006716_1327404_Staphylococcus_haemolyticus
AGUCAUCUGUAUUGUUCGUACGUUUGCUUUUUAUUUGGGCCUAACACUUUUUGAUCAGGGAGCCCAAUAGGUUUUCUUGCAGCGCACACGCCUCAAUUGGAGGACUUGCAAAACAAGAAACAGGGCACCCACCUGUAUAUAGCAGGCCGAAUGAUCAAGCUUUUUAUAACUACGGCAAUCACGGACUCUAC
>AANO01000007_70904_Synechococcus_sp.
CUCGGACUGCUGUGUUGGUGACUGCCUUUCACAGUUUCUGAUCUGACUCCCUCUUCGACGUGGGUGGUCUGUCGCGACGGUGACGUACACCGGCCUCGUUGCCGGAAACGAAGCCCCGCUUUGACUGCUCCUCUGGUACUACCAGGUCGAACACUGGGGCAAGACGGCACAGCGGUUCACCC
>AANP01000003_193518_Synechococcus_sp.
AGCGGACUGCCGUGUUGGUGACAGCCUUUCUCUAGUGCUCUGAUCUGACUCUCUGUCGACUUGGGGCGACUGUCGUGACGGUGCCGUAGACCGGCCCAGCAGCCGGAAACGAAUCCCCACUUUGUUACCCCUUCUGGUUCAUCCAGGUCGAUCACUGGGGCUCGCACGGCACGGCGGUUCACCC
>AP008934_1179168_Staphylococcus_saprophyticus
AGUCAUCUGUAGUGUUCGUAAGUUUGCUUCAUAUUUGGGCCUAACACUCUUUGAUCCGGGAGCCCAAUGGGUUUUCUUGCAGCGCACACGCCUCAUUUAGGAGGACUUGCAAAACAAGAAACAGGGCACCCACCUGUUAUAAGCAGGCCGAAUGAUCAAGCAUUUUAUAACUACGGCACUAACGGACUCUAU
>AE013598_1156001_Xanthomonas_oryzae
CGUUCUCUGCUGUAAACGACAGCGUGCAAAACAUUCGCCUUGUCCCUUAAUUACGACCACGGGGGCGCGACGGAGCCGGGUGUGCAGGUCCGCCUUGUAGCGGGAAGCCCGAUGGCCUCACAACGUCCCCACUUGAACCCCGGGUUCAAGGUCGUUUCGCCCGCAUCGUCAUGGCGGAGAAUGC
>CP000576_657516_Prochlorococcus_marinus
AGAUUACUGGAUCUUUGGUUAAGUUCUUCUUUAUGUGCUCUGAUCUGACUCUCUUUCGACAUGAGGAGACUGUCGUGAUGCGGUAGUAAACCGAUCUUGUAAUCGGAAACGAAAGCCCACUUUGAAUCCUCUUCUGGCAUUUCCAGGUCGAUGCAGCAGAGAACUGACGGGGAUCCGGUAUUACC
>CP000419_1793770_Streptococcus_thermophilus
AAAUUGCUGUGGUAUACGAAUCCACAUAUAAGUGUUGACCGACUAAUUUUUGUAUUAUCGGGAGACAGAGGUCUAUUAACAGUGUGCAGGCUGGCUCACCCAGAAGCAACUGAAGUUAGUAGCGAGUCGCCCACCUGCUUUUUUACGUCGCGGGUUCAAUACAAACUGUGGAUCAUCGGUACCAAUACAGCAUCCA
>AAAM03000019_57691_Xylella_fastidiosa
CGUUCUCUGCUGUGAACGACGGCGCGUGCAAACAUUUAGCCUUGUCCCUUAAUCACGACCAAGGAGGCGCGACGAUACCGGGAGUGCAAGUCUGCCUUAGGAGCGGAAAGCCCAAUGGUAUUUCAACGCCUCCACUUGAACCACUGGUUCAAGGUCGUUUCGCGAGCAUCGUCAUAGCGGAGAAUGC
>CP000553_685817_Prochlorococcus_marinus
CCAGUACUGCUUUGUUGGUAUAGGCCUUCUCAAGUGCUCUGAUCUGACUCUCUUUCGAUUUGGGGAAGCUGUCGUGAAAGUGACGUAUACCAGCUUGUUCUGGAAACGAAGCUCCACUUUGAAUCCCCCUCUGGUUCUUCCAGGUCGAUGCUUCUUGGGCCUUACGGCAAAGCGGUACUUCC
>AE017126_924642_Prochlorococcus_marinus
AGAGAACUGUUUUGUUGGUGAUGACCUUUUAAGUGCUCUGAUCUGACUCUUUUUCGACUUGAGGAGACUGUUGUUAUCGUGAAGUAAACCAGUCAUGCAACUGGAAAUGGAUCAUUACUUUGACUCCUCUUCUGGCUUAUCCAGGUCGAACGCUUAGGUCACACGGCAAAAUGGUUCUAUA
>CP000463_5354265_Rhodopseudomonas_palustris
GCGAGGCUGCGCUGCGCGUCAGGAGCCAAUAUCCCCGGGGCCUUAUCGAUCCUUAAGGGAACUGUCCCUGGCCGGGUCCGUGGACCCGGUCACAUGGUGCCCACCUACUUUCGUAGGGAACUCCGGGAUCGAGCGCUUCAACGGCAGCUGUGGCUUCGCG
>BA000039_659756_Thermosynechococcus_elongatus
GUUUAGCUGCGACGUUGGUGACUGCCAAUAUUGUUUUGUGAUCUACACUUGCAAAACAUUUGGGAAUCAAUACUGUGGGCGGCAGUAAACUGGUCUUUGAGCCAGAAACUUCUAAGUCUGCAGUUAGUAUUCCCCCCUAGUUUUUACUAGGUCAUAAACUGAGGUAAAACGGCGUCGCGGUUAGACU
>AAUA01000002_251304_Synechococcus_sp.
GUCGGACUGCUGUGUUGGUGACGGCCUUUUCUAGUGCUCUGAUCUGACUCUCUAUCGACUUGGGGCGACUGCCGUGUCGGUGCCGUAAACCGGCCUUGUAGCCGGAAACGAAUCCCCACUUUUGUUACCCCUUCUGGUUCUUCCAGGUCGAUCACUGGGGCUCGCACGGCAUGGUGGUCCCCCA
>BA000040_1665066_Bradyrhizobium_japonicum
GCGAGGCUGCGACGCGCGUCCGGAGCCAUAUAUCCCCGGGGCCUUAUCGAUCCUUUAGGGAACUGUCCCUGGCCGGGCCCGUGGGCCCGGACAUAUGGUGCCCACCUACUUUCGUAGGGAACUCCGGGAUCGAGUGCUUCAACGGCGUCCGCGGCUUCGCA
>CP000524_206871_Bartonella_bacilliformis
GGUGUUCUGCUCUUCUCGACAGGAAAUACAGACAUUCCCGGGGCCUUAUUGAUUCCUAAGGGAGCUGUCCCUGAGAAAGCCCGUGGGCUUUUUCAUAUGGCGCCCACCUACUUGUGUAGGUUCCCGGAAUCAGACUUUUCCAUCGGUCGCUGCGGUUCACCA
>CP000148_31807_Geobacter_metallireducens
UUCUCUCUGCCAUGCGCGUCAGGCUGAUAUGCCCCAGCGGAACAUUUACGUAAGACGGGGGUUCUUUCUACCGUGGUGUGCUGCCCCAUCAUGUGGGAUUUGCCUGAAGCGGUACAGAGCCUGCCACCUGUAAGGAACUCGCUGUGAGGCCCUUACAAGCCAACGGCAUGGUGGAGGGAUU
>AAXV01000007_159165_Bacillus_sp.
UAAAGGCUGCAUUGUUCGUAUAAUAUUAAGUUUUAACCUUUAAGCUGUAAAAGGGAGUUUUAUUAUUGGAGUUGGAAUGACGGGCCUCACACUACUGUGCAUGAGGAUAAGCAGGAAAACUUCUGCGAACACCCACUUUGAGGAGUGGUGGUUUAAAACUUUCUAUAAUAACUACGGCAUACGCGGCUUUUUA
>AM236080_4231502_Rhizobium_leguminosarum
UGCGGUCUGCGCCUCUCGACAGGAACCACAAUCCCUGGGGCCAUACUCGAUCCAAAGGGAGCUGUCCCUGGCCAGGCCCGUGGGCCUGGACACACGGCGCCCACCUACGUUUGUAGGCACCCAGGAUCGUAAACAUCCAUCGGUGGUCGUGGAUCGCAC
>CP000115_2966805_Nitrobacter_winogradskyi
GCGAGGCUGCGCCGCGCGUCAGAAGCCACAAUCCCCGGGGCCUUAUCGAUCCUUAAGGGAACUGUCCCUGGUCGGGUCCGUGGAUCCGGCCAUAUGGUGCCCACCUACUUUCGUAGGGAACUCCGGGAUCGAGCGCUUCAACGGCGGUCGCGGCUUCGCG
>CT978603_1256376_Synechococcus_sp.
UUCGGACUGCUGUGUUGGUGUUUGCCCUGCCAAGUGUUCUGAUCUGACUCCCUUUUCGACUUGGGGGAGAUGUCCCGGAAGUGACGUAGACCGGCCCAGUAGCUGGAAACGAAGCUCCGCUUUUCUCCCCCUUCUGGUUUAUCCAGGUCGAACCUCAGGUCAUCACGGCACGGCGGUCCACCC
>AAMY01000003_191244_Nitrobacter_sp.
GCGAGGCUGCGACGCGCGUCAGGAGCCACAAUCCCCGGGGCCUUAUCGAUCCUUAAGGGAACUGUCCCUGGCCGGGUCCGUGGACCCGGACAUAUGGUGCCCACCUACUUUCGUAGGGAACUCCGGGAUCGAGCGCUCCAACGGCGAUUGCGGCUUCGCG
>CP000111_646219_Prochlorococcus_marinus
AAGUCACUGGAUCUUUGGUUAAGUUCUUCUUUAUGUGCUCUGAUCUGACUUUCUUUCGACGUGAGGAGACUGUCGUGAUGCGGUAGUAAACCGAUCUUGUAAUCGGAAACGAAAGCCCACUUUGAAUCCUCUUCUGGCUUUUCCAGGUCGAUGCAGCAGAGAACUGACGGGGAUCCGGUAAACCU
>AACV01012376_1014_Oryza_sativa
CGUUCUCUGCGGUACUCGACGGCAUGUGCAAACAUUCGCCUUGUCCCUUAAGAACGACACCGGGAGCGCGACAGCGCCGGGAGUGCAGGUCCGCCUUGUAGCGGGAAGCCCGAUGGUUCUCCAGCGUUCCCACUUGAGCCCCCGGGUUCAAGGUCGUUUCGCAUGCAUCGACAUUGCGGAGAAUGC
>CP000390_3466517_Chelativorans_sp.
AGCGGUCUGCGCCUCGCGACAGGAAUUCAAUUCCCCGGGGCCUUAUCGAUCCUCUAGGGAGCUGUCCCUGGCCUUGCCCGUGGGCUUGGCCACACGGCGCCCACCUACUUUGUAGGUUCCCGGGAUCGGUCAUUCCAUCGGUUGUCGUGGAUCGCUG
>CP000482_2822559_Pelobacter_propionicus
UUCUCCCUGUCCUGUUCGACGGCUGUAGUGCCCGGGCGGAAUAAACAAUGAACGGGAGACCAUUCUUGUCGUGGUGUGCUGCCCCAUUGCGUGGGAUUUGCCUGAAGCGGCAUAUGGUCGCCCACCUGUUAAGGAACUCGCCGGAGGUCCUUUUAGGUUGACGGCAGGACGGGGAGAGU
>CP000781_3399714_Xanthobacter_autotrophicus
GCGGGGCUGCGGGGCACGUUAGGAGACAUUUCCCCGGGGCCUUAUCGAUCCUUAAGGGAGCUGUCCCUGACCUCGUCCCUGGACUUGGACACACGGCGCCCACCUACGUUGUAGGUUCCCGGGAUCGAACUCCGACGGCUUCUGUGGCUCCGCA
>AM167904_3157669_Bordetella_avium
UUGUCCCUGCGGUGCUCGUGACUUGGCCAUACAUUCUCUGAACCGAUGCUUUUCGGCAUACUGGUUGCGGGAGUGUCGAGCGGGUGUGAUCGUCUCUUUGCUGACGAACCCGAUGCUCUUCGGAUCGCGACCACCUUGAACCUAUGGGUUCGAGAUGCCGGCCUAGACGGCACUUGCGGGGCAUCU
>BA000012_3164455_Mesorhizobium_loti
GACGGUCUGUGCUUCCCGGCAGGAGAACAUUUUCCCCGGGGCCUUAACGAUCCUUAGGGAGCUGUCCCUGGGAAGACCCGUGGGUUUUCUCACACGGCGCCCACCUACUUUGUAGGUUCCCGGGAUCGCUCUCUCCACCGGUUGUGUGGAUCGUCA
>CP000435_1304306_Synechococcus_sp.
AGAGAACUGCUGUGUUGGUGACAGCCUUUCUCUAGUGCUCUGAUCUGACUCUCUUUCGACAUGGGGUGACUGUCGUGCUGGUGCCGUAAACCGGUCUCGUAACCGGAAACGAAUCCUCUCGAAAUCUUUCGCCCCUUCUGGUAACUCCAGGUCGACCACAGAUUGGCGCACGGCAUGGUGGUUCAACC
>CP000319_3880876_Nitrobacter_hamburgensis
GCGAGGCUGCGACGCGCGUCAGGAGCCACACAUCCCCGGGGCCUUAUCGAUCCUUCAGGGAACUGUCCCUGGCCGGGUCCGUGGAUCCGGUCAUAUGGUGCCCACCUACUUUCGUAGGGAACUCCGGGAUCGAGCGCUCCAACGGCGAUUGCGGCUUCGCA
>CU234118_1211196_Bradyrhizobium_sp.
GCGAGGCUGCGACGCGCGUCCGGAACCAACAUAUCCCCGGGGCCUUAUCGAUCCUUAAGGGAACUGUCCCUGGCCAGGUCCGUGGACCUGGACAUAUGGUGCCCACCUACUUUCGUAGGGAACUCCGGGAUCGAGCGUUUCAACGGCGAUUGCGGCUUCGCU
>CP000283_4650246_Rhodopseudomonas_palustris
GCGAGGCUGCGUUUCGCGUCAGGAGCCAUAAUCCCCGGGGCCUUAUCGAUCCUUAAGGGAACUGUCCCUGGCCGGGUCCGUGGACCCGGUCACAUGGUGCCCACCUACUUUCGUAGGGAACUCCGGGAUCGAGCGCUUCAACGGUCAUCGUGGCUUCGCA
>AAAP01001314_649_Magnetospirillum_magnetotacticum
GCGGGGCUGCAGAGUUCGUCAGGAGAACUUUCCCCGGGGCCUUAUCGACUCCCUCGGGAGCUGUCACUGGCCUCGUCCGUGGACUUGGCCAACACGGCGCCCACCUACUCUGUAGGUAUCCCGGGAUCGACACUCCAACGGCUCACGUGGCUCCGCA
>CP000738_2752042_Sinorhizobium_medicae
UGCGGUCUGCACUUCUCGACAGGAACCACAAUCCCCGGGGCCAUACACGAUCUCAAGGGAACUGUCCCUGGCCGGACCCGUGGGUCCGGACAUACGGUGCCCACCUACCUAGUAGGUACCCGGGAUCGUAAAAAAUCCAUCGGUCGUUGUGGAUCGCGC
>AAPJ01000002_435351_Aurantimonas_manganoxydans
GACGGGCUGCGCGGUGCGCCAGGAGUAACAUAUUCUCGGGGCCUUAGUCAUUCCUAGGGAGCUGUCCCUGCCUUGGCCCGUGGGCCUGGGGCACACGGCGCCCACCUACUCUGUAGGUUCCCGGGAUCGACAUCUCCAUCGGCCGGGUGGCUCGUCA
>CP000552_686863_Prochlorococcus_marinus
UAAGUACUGGAUCUUUGGUUAAGUUCUUCUUUAUGUGCUCUGAUCUGACUCUUUUUCGACUUGAGGAGACUGUCGUGAUGUAGACGUAAACCAAUCAUGUAAUUGGAAACGAAAACCCACUUUGACUCCUCUUCUGGCUUUCCCAGGUCGACGCUCAGAGGACUGACGGGGAUUCGGUGUAAAG
>CP000698_4969602_Geobacter_uraniireducens
UUCUCUCUGCCCUGUUCGUGAGGUUAGUACGCCCCUGCGGAAUAAUCGAAGAACGGGAGCCUUUUUAAACUGUGGUGUGCUGCCCCUUGCGGGAUUUGCCUGAAGCAGUGUAAAGGAGCCCACCUAUUAGGGAACUCGCUGUGAGGCCCCGAACCAACGGCAUGGUGGAGAGAAU
>CP000133_3679725_Rhizobium_etli
UGCGGUCUGCGCCUCUCGACAGGAACCACAAUCCCUGGGGCCAUACUCGAUCCAAAGGGAGCUGUCCCUGUCUGGGCUCGUGGGCCUGGACACACGGUGCCCACCUACGUUUGUAGGCGCCCAGGAUCGUAAACAUCCAUCGGUCGUCGUGGAUCGCAC
>AAUW01000002_210754_Labrenzia_aggregata
UUGCGGCUGCCCGAUACGUCAGGAACAUUAUCCCCGGGGCCUUACGCAUUCCCUUGGGAGCUGUCCCUGCGCUGGGCCGUGGUCCGUUGCAAACGGCGCCCACCUACAUAGUAGGUUUCCCGGGAUUGCAAAUCCAACGGUCGGGCGGCUGCACG
>CP000774_2293600_Parvibaculum_lavamentivorans
CGGGAUCUGCCCGGCGCGUUAGGAACACAUACUCUCGGGGCCUUACGGUCCUCAAGGGAGCUGUCCCUGAGGGAGACUGUGGUCUUCUUCACACGGCGCCCACCUACGUUAGUAGGUCUCCGGGGAACGAAGUUCCGACGGCCGUGGCGGACCCACU
>CP000943_3397496_Methylobacterium_sp.
GCGGGGCUGCGGGGUGCGUCAGGAGACACAUAUCCCCGGGGCCUUAUCGACUCCCUCGGGAGCUGUCCCCGCCCUGGUCCGUGGACCGGGGCACACGGCGCCCACCUACGCUGUAGGUUUCCCGGGAUCGAUCCUCCAACGGCUUUCGUGGCUCCGCG
>CP000563_698015_Shewanella_baltica
UGCUCCCUGGGAUGCAUGCCAACUGGUAAUGUCCCUGUGCCGAUAAUUUUUAUCUCAGGGUGAAUGCUUUACUGACAUUGUGCAUGCUCGGCUUGUACCGAGAAGCCUUAGGAGGUAAUCAUUUACCCGCCUUGAACCUACGGUUCAAGGGCUACACCGGUAGCGGCAUUCUGGGGAGCAU
>AE007870_814010_Agrobacterium_tumefaciens
UGCGUUCUGCGCUUCCCGACAGGAACCACAAUCCCUGGGGCCAUACUCGAUCCAAAGGGAGCUGUCCCUGGCCAGUCCUGUGGGACUGGACACACGGCGCCCACCUACUUUUGUAGGCACCCAGGAUCGUAAAUCUCCAUCGGUCGCCGCGGAUCGCAC
>CP001233_2595247_Vibrio_cholerae
UUUACCCUGGGGUGUUCGUCAGCGGAUUUAUGUCCCUGAGCCGAUAAGCAACAUAACAGGGUUGGUAUUGGGUAGCUAUUGAGCAAGCUCGGCUUGUACCGAGAAGCCUGCGGUUACCAUUACUGAUCCGCCUUGAACCUGAUGGUUCAAGGGCUACGAUCCUCAACGGCAUCCCGGGGUUCUC
>CP000924_1101622_Thermoanaerobacter_pseudethanolicus
AAAGCCCUGUGGUGUACGUGAGGUCCGGUGAAAGUUUGAGCCAACACCAAUAAUAAGGGAGCCUGGGCUUUGGCAGUGGAAUAUAGGCCGUCUUCGAACGGAAAUAUGAAGCUGCCAAGAGGGCACCCACUUUGUGAGUCCGGGUUCAAAAACUACCGGGAGGCACGGCACUAUGGGGUUUUU
>AAGD02002558_1673_Caenorhabditis_remanei
ACAACUCUAGGGUGUUCGCCAGUACGUCUAUUCCCCUGCCGAUACUUAAACUUAUGGAUGUGUUCUGUAUAUUUUGAGUGUAUGCCCACCUUGAGUGGGAAAUCCAUUAAGUGUACGUCGCGUCCACCUUGAACUCUUCGGGUUCAGGGUAACGACCAUGCAACAGCAUCUCGGGAGUGUUU
>AL009126_2096113_Bacillus_subtilis
AAGAAGCUACUUUGUGCGUAUUGUUAAUUAAGUUUUAACCUUUAAGCUGUAAUAGGGAGUUUUAUAUCGAAGCCGGAAUGUCAUGCCUCCAUUGCAGAGGACGACAGGAACGUUUCUGCAAACACCCACUUUGAGGAGUGGUGGUUUAAAACUUUCUUACUUGCAUACGGCAAGACGUAGCGAAAGC
>CP001124_290243_Geobacter_bemidjiensis
CUCUCUCUGCCCUGUCCGUGAGGUUACUAACGCCCCUGCGGAAUAAUUUAUUGAACGGGUGACUGUUUCGACCGUGGUGAGCUGCCCCAUUGCGCGGGAAUUGCCUAAAGCGGUCCACAGGAGCCCACCUGAAUGGGAACUCGCUGUGAGGCCCCCGAAACCAACGGCACGGCGGAGAGAGU
>CP000826_4345485_Serratia_proteamaculans
AUUUCUCUGAGAUGUUCGCCAGCGGGCCAGUCCCCUGAGCCGAUAUUUAGUACCAACAGAAUGUGAUGAUCCGCGAUCGGUGUGCAUGCUCGGCCCGCCGAGAAGCCUUAAGAUUGCGACAGCACGUUCACCUUGAACCAUGGGUUCAAGGGUUACAGCCUGCGACGGCAUCUCGGAGAUUCC
>AL009126_2814682_Bacillus_subtilis
AAAGUCCUGAUGUGUUAGUUGUACACCUAGUUUUGACCGAACAUUUUUUUGAUUUGGGAGCCCGCAUUUUUAAAUGGCGUACAUGCCUCUUUUCAUUCGGUAAAGAGGACUUACAAGAUUUAAAAGAGGGCACCCACCUGCUGAGAGCGGGUUCAAAACAAAGGAAAGCUGCAACGGCACUAUUGGGACUUUA
>CP000057_971464_Haemophilus_influenzae
AAUUACCUGGAGUGUUCGUCAGUAGGCUAUGUCCCUGAGCCGAUACUUUAAAUCUUAUAAAUUGGUUUCCUAUCGUUGGUGUGUAGGCUUAACCUUUGACUCGUUCAUUGGGCUAAGAAACCUGAAAACGGUAUCAACUGAUUUCCUUGAACCGUCGGGUUCAAGGACUACUGCCCGCAGCGGCACUCUGGGUCCUAU
>CP000020_2339101_Vibrio_fischeri
UUUACCCUGGAGUGUUUGUAGGCGGAUCUAUGUCCCUGAGCCGAUAAGCACAAAUUAGGGUUAGUACUUGUUUGCUAUUGAGCAUGCUCGGCUUGUACUGAGAAGCCUACGGUAAACUUUGCUGAUCCGCCUUGAACCUAGGGUUCAAGGGCUACGACCACUACGGCACUUUGGGGUAUUC
>AE008691_1726945_Thermoanaerobacter_tengcongensis
AAGUUCCUGUGGGGUUUGUAGCGGGCUAAUUUGUUUUCACCCAACGCAACCCAUACGGGAAUCCGGGUUCAUCAGUGGAUGAAAUGCCUGGGAAACCAGGACUUCAGAAGCUGGUGACAGGGUACCCACCUGCGAGAGCAGGGAUGAAAACAUAGCCGUACGGCUCCGUGGGUAAAGU
>CP000903_1546247_Bacillus_weihenstephanensis
AAAUUCCUACGGUGUACGUAGCUUGUGUAUGUCUUAAACCAAUAAGUAUAAUGCGGAAGUUCAAUAUUUAAAUGUAGAUAGCAGGCCAUCUUUUUAAGAAGGAAGUUACAAACAUUUGUGAGAACAUCCACCUGUGAGAGCAGGUUUAUGGACAUCUAUAGAUAACGGCAUAUGUGGGACUAUA
>CP000878_704395_Prochlorococcus_marinus
UUUGGACUACCUUGUUGGUGAAGACCUUCCUUAAGUGCUCUGAUCUGACUCUUUUUCGACUUGUGGAGACUGUCGUGACGGUGAAGUAAACCAGUCUAGUAACUGGAAAUGGAACCUCGCUUUGACUCCUCUUCUGGUUAAUCCAGGUCGAUGCUCUGAGGUCUCACGGCAAGGUGGUCUUGUA
>CP000050_1085473_Xanthomonas_campestris
CGUUCUCUGCUGUGAACGACGGUGUGCAAAACAUUCGCCUUGUCCCUUAAUUACGACCACGGGGGCGCGACGAAGCCGGGAGUGCAAGUCCGCCUUGUAGCGGGAAGCCCGACGGCCUAACAACGUCCCCACUUGAACCCCGGGUUCAAGGUCGUUUCGCACACAUCGUCAUGGCGGAGAAUGC
>BX548174_652620_Prochlorococcus_marinus
UACAUACUGGAUCUUUGGUCAAGUUCUUCUUUAUGUGCUCUGAUCUGACUCUUUUUCGACUUGAGGAGACUGUCGUGAUGUAGACGUAAACCAAUCCUGUAAUUGGAAACGAAAGCCCACUUUGACUCCUCUUCUGGCUUUUCCAGGUCGAUGCAUCAGAGAACUGGCGGGGAUUCGGUGUUACC
>AE004439_1932211_Pasteurella_multocida
GAUUACCUGAGGUGUUUGCCAGUGGGUUAUGUCCCUGAGCCGAUACUUUUAUUUUAUGAAUCGGUUUCUAAUUGUUGGUGUGCAUGCUUAGCUUGACUAAGAAGCCUAAAAAUAGUUAUAACUGAUUCCCUUGAACCGUUGGGUUCAAGGACUGAGACUUGCAGCGGCAUCUCGGGUUCUUC
>CP000821_4485692_Shewanella_sediminis
UGCUCCCUGGUAUACGCGUCAGUCGGCAAUGUCCCUGUGCCGAUAUUUACAAACCCAGGGUGAAUGCUUUAUUGACAUUGUGCAAGCUCGGCUCGUAUCGAGAAGCCUUAGGAUAUAAUCAUUUACCCGCCUUGAACCUACGGUUCAAGGGCUUACGCCGGCAACGGUAUUUUGGGGAGCAA
>BA000034_1725130_Streptococcus_pyogenes
ACAUUGCUGUGGCAUACGAAUCCACAUCUAAGUGUUGACCGACUAUUUCUUUGUAUUUUCGGGAAACAAAGACUCUUUCUAGUCUGCAAGCCGUUUCACGCGGACGCAACUUCCAAGAAAGAGCGCGUUACCCACCUGCUUAUACUGCGCGGGCUCAAUACAAAAACGUGGAUCACCGGUGCCAAUACAGCAUUCUU
>AE005176_34739_Lactococcus_lactis
AAAGCACUGGAAUGUGCGAGCUCUUUCAUUUUUUUGACCGACUAUAUUUGUAUUGCAUAGGGGUUCAUGAGACAUUCGGUAGCGUAAUACCUCGAACGAAAGUAGGGGAAGCUGAUGCGAAGCGAGAACACCCACCUGGCGUUUUAGCGGGUUCAAUACACGGAAGAGCAUACGGCAUUCAAUCAGUGUUUUU
>AE008923_4015282_Xanthomonas_axonopodis
CGUUCUCUGCGGUAAACGACAGCGUGCAAAACAUUCGCCUUGUCCCUUAAUUACGACCACGGGGGCGCGACGAAGCCGGGUGUGCAAGUCCGCCUUGUAGCGGGAAGCCCGAUGGCCUCACAACGUCCCCACUUGAACCCCGGGUUCAAGGUCGUUUCGCCCGCAUCGUCACGGCGGAGAAUGC
>CP000923_1508100_Thermoanaerobacter_sp.
AAAGCCCUGUGGUGUACGUGAGGUCCGGUGAAAGUUUGAGCCAACACCAAUAAUAAGGGAGCCUGGGCUUUGGCAGUGGAAUGUAGGCCGUCUUUGAACGGAAACAUGAAGCUGCCAAGAGGGCACCCACGUUGUGAGGACGGGUUCAAGAACUACCGGGAAGCACGGCACUAUGGGGUUUUU
>BX548175_727040_Prochlorococcus_marinus
CUUGAACUGCUGUGUUGGUGACGGCCUUUUUCUAGUGCUCUGAUCUGACUCUCUUUCGAUUUGGGGAGGCUGUCGUGAAGGUGACGUAGACCGGACUUGCUUCCGGAAACGAAGCCCCACUUUGCUUCCCCUUCUGGUUCUUCCAGGUCGAACACUGGGGCUCGCACGGCAUGGCGGUUCACCU
>CP001037_5114015_Nostoc_punctiforme
GUUGCACUACGACGUUGGUGACUGCCAUCAAGUUUUUUGAUCUAUGCCUUUAAUGACAAGGGAGUCAACUGUUCUCGUGGCAGUAUACCGGGCAUGUACCCGGAAACUUUAAACGAGGAAUUUAGGUUCCCACCUGGAUAAACCCAGGUCAUAAACUUAGGUAAAACGGCGUCGCGGUGAACUU
>AM939562_1_Sinorhizobium_meliloti
GGCGAUCUGCGCUUCCCGACAGGAACCACAAUCCCCGGGGCCAUACACGAUCUCAAGGGGACUGUCCCUGGCCGGACCCGUGGGUCCGGGCAUACGGUGCCCACCUACCUAGUAGGUACCCGGGAUCGUAAAUCAUCCAUCGGUCGUCGUGGAUCGCAC
>AE008917_324738_Brucella_melitensis
GGCGAACUGCGCUUCCCGACAGGUGUAACAGCAUCCCCGGGGCCUUAUUGAUCUCUAAGGGAGCUGUCCCUGUGAAGGCUUGCGGGCUUUCGCAUAUGGCGCCCACCUACUUUGUAGGUUCCCGGGAUCAAUCACUACCAUCGGCCGUCGUGGUCGCCG
>CP000851_4051647_Shewanella_pealeana
UGCUCCCUGGGAUAUUCGCUAGCUGGUAAUGUCCCUGUGCCGAUAAUUACAAACCCAGGGUGAAUGUUUUACUGACAUUGUGCAAGCUCGGCUCGUACCGAGAAGCCUUAGGAGGUAUUCAUUUACCCGCCUUGAACCUACGGUUCAAGGGCUACACCAGCGGUCGGUAUUCUGGGGAGCAA
>CP001390_479177_Geobacter_sp.
UUCUCUCUGCCCUGUUCGUGAGGUAUUAAAGCCCCUGCGGAAUAAUCAUUGAACGGGCGCCUUUUUAAGCUGUGGUGUGCUGCCCCUUUGCGGGAAUUGCCUGAAGCAGCAUUAAAGGAGCCCACCUGUUAGGGAACUCGCUGUGAGGCCCCGACCAACGGCAUGGUGGAGAGAUA
>AE008691_1234385_Thermoanaerobacter_tengcongensis
AAAACCCUGUGGUGUUCGUGUGACCCGGUGAAAGGUUGAGCCAACACCAAAAAUAAGGGAGCCUGGGCUUUGGCAGUGGAUUGUAGGCCGCCUCGUCGCGGAAACAUGAAGCUGCCAAGAGGGCACCCACUUUGUGAGGACGGGUUCAAAACCUACCGGUAGGCACGGCACUAUGGGGUUUUU
>CP002469_514264_Vibrio_vulnificus
UUUACCCUGGAGUGUUUGUCAGCCGGAUUAAAGUCCCUGAGCCGAUAAGCAACACCAAAGGGUUGGUACUUGAUCGCUAUUGAGCAAGCUUGGCCCGUACCGAGAAGCCUACGGUAAUCAUUGCCGAUCCGCCUUGAACCAGCUGGUUCAAGGGCCACAAUCCGCGACGGCACUCUGGGGUAUCC
>CP002222_2091393_Lactobacillus_plantarum
AAAUUACUAAGGUGUGCGCAUUGCUCUAAACAAAGUGUUGCCGAACAAUUAAUACUACUUUGGGAUGUCCGUUAGCUAAUUCCAUAACAUGCCUUAUCCUUUGGUAGUUAGCGAAUUAGUCAGAACGUCCCACCUGCCUUAAAGCGGGUCAAUACUGAAGGGCGAUUAACGGCACCACUAGUUUUUCC
>CP003056_2576832_Bacillus_coagulans
UACAAGCUGCGUUGUACGUAAUAUUAAUAAAGUUUUAACCUUUAAACUGUUAUAGGGAGUUUAACAUUAUUGCGGGAAUGCCGAGCCUUUUGCCGUUUGGCAGGGAGGAUGGCAGGAACGCUUUUGCGGACACCCACUUUGAGGAGUGUGGUUCUAAAACUUUCUUAGUUUGAUUACGGCAACUGCGGCACAUAC
>AP010655_1905876_Streptococcus_mutans
GAAUUGCUGUGGCAUACGAAUUCACAUCUAAGUGUUGACCGACUAUUUUUUUGUAUUAUCGGGAAACAAAAGUCUUCUGACAGUAUGCAGGCCGUUUCACGCGGAAGCAACUAAAGUCAGAGCGAGUUGCCCACCUGCUUAAGCGUGCGGGUUCAAUACAAAACGUGAAUCAUCGGUGCCAAUACAGCAUUUUC
>AY345075_252_Rickettsia_conorii
UAUUAGCUGCUUGGUUCGUGAGCUUAAUAUUAACCUAGGACUACCACUAACUUUUAGGACAUCGUCCCUGUCUAAUACUAAUUCAGUUUAGAUAUAUGAAGUCCACCUUUACAUAAAGGUCUUUGAAGGAUUUUAAGUAACGGCCAAAGCGGUCAUGUA

 RF00021.fasta 

>Photorhabdus_luminescens
AGUUAUUGGCGUAGGGUACAGAGGUAAGAUGUUCUAUCUUUCAGACCUUUUACUUCACGUAAUCGGAUUUAGCUGAAUAUUAGCUGCCCCAGUCAAUUUUGACUGGGGCAUUUUUUU
>Escherichia_coli
AGUUAGUCGCGUAGGGUACAGAGGUAAGAUGUUCUAUCUUUCAGACCUUUUACUUCACGUAAUCGGAUUUGGCUGAAUAUUUUAGCCGCCCCAGUCAGUAAUGACUGGGGCGUUUUUUA
>Yersinia_pestis
AGUUAUAGACGUAGGGUACAGAGGUAAGAUGUUCUAUCUUUCAGACCUUUUACUUCACGUAAUCGGAUUUGGCUGUAUAUUAGCCGCCCCAGUCAUUUAUUGACUGGGGCGUUUUUUG
>Vibrio_shilonii
AUUAGGACGCGUAGGGUACAGAGGUAAGAUGUUCUAUCUUUCAGACCUUUUGUUUCACGUUAUUGGAUUAGGCUGAUUCAGCCGCCCCAGUCAGUAUUUGACUGGGGCGUUUUUUC
>Sodalis_glossinidius
AGUUAUCGGCGUAGGGUACACAGAGGUAAGAUGUUCUAUCUUUCAGGCCUUUUACUUCACGUAAUCGGACUUGGCUAAGUAUUAGCUGCCCCAGUCAUUUAAUGACUGGGGCGUUUUUUA
>Vibrio_sp.
AUUAAUACUCGUAGGGUACAGAGGUAAGAUGUUCUAUCUUUCAGACCUUUUGUUUCACGUUAUUGGAUUAGGCUGAUUCAGCCGCCCCAGUCAGCUUUUGACUGGGGCGUUUUUUA
>Pectobacterium_atrosepticum
AGUUAAAGACGUAGGGUACAGAGGUAAGAUGUUCUAUCUUUCAGACCUUUUACUUCACGUAAUCGGAUUUGGCUGAAUAUUUAGCCGCCCCGCUCAGUUUUGAGCGGGGCGUUUUUUA
>Photobacterium_profundum
AGUUAAUGACGUAGGGUACAGAGGUAAGAUGUUCUAUCUUUCAGACCUUUUGUUUCACGUUAUUGGAUUUGGCUGAUUCAGCCGCCCUGGUCGAUUGACCAGGGCGUUUUUUC
>Aeromonas_salmonicida
AGUUAGCGACGUAGGGUACAGAGGUAAGAUGUUCUAUCUUUCAGACCUUUUAUUUCACGUAAUUGAAUGUGGCUGAAUAGCUGCCCCGAUGAGUAUUCGUCGGGGUGUUUUUUU
>Shewanella_frigidimarina
UAUAUUCGUCGUAGGGUACAGAGGUUAAGAUGUUCAAUCUUUCAAACCUUUAUUUCACUAGCGAUAGUGACUAGCCAAAUUCGGCGCCCCAGCAACUUAGGUUGCUGGGGCUUUUUUUU
>Shewanella_loihica
UAUUCUCUGCGUAGGGUACAGAGGUUAAGAUGUUCUAUCUUUCAGACCUUUUUUUAUUUCACGUUAAGUGAAAAGCCAAAUUCUGGCGCCCCAGCAAGUUACUUGCUGGGGCUUUUUUUC
>Shewanella_amazonensis
UAUUCUCGGCGUAGGGUACAGAGGUUAAGAUGUUCUAUCUUUCAGACCUUUAUUUCACUUGAUAGUGAUGCCAAAUAAUGGCGCCCCAGCAUCUCGUAUGCUGGGGCUUUUUUUA
>Shewanella_denitrificans
UAUUCUCGGCGUAGGGUACAGAGGUUAAGAUGUUCAAUCUUUCAAACCUUUUUUAAAUCACUAGCAAUAGUGACAGCCAAAUAUGGCGCCUCAGUAAGCGAUUACUGGGGCUUUUUUUU
>Vibrio_cholerae
AUUAGCUCGCGUAGGGUACAGAGGUAAGAUGUUCUAUCUUUCAGACCUUUUGUUUCACGUUAUUGGAUUAGGCUGAUUCAGCCGCCCCAGUCACCAUUUGACUGGGGCGUUUUUUA
>Shewanella_baltica
UAUUCUCUGCGUAGGGUACAGAGGUUAAGAUGUUCUAUCUUUCAGACCUUUAUUUCACUUAUAGUGAUGAGCCAAAUUCUGGCGCCUCAGCAACUUGUUUGCUGAGGCUUUUUUUU
>Shewanella_pealeana
UAUUCUCGGCGUAGGGUACAGAGGUUAAGAUGUUCUAUCUUUCAGACCUUUUUUUUACGUUCGCUAUUUUAUAGUGAAUGGCCAAAUUAUGGCGCCUCAGCAAAUCUAAUUUGCUGGGGCUUUUUUUC
>Shewanella_sediminis
UAUUCUCUGCGUAGGGUACAGAGGUUAAGAUGUUCUAUCUUUCAGACCUUUUUAUAUCACUGUUAUAGUGAACAGCCAAAUUAUGGCGCCCCAGCAAUUUAUUGCUGGGGCUUUUUUUC
>Vibrio_vulnificus
AUUAGUACGCGUAGGGUACAGAGGUAAGAUGUUCUAUCUUUCAGACCUUUUGUUUCACGUUAUUGGAUUAGGCUGAUUCAGCCGCCCCAGUCAGGUUAUUUGACUGGGGCGUUUUUUA
>Yersinia_mollaretii
AGUUACAGAUGUAGGGUACAGAGGUAAGAUGUUCUAUCUUUCAGACCUUUUACUUCACGUAAUCGGAUUUGGCUAUAUAUUAGCCGCCCCAGUCACUUGUUGACUGGGGCGUUUUUUA
>Shigella_flexneri
GUAGGGUACAGAGGUAAGAUGUUCUAUCUUUCAGACCUUUUGUUUCACGUUAUUGGAUUAGGCUGAUUCAGCCGCCCCAGUCACCAUUUGACUGGGGCGUUUUUUA
>Salmonella_typhimurium
GUAGGGUACAGAGGUAAGAUGUUCUAUCUUUCAGACCUUUUACUUCACGUAAUCGGAUUUGGCUGAAUAUUUUAGCCGCCCCAGUCAGUUUAUGACUGGGGCGUUUUUUA
>Klebsiella_pneumoniae
GUAGGGUACAGAGGUAAGAUGUUCUAUCUUUCAGACCUUUUACUUCACGUAAUCGGAUUUGGCUGAAUAUUUUAGCCGCCCCGGUCAUUUAUGACCGGGGCGUUUUUUA

 gcvb_from_paper.fasta 

>Salmonella_typhimurium
ACUUCCUGAGCCGGAACGAAAAGUUUUAUCGGAAUGCGUGUUCUGAUGGGCUUUUGGCUUACGGUUGUGAUGUUGUGUUGUUGUGUUUGCAAUUGGUCUGCGAUUCAGACCACGGUAGCGAGACUACCCUUUUUCACUUCCUGUACAUUUACCCUGUCUGUCCAUAGUGAUUAAUGUAGCACCGCCAUAUUGCGGUGCUUUUUU
>Citrobacter_rodentium
ACUUCCUGAGCCGGAACGAAAAGUUUUAUCGGAAUGCGUGUUCUGGUGGGCUUUUGGCUUACGGUUGUGAUGUUGUGUUGUUGUGUUUGCAAUUGGUCUGCGAUUCAGACCACGGUAGCGAAGCUACCCUUUUUCACUUCCUGUACAUUUACCCUGUCUGUCCAUAGUGAUUAAUGUAGCACCGCCCUAUUGCGGUGCUUUUUU
>Escherichia_coli
ACUUCCUGAGCCGGAACGAAAAGUUUUAUCGGAAUGCGUGUUCUGGUGAACUUUUGGCUUACGGUUGUGAUGUUGUGUUGUUGUGUUUGCAAUUGGUCUGCGAUUCAGACCAUGGUAGCAAAGCUACCUUUUUUCACUUCCUGUACAUUUACCCUGUCUGUCCAUAGUGAUUAAUGUAGCACCGCCUAAUUGCGGUGCUUUUUU
>Shigella_flexneri
ACUUCCUGAGCCGGAACGAAAAGUUUUAUCGGAAUGCGUAUUCUGGUGAACUUUUGGCUUACGGUUGUGAUGUUGUGUUGUUGUGUUUGCAAUUGGUCUGCGAUUCAGACCAUGGUAGCAAAGCUACCUUUUUUCACUUCCUGUACAUUUACCCUGUCUGUCCAUAGUGAUUAAUGUAGCACCGCCUAAUUGCGGUGCUUUUUU
>Klebsiella_pneumoniae
ACUUCCUGAGCCGGAACGAGAAGCUUUUUUUGGAAUGCGUGUUCCAUCAAGCUUUUGGCUUACGGUUGUGAUGUUGUGUUGUUGUGUUUGCAAUUGGUCUGUUUUUGCAGACCCUGGUAGCAAAGCUACCCCUUUUCACUUCCUGUACAUUUACCCUGUCUGUCCAUAGUGAUUUAAUGUAGCACCGCAACGCGCGGUGCUUUUUU
>Klebsiella_oxytoca
ACUUCCUGAGCCGGAACGAAGAGCUUUUUUUGGAAUGCGUGUUCCAACAAGCUUUUGGCUUACGGUUGUGAUGUUGUGUUGUUGUGUUUGCAAUUGGUCCGGGUUUGCGGACCAUGGUAGCGAAGCUACCCCUUUUCACUUCCUGUACAUUUACCCUGUCUGUCCAUAGUGAUUUAAUGUAGCACCGCACUGCGCGGUGCUUUUUU
>Yersinia_pestis
ACUUCCCCUAGCCGGAACGAAAAGUAGGUUUGGUAUCCCAGGUACUGAAAUGCUUUUGGCUUUGUGGUGGUGAUGUUGUGUUUGCAAAUGGUCUGGUAUGCCAGACAUAGUAGCUAAGCUACUGCUUUUUUUCACUUCCUGUACAUUUACCCUGUCUGUCCAUAGUGAUUUUAUGCAGCACCGUUAUUUUGGCGGUGCUUUUUU
>Serratia_marcescens
ACUUCCCGGGCCGGAACGAAAAGGGAGUGGGUGUCGAGGACGCCGAUGAACUUUUGGCUUGUGGUUGUGAUGUUGUGUUUGCAAAUUGUCCGGCGAUUCCGGACAUGGUAGCUAGGCUACUGUUUUUUCACUUCCUGUACAUUUACCCUGUCUGUCCAUAGUGAUUUUAUGCAGCACCGCAAAACUUGCGGUGCUUUUUU
>Photorhabdus_luminescens
ACUUCCUAAGCCGGAACGAAAAGUGAAUCAGCUUAACGCUAUGAAACUUUUGGCUUUGUGGUUGUGAUGUUGUGUUUGCAAGUUGUCUGGGAAACCGGACCCUGUAGCUCAAGCUACUGUUUUUUCACUUCCUGUACAUUUACCCUGUCUGUCCAUAGUGAUUUUUUAAUGCACCGCAGUUGCGGUGCUUUUUU
>Erwinia_carotovora
ACUUCCUGGGCCGGAACGAAAAGUGCGGAGGGGUGACCUGAGGUGCUUUUGGCUUGUGGUUGUGAUGUUGUGUUUGCUAUUUUUUUGUCUGCUUCUUGCAGAUGUGGUAGCGAGUCUACCCUAUUCACUUCCUGUACAUUUACCCUGUCUGUCUAAAGUGAUUUUUUAUGUAGCACCGCAAAUUGCGGUGCUUUUUU
>Vibrio_cholerae
GCAACGGCGGCCUGAACGGCUUGAUUUCCUUGUAAAUCAAUAGGCUUAGUUGUUGCGAUGUUGUGUUUGCAAACUCGAAAUUCGAGUUAGGUAGUUUCUACCACCCGUUUUGUGCAGUUAUCCCUGCCACAAAACAAAUACUUCCUGUAUUUAUUUUUGACCUGUCUGUCAAAUUUUUAGCACCGCCUUUGGGCGGUGUUUUUUU
>Vibrio_vulnificus
GCAACGCUAGCCUGAACGGCUUGAUUUCUUUGUAAAUCAAUUGGCUUAGUUGUUGCGAUGUUGUGUUUGCAAACUCGUAUUUCGAGUUAGGUAGAUUUCUACCGUAGUGUUUUGUCCAACUCCCUGUGACAAAACCUAUACUUCCUGUAUUUAUUUUUGACCUGUCUGUCAAAUUUGUUACACCGCCUAUUAGGCGGUGUUUUUUU
>Haemophilus_ducreyi
UACUUAAAGGGACUGAAAUAGUUUAGUGUUUAUUCGUGUUCUUUAAUGCUAUUAAAUCCAUCUAUUUCAAAUUUAAGUAUGAUGUUGUGUUUGCAUAUUGGUCUAGGCAACUAGACUAGAGUAACAGUUAAGUUACUCAUUUCACUUCCUGUAUAUUUAAACCUUUUGGUUUAUUAACCGCCUAAUUUAGGCGGUUUUUU
>Mannheimia_succiniciproducens
GUACUUAAUGAUUAAGCAAUUCCUUUUUCAUAAAGAGUUUCAUUCUUAUUAAGUAUUAUGUUGUGUUUGCAUAUUGUUCGGGAAACCGAACGCAAGUAACUUAGUUACUUAUUUAACUUCCUGUAUAUUUUUAAACCUAAUUUUGGGUUCGUAAUGCACCGCUCUUUGUGAGCGGUGUUUUUUU
>Pasteurella_multocida
AUACUUAAUGAUUGGUAAUUCCUUACUGGUUAAGAGUUUCGGACUUAAGUAUGAUGUUGUGUUUGCAUAUUGUUUGGGAAACCAAACAGAGUAACUUAUCUUAAGUUACUUAUUUUCACUUCCUGUAUAUUUAUUUUAGACCCUUUUGGUUAAACACCGCUCUAUCGAGCGGUGUUUUUUU
>Actinobacillus_succinogenes
AUACUUAAUGACUGGUAAUUCCUUAAUUGAUUAAGAGUUGAAUCUUUUAGUUAAGUAUUAUGUUGUGUUUGCAUAUUGUUUGGGUAACCAAACAAAAGUAAUUAAUCCUUCUAUUUAAUUACUUAUUAACUUCCUGUAUAUUUACUACCUAAUUUUAGGUUAUUGGCACCGCGCUUAAACUCCAAAAAAGUGCGGUGUUUUUUU

 DY019KT7014-Alignment.txt.fasta 

>Bacillus_subtilis_subsp._6e-99
AAGUUAAAUAAAGUCCUGAUGUGUUAGUUGUACACCUAGUUUUGACCGAACAUUUUUUUGAUUUGGGAGCCCGCAUUUUUAAAUGGCGUACAUGCCUCUUUUCAUUCGGUAAAGAGGACUUACAAGAUUUAAAAGAGGGCACCCACCUGCUGAGAGCGGGUUCAAAACAAAGGAAAGCUGCAACGGCACUAUUGGGACUUUA
>Bacillus_subtilis_subsp._3e-97
AAGUUAAAUAAAGUCCUGAUGUGUUAGUUGUACACCUAGUUUUGACCGAACAUUUUUUUGACUUGGGAGCCCGCAUUUUUAAAUGGCGUACAUGCCUCUUUUCAUUCGGUAAAGAGGACUUACAAGAUUUAAAAGAGGGCACCCACCUGCUGAGAGCGGGUUCAAAACAAAGGAAAGCUGCAACGGCACUAUUGGGACUUUA
>Bacillus_methylotrophicus_strain_2e-93
AAGUUAAAUAAAGUCCUGAUGUGUUAGUUGUACACCUAGUUUUGACCGAACAUUUUUUUGAUUUGGGAGCCCGCAUUUUUAAAUGGCGUACAUGCCUCUUUUCAUUCGCUAAAGAGGACUUACAAGAUUUAAAAAAGGGCACCCACCUGCUGAGAGCGGGUUCAAAACGAAGGAAAGCUGCAACGGCACAAUUGGGACUUUA
>Bacillus_methylotrophicus_AS43.3_7e-92
AAGUUAAAUAAAGUCCUGAUGUGUUAGUUGUACACCUAGUUUUGACCGAACAUUUUUUUGAUUUGGGAGCCCGCAUUUUUAAAUGGCGUACAUGCCUCUUUUCAUUCGCUAAAGAGGACUUACAAGAUUUAGAAAAGGGCACCCACCUGCUGAGAGCGGGUUCAAAACGAAGGAAAGCUGCAACGGCACAAUUGGGACUUUA
>Bacillus_amyloliquefaciens_subsp._7e-92
AAGUUAAAUAAAGUCCUGAUGUGUUAGUUGUACACCUAGUUUUGACCGAACAUUUUUUUGAUUUGGGAACCCGCAUUUUUAAAUGGCGUACAUGCCUCUUUUCAUUCGCUAAAGAGGACUUACAAGAUUUAAAAAAGGGCACCCACCUGCUGAGAGCGGGUUCAAAACGAAGGAAAGCUGCAACGGCACAAUUGGGACUUUA
>Bacillus_sp._SDLI1_9e-91
AAGUUAAAUAAAGUCCUGAUGUGUUAGUUGUACACCUAGUUUUGACCGAACAUUUUUUUGCUUUGGGAGCCCGUAUUUUUAAAUGGCGUACAUGCCUCUUUUCAUUCGGUAAAGAGGACUUACAAGAUUUGAAAAAGGGCACCCACCUGCUGAGAGCGGGUUCAAAACGAAGGAAAGCUGCAACGGCACAAUUGGGACUUUA
>Bacillus_atrophaeus_UCMB-5137_9e-91
AAGUUAAAUAAAGUCCUGAUGUGUUAGUUGUACACCUAGUUUUGACCGAACAUUUUUUUGAUUUGGGAGCCCGUAUUUUUAAAUGGCGUACAUGCCUCUUUUCAUUCGAUAAAGAGGACUUACAAGAUUUAGAAAAGGGCACCCACCUGCUGAGAGCGGGUUCAAAACAAAGGAAAGCGGCAACGGCACAAUUGGGACUUUA
>Bacillus_methylotrophicus_strain_9e-91
AAGUUAAAUAAAGUCCUGAUGUGUUAGUUGUACACCUAGUUUUGACCGAACAUUUUUUUGAUUUGGGAGCCCGCAUUUUUAAAUGGCGUACAUGCCUCUUUUCAUUCGUUAAGAGGACUUACAAGAUUUAAAAAAGGGCACCCACCUGCUGAGAGCGGGUUCAAAACGAAGGAAAGCUGCAACGGCACAAUUGGGACUUUA
>Bacillus_amyloliquefaciens_strain_1e-89
AAGUUAAAUAAAGUCCUGAUGUGUUAGUUGUACACCUAGUUUUGACCGAACAUUUUUUUGAUUUGGGAGCCCGUAUUUUUAAAUGGCGUACAUGCCUCUUUUCAUUCGUUAAGAGGACUUACAAGAUUUAAAAAAGGGCACCCACCUGCUGAGAGCGGGUUCAAAACGAAGGAAAGCUGCAACGGCACAAUUGGGACUUUA
>Bacillus_subtilis_strain_4e-89
AAGUUAAAUAAAGUCCUGAUGUGUUAGUUGUACACCUAGUUUUGACCGAACAUUUUUUUGAUUUGGGAGCCCGUAUUUUUAAAUGGCGUACAUGCCUCUUUUCAUUCGGUAAAGGGGACUUACAAAGUUUAAAAAAGGGCACCCACCUGCUGAGAGCGGGUUCAAAACGAAGGAAAGCUGCAACGGCACAAUUGGGACUUUA
>Bacillus_sp._FJAT-4402_6e-49
GUCCUGAUGUGUUUGUUGUAUACCUAGUUUUGACCGAACAUUUAUUUAUUCGGGAGUCUGCGUUUUCAAAUGGAGUACAUGCCUCUUUUUCUAUCGGUCAAAGAGGACUUAUAACAUUUGAGAUAAGACACCCACCUGCUGUGAGCGGGAUCAAAACGAAGGAAAUUGACAACGGCACAAUCGGGACUUU
>Bacillus_paralicheniformis_strain_1e-45
AAAUAAAGUCCUGAUGUGUUUGUUGUACACCUAGUUUUGACCGAACAUUUUUUUACUUGGGAGUUCGACGUUUCCAAAUGGAGCAAAUGCCUCUUAUCACUCGUGUGCUCAAGAGGACUUGCAAAGUUUGGAACAGAACACCCACCUGCCGAGAGCGGGAUCAAAACGAAGGAAUACGACAACGGCACAAUCGGGACUUU
>Bacillus_licheniformis_WX-02_2e-42
AAAUAAAGUCCUGAUGUGUUUGUUGUACACCUAGUUUUGACCGAACAUUUUUUUACUUGGGAGUUCGAUGUUUCCGAAUGGAGCAAAUGCCUCUUAUCACUCGUGUGCUCAGGAGGACUUGCAAAGUUUGGAACAGAACACCCACCUGCCGAGAGCGGGAUCAAAACGAAGGAAUACGACAACGGCACAAUCGGGACUUU
>Anoxybacillus_gonensis_strain_2e-36
AAGUCCUGAUGUGUUUGUCGUAUCACCUAUUGUUUUGACCGAACAAUGUGUGAUACGGGAGCCCGGGUUUUCGAGUGGCGUACAUGCCUCAUUUACAUAAAGAGGACGUACAUAAGCUUGAAACAGGGCACCCACCUGUGAGAGAGCGGGUUCAAAACAAAGGCCAUCAGCGACGGCACGAUUGGGACUU
>Anoxybacillus_flavithermus_WK1_7e-35
AAGUCCUGAUGUGUUUGUCGUAUCACCUAUUGUUUUGACCGAACAAUGUGUGAUACGGGAGCCCGGGUUUUCAGGUGGCGUACAUGCCUCAUUUACAUAGAGAGGACGUACAUAAGCUUGAAACAGGGCACCCACCUGUGAGAGAGCGGGUUCAAAACAAAGGCCAUCAGCGACGGCACGAUUGGGACUU
>Bacillus_megaterium_strain_2e-30
UAAAUAGUCCUGAUGUGUUCGUCCUUAAUCCAGUUUUGACCGAACAAUUUUUUGCUUGGGAGCUCGGAGUUUUUAACGAGCGUACAUGCCUCAUCUCGAGGACUUACAAUGGUUAAAGCAGAGCACCCACCUGCCGAGAGCGGGUUCAAAACGAAGGCACUCGAGACGGCACGAUCGGGACU
>Bacillus_smithii_strain_1e-26
AGUCCUGAUGUGUACGUUAGUAACCUAUUCUGUUUUGACCGAACACUUAGAUUUACGGGAGCCUGGAGUUUUUAAGUAGCGCAAAUGCCUCUUUCUCUGGAUGGAGGACUUGCAAAGCUUAAAACAGGGCACCCACCUGCCGAGAGCGGGUUCAAAACGUAUAGAUCUUUGACAACGGCACGAUUGGGACU
>Bacillus_sp._X1_2014__4e-25
AGUCCUGAGAUGUGCGUUGUAUUACCUGAAGUUUUGACCGAACACUUUUUUAUUCGGGAGUCUGGAGUUUUCUGACGGCGUAAAAGCCUCACUUCUCGGCGAGCAAGAGGACUUACAAACUCAGAAACAGGACACCCACCUGCUGCGUGCGGGAUCAAAACAAAGGAUCAAAAGCGACGGCAUUAUUGGGACU
>Geobacillus_thermoglucosidasius_strain_3e-20
AGUCCUGAUGUGUUCGUCGUAUAACCUAUUGUUUUGACCGAACAAUAAGUUAUGCGGGAGCCCGGAGUUUCCAAGCGGCGUACAUGCCUUAGUGUUCAAGGACGUGCAAAUCUUGGAACAGGGCACCCACCUGCUUGGGAGCGGGUUCAAAACGAAGGCAUCGACGGCACGAUUGGGACUU
>Geobacillus_sp._WCH70_1e-19
AGUCCUGAUGUGUUCGUCGUAUAACCUAUUGUUUUGACCGAACAAUAAGUUAUACGGGAGCCCGGAGUUUCCAAGCAGCGUACAUGCCUUUGACGAGGGAGGAAGUGCAAACCUUGGAACAGGGCACCCACCUGCUUGGAGCGGGUUCAAAACGAAGGCAUCGACGGCACGAUUGGGACUU
>Bacillus_endophyticus_strain_5e-18
AGUCCUGAUGUGUUCGUCUCAUUGCCUGUUGUUUUGACCGAACAGCUAUAUAUUAGGGAGCUUGAAGUUUUUAACUGGCGUAUAUGCCUUUCAUAAGGACGUACAAAUGUUAGAUUAGAGCACCCACCUGCCGAGAGCGGGUUCAAAACUUAGGAACUUAAGGACGGCACGAUUGGGAC
>Bacillus_infantis_NRRL_5e-18
AGUCCUAAUGUGUUCGUUGUUUCACCUGACAUUUUGACCUAACAUUAUUCCUUCGGGAGCCCGGAUUUCCUUGCGGCGUAAACGCCUCUGGCUAGGGGACUUACAAAAGCGGGAAUAGGGCACCCACCUGCUGAGUGCGGGUUCAAAACGAAGGCAUCCAAGGCGACGGCACAAUUGGGACU
>Bacillus_pumilus_strain_2e-17
UAAAUAAAGUCCUGAUACGUACGGUGGUUACCUAGUUUUGACCGAACAUUUUUUUAUACGGGAGCUUGCCUUUCCUUUCUGCAUAAAUGCCUCUUUUGAGGACUUAUAAAGUCAGGAAGAAAGCACCCACCUGCAUGGUGCGGGGUUCAAAACGAAGGAAAAGCUGGCGGCGUUGUCGGGACUUU
>Bacillus_pumilus_SAFR-032_2e-17
UAAAUAAAGUCCUGAUACGUACGGUGGUUACCUAGUUUUGACCGAACAUUUUUUUAUACGGGAGCUUGCCUUUCCUUUCUGCAUAAAUGCCUCUUUAGAGGACUUAUAAAGUCAGGAAGAAAGCACCCACCUGCAUGGUGCGGGGUUCAAAACGAAGGAAAAGCUGGCGGCGUUGUCGGGACUUU
>Bacillus_sp._WP8_7e-16
UAAAUAAAGUCCUGAUACGUACGGUGGUUACCUAGUUUUGACCGAACAUUUUUUUAUACGGGAGCUUGCCUUUCCUUUCUGCAUAAAUGCCUCAUUAGAGGACUUAUAAAGUCAGGAAGAAAGCACCCACCUGCAUGGUGCGGGGUUCAAAACGAAGGAAAUGCUGGCGGCGUCAUCGGGACUUU
>Bacillus_sp._1NLA3E_3e-15
AGUCCUGAUGUGUUAGUUGAAUCAGCAGAUGUUUUGACCUAACAUUUUAACUUCGGGAGUUUGGAGUUUUCAGGUUGCGUACACGCCUCUUUUUAGGGGACUUACAUAGGCUUGGGACAGAACACCCACCUGCAGAGAGCAGGAUCAAAACUAAGCAAUAAGCGACGGCACGAUUGGGACUUU
>Bacillus_pumilus_strain_9e-15
UAAAUAAAGUCCUGAUACGUACGGUGGUUACCUAGUUUUGACCGAACAUUUUUUUCUACGGGAGCUUGCCUUUCCUUUCUGCAUAAAUGCCUCUUCUGAGGACUUAUAAAGUGAGGAAGAAAGCACCCACCUGCAUGGUGCGGGGUUCAAAACGAAGGAAAAGCUGGCGGCGUGAUCGGGACUUU
>Bacillus_pumilus_DNA_9e-15
UAAAUAAAGUCCUGAUACGUACGGUGGUUACCUAGUUUUGACCGAACAUUUUUUUCUACGGGAGCUUGCCUUUCCUUUCUGCAUAAAUGCCUCUUCUGAGGACUUAUAAAGUGAGGAAGAAAGCACCCACCUGCAUGGUGCGGGGUUCAAAACGAAGGAGAAGCUGGCGGCGUGAUCGGGACUUU
>Bacillus_methanolicus_MGA3_1e-12
AGUCCUGAUGUGUUCGUUGGUAAUCCUGAAGUUUUGACCGAACAACAAUAACUUCGGGAGCCUGGCGUUUCUGGGCUGAGUAAAUGCCUCCUUGAAGAGGACUUACAUAAGUCCGGAACAAGGCACCCACCUGCGGAGAGCGGGUUCAAAACGAAGGCAUCAAAACGACGGCACGAUUGGGACUCUA
>Halobacillus_halophilus_DSM_1e-12
UCCUGAUGUGUACGUUGUUCGAAUGUACGUUUUGACCGAACAUUUUUGAAACGGGAGCCCGGUGUUUCCAUACGGAAUGCAUGCCUCUUAACCAUCACUGAUGGGAGGACGCAGGAAGUGUGGAACAGGGCACCCACCUGCCUGGAGCGGGUUCAAAACUCAUGAUACAACGGCACAAUUGGGA
>Bacillus_simplex_strain_2e-11
GUCCUGAUGUGUUCGUUCUUUAACCUAUAAGUUUUGACCGAACACUUAUAGUUACCGGGAGCACUAGUUUCCUGGCCGCGUAAAUGCCUCCCUCGAAGAGGACUUACAAACGCGAGGAACCGAGCACCCACCUGCGGAGAGCGGGUUCAAAACAAAGGCGUAAACGGCACAAUUGGGACU
>Geobacillus_stearothermophilus_10_6e-11
GUCCUAAUGUGUUCGUCGGAUCACUGAUCGUUUUGACCGAACAGUUUAUGAUCCGGGAGCUCGGGGUUUCCAAGCGGCGUGCACGCCUCUUCGUCACAGGGGAAGCGCAAACCUUGGAACAGGGCACCCACCUAUGAGAGAGCGGGUUCAAAACGAAGGCAUCGACGGCACGAUUGGGACU
>Geobacillus_sp._GHH01_6e-11
GUCCUAAUGUGUUCGUCGGAUCACUGAUCGUUUUGACCGAACAGUUUAUGAUCCGGGAGCUCGGGGUUUCCAAGCGGCGUGCACGCCUCUUCGUCACAGGGGAAGCGCAAACCUUGGAACAGGGCACCCACCUAUGGGAGAGCGGGUUCAAAACGAAGGCAUCGACGGCACGAUUGGGACU
>Geobacillus_kaustophilus_HTA426_6e-11
GUCCUAAUGUGUUCGUCGGAUCACUGAUCGUUUUGACCGAACAGUUUAUGAUCCGGGAGCUCGGGGUUUCCAAGCGGCGUGCACGCCUCUUCGUCACAGGGGAAGCAUAAACCUUGGAACAGGGCACCCACCUAUGGGAGAGCGGGUUCAAAACGAAGGCAUCGACGGCACGAUUGGGACU
>Geobacillus_thermodenitrificans_NG80-2_2e-10
GUCCUGAUGUGUUCGUCGGGUCACCCAUCGUUUUGACCGAACAGUCGAUGAUCCGGGAGCCCGGGGUUUCCAAGCGGCGUGCAUGCCUCUUCGUUGCAGGGGGAAGCGCAAACCUUGGAACAGGGCACCCACCUAUGUGGGAGCGGGUUCAAAACGAAGGCAUCGACGGCACGAUUGGGACU
>Jeotgalibacillus_sp._D5_2e-09
AAGUCCUGAUGUGUACGUUUUAAUAUCCAUCAGUUUUGACCGAACACUUCAAUAUCCGGGAGUUCACGUUUUUCAGCCGCUUGCACGCCCUUUGCGGGGAAGCAUAAAGCUGAAAAUAGGACACCCACCUGCUGAGAGCGGGUUCAAAACGAUAGAUUCCUACAUCGAACGGCACAAUUGGGAUUU
>Lentibacillus_amyloliquefaciens_strain_3e-08
UCCUGAUGUGUACGUCUAGUACAUUCGUUUUGACCGAACACUUAUAUAAUUGGGAGUCUGCAUAGGUUUUCAUAUUGCGUGCAAGCCUUGGAAAAGGGGAAGCACAAUUAUAUAUGGAACAGGGCACCCACCUGCCUGGAGCGGGAUCAAAACCAUAAAACAGACGGCACAAUUGGGA
>Bacillus_sp._FJAT-18017_3e-08
AAGUUAGAAGAGUCCUGAAGUGUACGUUGCAUCGCCUAAAUGUUUUGACCGAACAUUUUUUCUUCGGGAGUCCGGGUUUCGUUGCCGCGUAAAUGCCCUUUUUAGGGACUUACAGUGACGGCGGACAGGACACCCACCUGCUUAAUGCGGGCCAAAACGAAGGAAUCAGGUAACGGCACAAGUUGGGACU
>Geobacillus_sp._LC300_3e-08
GUCCUAAUGUGUUCGUCGAGUCACCCAUCGUUUUGACCGAACAGUAGAUGAUCCGGGAGCCCGGGGUUUCCAAGCGGCGUGCACGCCCCUUCGUCACAGGGGAAGCGCAAACCUUGGAACAGGGCACCCACCUAUGGGAGAGCGGGUUCAAAACGAAGGCAUCGACGGCACGAUUGGGACU
>Geobacillus_sp._JF8_3e-08
GUCCUAAUGUGUUCGUCGGGUCACCCAUCGUUUUGACCGAACAGUAGAUGAUCCGGGAGCCCGGGGUUUCCAGGCGGCGUGCAUGCCCCUUCGUUACGGGGGAAGCGCAAACCUUGGAACAGGGCACCCACCUAUGUGGGAGCGGGUUCAAAACGAAGGCAUCGACGGCACGAUUGGGACU
>Bacillus_coagulans_strain_4e-07
AGGGCACCCACCUGCUCGAGAGCGGGAUCAAAACAGAGGAUUGCAAGAACGGCAC
>Planococcus_sp._PAMC_1e-06
UCCUGAUGUGUUCGUUUUAAGCAAUUCGAUUUUGACCCAACAUUAUGUCGUCGGGAGAUCGCAUUUUACCAUGGCUAACAUGCCUUAACGGGAAGUUAUAAGUGGUGAAGAGGUCACCCACCUGCUUUCAGCGGGUUCAAA
>Thermoanaerobacterium_thermosaccharolyticum_M0795_1e-06
GAGGGCACCCACCUGCGAGAGCAGGUUCAAAACCACCGACUAAACGGCACUAUGGGGAUUUU
>Thermoanaerobacterium_saccharolyticum_JW_SL-YS485_1e-06
GAGGGCACCCACCUGCGAGAGCAGGUUCAAAACCACCGACUUAACGGCACUAUGGGGAUUUU
>Terribacillus_aidingensis_strain_2e-05
AGGGCACCCACCUGCGGAGAGCGGGUUCAAAAC
>Thermoanaerobacter_kivui_strain_0.0002
AAGAGGGCACCCACGUUGUGAGGCCGGGUUCAAAACAACCGUAGGCACGGCACUAUGGGG
>Pelotomaculum_thermopropionicum_SI_0.0002
GAGGGCACCCACCUGUUGAGAGCAGGUUCAAAA
>Oceanobacillus_iheyensis_HTE831_0.0002
UUAAAACAGGACACCCACCUGCUGAUAGCGGGAUCAAA
>Planococcus_kocurii_strain_0.0006
UCCUGAUGUGUUCGUUUUAAGCAAUUCGAUUUUGACCCAACAUUAUGUCGUCGGGAGAUCGAAUUUCACCAUGGCUAACAUGCCUUAACGGGAAGUUAUAAGUGGUGAAGAGGUCACCCACCUGCUUUCAGCGGGUUCAAA
>Bacillus_sp._FJAT-22090_0.0006
CAGGAUUAAUAAAGAGGACACCCACCUGCUAAAUGCGGGUUCAAAAC
>Virgibacillus_sp._SK37_0.0006
UCCUGAUGUGUUCGUCUAUUAAAAGUGUUUGACCGAACAACAUUAAAAAAGGGAGCUCGAAUUAGUUUCUAUAUUGCGUGCAUGCCUUGUCCAUUGGACGUGAGGAAGCAUAAUAAAUAUAGAACAGAGCACCCACCUGCUAUGAGCGGGAUCAAAAC
>Bacillus_cellulosilyticus_DSM_0.0006
AACAGGGCACCCACCUGCUAGAUGCAGGUUCAAAACUGAAAGUAGAAACGGCACACAUGGGAC
>Amphibacillus_xylanus_NBRC_0.002
UCCUGAUGUGUUCGUUGAAUUUAUUAUGUUUUGACCGAACAUUAUAAAUUCGGGAGUCUGACUGUUUCGUUAUGGCUUACAAGCCUAUUUAGUAGGACGUAAAAAGUAAUGAAUAAGACACCCACCUGCUUACGAGCGGGUUCAAAAC
>Acidaminococcus_intestini_RyC-MR95_0.002
GAGGGCACCCACCUGCUCAUGCAGGUUCAAAACAAGGGACGGAAACGGCAUUGUAGGG
>Listeria_monocytogenes_strain_0.008
AGAGCACCCACCUGCUUUAAUUGAGAGCGGGUUCAAAGGAAGGGAAUCCUAAACGGUACGAUUGGG
>Limnochorda_pilosa_DNA_0.008
GAGGGCACCCACCUGCUGAGCGCAGGUUCA
>Moorella_thermoacetica_strain_0.008
GGUACCCACCUGCUGAGAGCAGGUUCAAAA
>Pelosinus_fermentans_JBW45_0.008
GAGGGCACCCACCUGCUUAAGCAGGUUCAAAACA
>Bacillus_sp._OxB-1_0.008
AGGACACCCACCUGCUAAGUGCGGGUUCAAAAC
>Bacillus_halodurans_C-125_0.008
AGAGCACCCACCUGCCGAGGGCAGGUUCAAAACCAAAGUUUUCGACGGCACAUUUGGGACU
>Lysinibacillus_varians_strain_0.027
AAGCGGGCACCCACCUGCAAAUUGCGGGUUCAAAACGAA
>Thermoanaerobacter_sp._X513_0.027
AAGAGGGCACCCACGUUGUGAGGACGGGUUCAAGAACUACCGGGAAGCACGGCACUAUGGGG
>Acidaminococcus_fermentans_DSM_0.027
GAGGGCACCCACCUGCUUAGGCAGGUUCAAAAC
>Thermoanaerobacter_tengcongensis_MB4_0.027
AAGAGGGCACCCACUUUGUGAGGACGGGUUCAAAACCUACCGGUAGGCACGGCACUAUGGGG
>Listeria_monocytogenes_strain_0.095
AGAGCACCCACCUGCUUUAAUUGAUAGCGGGUUCAAAGGAAGGGAAUCCUAAACGGUACGAUUGGG
>Desulfotomaculum_kuznetsovii_DSM_0.095
GAGGGCACCCACCUUGUGAGACCGGGUUCAA
>Kyrpidia_tusciae_DSM_0.095
AGGUCACCCACCUGCCGAGGGCAGGUUCAAAAC
>Lysinibacillus_sphaericus_C3-41_0.095
AAAGCGGGCACCCCCCUGCAAAUUGCGGGUUCAAAACGAAUGUUUCUUGGCAUUACGGCACAAUUGGGA
>Paenibacillus_naphthalenovorans_strain_0.33
GGACACCCACCUGCGAGAGCGGGUUUGAAACAA
>Clostridium_pasteurianum_DSM_0.33
AAGAAGGCAGUGCCCACCUGCUGAGAGCGGGUU
>Thermoanaerobacter_wiegelii_Rt8.B1_0.33
AAGAGGGCACCCACUUUGUGAGUCCGGGUUCAAAA
>Thermoanaerobacter_mathranii_subsp._0.33
AAGAGGGCACCCACGUUGUGAGGACGGGUUCAAGAACUACCGGGAGGCACGGCACUAUGGGG
>Brevibacillus_brevis_NBRC_0.33
CACCCACCUGCGAUGAGCAGGUUCAAAACUAAGGA
>Aneurinibacillus_sp._XH2_1.2
AGGUCUCCCACCUGCCAGAGCAGGUUCAAAACACAGG
>Staphylococcus_pasteuri_SP1_1.2
GAGGACUUGCAAAACAUGAAACAGGGCACCCACCUG
>Tetragenococcus_halophilus_NBRC_1.2
UAGUAUUGACCGAACAUUUUUAUUGAUAUAUUGGGAUCC
>Mahella_australiensis_50-1_1.2
GAGGACAUAUAAAACAUUCAGGAGGAUACCCACCUGCUGAGGGCAGGUUCA
>Syntrophothermus_lipocalidus_DSM_1.2
GAGGGCACCCACCUGCGUGGGACGCAGGUUCAAAAUAA
>Desulfotomaculum_reducens_MI-1_1.2
AGGGCACCCACCUGUUGGAGAACAGGUUCAAAA
>Symbiobacterium_thermophilum_IAM_1.2
AGCGGGCACCCACCUGUGGAGAGCAGGUUCA
>F074396_Desulfotomaculum_thermocisternum_1.2
AAAAGAGGGCACCCGCCUGCUGGAGCG
>Staphylococcus_simulans_strain_4
UAAGGAGGACUUGCAAAACAAGAAACAGGGCACCCACCUG
>Enterococcus_gallinarum_strain_4
GUGUUGACCGAACAUUUUUAUUGAUAUCUUGGGAUCCGUCUUGUGUCAAUGCUGGUAACAUGCCUUUUCCUUUGGUA
>Planococcus_rifietoensis_strain_4
GGUCACCCACCUGCUAUAAGCGGGUUCAAA
>Staphylococcus_schleiferi_strain_4
UUUUGACCUAACACUCUUUGAUCAGGGAGCCCAAUGGGUUUUCUUGCAGCGCACAUGCCUCUCAAGGAGGACUUGCAAAACAAGAAACAGGGCACCCACCUG
>Staphylococcus_haemolyticus_strain_4
GAGGAAUUACAAGAUUUAAAAGA
>Lysinibacillus_fusiformis_strain_4
AAAGCAGGCACCCCCCUGCAAAUUGCGGGUUCAAAACGAAUGUUUCUUGGCAUUACGGCACAAUUGGGA
>Streptococcus_equi_subsp._4
UUUAAAUGGCUUUCAUGCCUCUUUU
>Desulfotomaculum_gibsoniae_DSM_4
GAGGGCACCCACCUGUGAGAACAGGUUCA
>Streptococcus_dysgalactiae_subsp._4
UCUUUCCAUAAGGUCAAAGAGGACUUAGAAGUUUCAAAGCAGGCAC
>Lactobacillus_pentosus_IG1_4
UUCAAACACUAAAGAAAGCUGCAACGGCAC
>Desulfotomaculum_ruminis_DSM_4
GAGGGCACCCACCUGUUUGAGAGAACAGGUUCAAAA
>Thermincola_sp._JR_4
GAGGGCACCCACCUGUGAGAGACAGGUUCAA
>Natranaerobius_thermophilus_JW_NM-WN-LF_4
GAGGGCACCCACCUGAGGUAAUCAGGUUCAAAACA

 ryhb.fasta 

>E.coli
GCGAUCAGGAAGACCCUCGCGGAGAACCUGAAAGCACGACAUUGCUCACAUUGCUUCCAGUAUUACUUAGCCAGCCGGGUGCUGGCUUUU
>K.pneumoniae
GCAUUCAGGGAGACCCUUGCGGAAAgCCUGAAAGCACGACAUUGCUCACAUUGCUUCCAGUAUUACUUUAGCCAGCCGGGUGCGUUUCUA
>S.typhimurium
GCAUUCAGGGGAACCCCUACGGAGAaCCUGAAAGCACGACAUUGCUCACAUUGCUUCCAGUAUUAUUUUGGCCAGCUUUUGCCGGGUUUU
>Y.pestis
GCUUUCAGAUGAGCGCAUCAAAAGUUUAGGUGUUCACAUUAUGAAAGCACGACAUUGCUCACAUUGCUUCCAGUAUUUACUUAGCCAGCCGGGUGCUGGCUUU
>V.cholerae
CGAUAUGCGGUAGCGAAACGGCCGAACUUGAGCAGGUUCUUUUUGACACGACAUUGCUCACAUUGCUUCCAGUGUAAUUUUUAGCUUUUUGGUAAAGCGAAU


 ms1+_ann_path.fasta 

>Msmest_n
ACGGAAGCUUGGCGAGGCCAAGACCCAGCCGGAAGAGAAGGCUAGAUCUCCCGACCCAAGCUCCUAGCACGGAUACCGAGCACCCACGCGGAGCACAUGCCGCGGAAUAGGCAAAAGUGUUGCGGACCUGCGUAGUUUCGAAAAGCGGACGGCCACGACGGCCCUUUGGGUGGGGUUGCAGCCGUAGCGCAUCGCAAAGACGCCGAGGUCACCCACGCAACCCACAUCGCACGCUUGGUCACUCGGGGUCCGUGCUAGCGGGCGGCGAACCGGACAUUGUCCGGGACGCCGCCCGAUUUCUUUU
>MrhoNB_p?_n
ACGGAAGCUUGGCUAGGCCAAGGCCGAGCCGGAAGAGAAGGCUCGGUUCUCCCGAACCAGGCUACCCAGCACGGAUCCCGGCACCCACGCGGAGCACAUGCCGCGGAAUAGGCAAAAGUGUUGCGGGCCUGCGUAAUUGCGAUAGCGGACGGCCACGACGGCCCCUUGGGUGGGGUCGCAGCCGGAGCGCACCGACAAGACGCCGAGGCCACCCACGCAACCUACCGGAGCACGCAUGGUAACCGGUGUCCGUGCUAGCGGGCGGCGAGCCGAAUCAGUUCGGAACGUCGCCCGCUUUACUUU
>Msp.JL_n
ACGGAAGCCUGGUGAGGCCAAGAUGUCACCGGAAGAGAAGGCGACACCUCCCGAAUCAGGCAACCCAGCACGGAACCCUGGCACCCACGCGGAGCACAUGCCGCGGAAUAGGCAAAAGUGUUGCGGGCCUGCGUAAUUGCGAAGAGCGGACGAUCACGACGACUCUUUGGGUGGAGUAGUCCGUCGAAGCGCAUCGCACUGACGCCGAGGCCAACCCACGCAACCCCCACAGCACGCUUGGUAACCGGGGUCCGUGCUAGCGGGCGGCGAGCCGAACUCGGAUCGGAUCGUCGCCCGCUU
>Msp.KM_n
ACGGAAGCCUGGUGAGGCCAAGAUGUCACCGGAAGAGAAGGCGACACCUCCCGAAUCAGGCAACCCAGCACGGAACCCUGGCACCCACGCGGAGCACAUGCCGCGGAAUAGGCAAAAGUGUUGCGGGCCUGCGUAAUUGCGAAGAGCGGACGAUCACGACGACUCUUUGGGUGGAGUAGUCCGUCGAAGCGCAUCGCACUGACGCCGAGGCCAACCCACGCAACCCCCACAGCACGCUUGGUAACCGGGGUCCGUGCUAGCGGGCGGCGAGCCGAACUCGGAUCGGAUCGUCGCCCGCUU
>Msp.MC_n
ACGGAAGCCUGGUGAGGCCAAGAUGUCACCGGAAGAGAAGGCGACACCUCCCGAAUCAGGCAACCCAGCACGGAACCCUGGCACCCACGCGGAGCACAUGCCGCGGAAUAGGCAAAAGUGUUGCGGGCCUGCGUAAUUGCGAAGAGCGGACGAUCACGACGACUCUUUGGGUGGAGUAGUCCGUCGAAGCGCAUCGCACUGACGCCGAGGCCAACCCACGCAACCCCCACAGCACGCUUGGUAACCGGGGUCCGUGCUAGCGGGCGGCGAGCCGAACUCGGAUCGGAUCGUCGCCCGCUU
>MchuNB_?_n
ACGGAAGCCGGGUGAGGCCAAGACCGAACCGGAAGAGAAGGUUCGGCCUCCCGACCUCGGCUCCUAGCACGGGUCCCGGAACCCACGCGGAGCACACGCCGCGGAAUAGGCAAAAGCGUUGCGGGCCUGCGUUAUUGCGAAAAUCGAACGACCAUGUCAGCCCUUUGGGUGGGGUUGGUGUCGUAGCGUUUCGCAGUCACGCCGAGGCCAACCCACGCAACCCACAACGCACGCUUGGUAACCGGAGCCCCGUGCUAGCGGGCGGCGAACCGCAGUUGUCUCGGCAACUCGGGUCGCCGCCCGUUUU
>MvanPY_n
ACGGAAGCCGGGUGAGGCCAAGGCCGAGCCGGAAGAGAAGGCUCGAUCUCCCGAUCUCGGCUCCUAGCACGGGUCCCGGAACCCACGCGGAGCACAUACCGCGAAGAAGGUAAUAGGUUUGCGGGCCUGCGUAAUUGCGGAUAUCGGACGACCACGACGACCCCUUGGGUGGGGUUGCAGUCGUAACGGUUCGCAGGGACGCCGAGGCCACCCACGCAACCCAACCGGCACGCCUGGUAACCGGUGACCCGUGCUAGCGGGCGGUGAGCCG
>MgilPY_n
ACGGAAGUUGAGCAAGGCCAAGGCCGAGCCGGAAGAGAAGGCUCGAUCUCCCGAACUCAGCUCCCCAGCACGGGUCCCGGAACCCACGCGGAGCACAUACCGCCAUACAGGUAAAAGCGUUGCGGGCCUGCGUAGUUGCGAAAAUCGAAUGGCUUCGACGGCCCUUUGGGUGGGGCUGCGGUCAUAGCGAGUCGCAAAGGCGCCGAGGCCACCCACGCAACCCAUCACGCACGCUUGGUAUCCGGAUUCCCGUGUUGGCGGGCGGUGAGCCG
>Mindpr_p_?
ACGGAAGCCCGGUGAGGCCUAGGUCGAUCCGGAAGAGAAGGUUCGAUCUCCCGACCCGGGCGCCCAGCACGGUGCCCGGCACCCACGCGGAGUCAUAGCCGCGAAAAUGGCAGAAGUGUUGCGGGCCUGCGUAAUUGCGAAGAGCGGAAGCGUCGACGGCCCUUUGGGUGGGGCUGCAGCCAGAAGCGUCGCGAGAUCGCCGAGGCCAACCCACGCAGCCCAGAAAUGCACGCUUGGUAACCGAGUCCCGUGCUAGCGGGCGGCGGACCGAUCAUUCGGAACGUCGCCCG
>MintAT_p
ACGGAAGCCCGGUGAGGCCUAGGUCGAUCCGGAAGAGAAGGUUCGAUCUCCCGACCCGGGCGCCCAGCACGGUGCCCGGCACCCACGCGGAGUCAUAGCCGCGAAAAUGGCAGAAGUGUUGCGGGCCUGCGUAAUUGCGAAGAGCGGAAGCGUCGACGGCCCUUUGGGUGGGGCUGCAGCCAGAAGCGUCGCGAGAUCGCCGAGGCCAACCCACGCAGCCCAGAAAUGCACGCUUGGUAACCGAGUCCCGUGCUAGCGGGCGGCGGACCGAUCAUUCGGAACGUCGCCCG
>Msp.MO_?
ACGGAAGCCCGGUGAGGCCUAGGUCGAUCCGGAAGAGAAGGUUCGAUCUCCCGACCCGGGCGCCCAGCACGGUGCCCGGCACCCACGCGGAGUCAUAGCCGCGAAAAUGGCAGAAGUGUUGCGAGCCUGCGUAAUUGCGAAGAGCGGAAGCGUCGACGGCCCUUUGGGUGGGGCUGCAGCCAGAAGCGUCGCGAGAUCGCCGAGGCCAACCCACGCAGCCCAGAAAUGCACGCUUGGUAACCGAGUCCCGUGCUAGCGGGCGGCGGACCGAUCAUUCGGAACGUCGCCCG
>Mavi10_p
ACGGAAGCCCGGUGAGGCCAAGGUCGAUCCGGAAGAGAAGGUUCGAUCUCCCGAUCCGGGCGCCCAGCACGGUGCUCGGCACCCACGCGGAGUCAUAGCCGCGAAAAUGGCAGAAGUGUUGCGGGCCUGCGUAAUUGCGAAUUGCGGAAGGUGUCGACGGCCCUUUGGGUGGGGCUGCAACCGGAAGCGUCGUGAGAUCGCCGAGGCCAACCCACGCAGCCCCGAGAUGCACGCUUGGUAACCGAGUCCCGUGCUAGCGGGCGGCGGACCGAAUAUUCGGAACGUCGCCCG
>Mavisu_p
ACGGAAGCCCGGUGAGGCCAAGGUCGAUCCGGAAGAGAAGGUUCGAUCUCCCGAUCCGGGCGCCCAGCACGGUGCUCGGCACCCACGCGGAGUCAUAGCCGCGAAAAUGGCAGAAGUGUUGCGGGCCUGCGUAAUUGCGAAUUGCGGAAGGUGUCUACGGCCCUUUGGGUGGGGCUGCAACCGGAAGCGUCGUGAGAUCGCCGAGGCCAACCCACGCAGCCCCGAGAUGCACGCUUGGUAACCGAGUCCCGUGCUAGCGGGCGGCGGACCGAACAUUCGGAACGUCGCCCG
>MkanAT_p
ACGGAAGCCCGGUGAGGCCAAGGUCGAUCCGGAAGAGAAGGUUCGUUCUCCCGACCCGGGCGCCCAGCACGGUUCCCGGCACCCACGCGGAGUCAUAGCCGCGAUAAUGGCAGAAGUGUUGCGGGCCUGCGUAAUUGCGAAGUGCAGAUGGUAGCGACGGUCCUUUGGGUGGGGCUGCAGCCGGAAGUGUCGCAAAAGCGCCGAGGCCAACCCACGCAGCCCCGAAAUGCACGCUUGGUAACCGAGAACCGUGUUGGCGGGCGGCGA
>Msp.JD_p-
ACGGAAGCCGGCAAGGCCAGGGUCGACCCGGAAGAGAAGGAUCGAUCUCCCGAGCCGCACUUCCCAGUACGGAUAGCGGUACCCACGCGGAGCCACAGCCGCGAAGAUGGCAGAAGUGUUGUGGGCCUGCGUAAUUGCGGAACGUAAUCGGUCCCGACAGCCCUUUGGGUGGGGCUGCAGCCGAGGAGCGCCGCACGAGCGCCGAGGCCACCCACGCAACCCACGUUGGACGCUUGGUAACCGUGUACCGUACUAGCGGGCGGCGAGCCGAUUUCAUCGGAGCGCCGCCCGCUU
>MmarM_np
ACGGCAGCCCGGUGAAGCCAAGGUCGAACCGGAAGAGAAGGUUCGUCCUCCCGACCCGGGCACCCAGCACGGCCCCCGGAACCCACGCGGAGUCAUAGCCGCGAUAAUGGCAGAAGUGUUGCGGGCCUGCGUAAUUGCGAAAUUCAGAUGGUGCCGACGGCCCUUUGGGUGGGGCUGCAGCCAGAAGGGUCGCAAAAGCGCCGAGGCCAACCCACGCAGCCCACAAAUGCACGCUUGGUAACCGAGAUCCGUGUUGGCGGGCGGCGACUCGAAAAUCCUUUCGGUCGCCGCCCGCAUUGCAUUU
>McanCI_p
ACGGAAGCCCGGUGAGGCCAAGGCUCGAUCCAGAAGAGAAGGUUCGGUCUCCCGACCCGGGCGCCCAGCAUGGUUCCCGGCACCCACGCGGAGUCAUAGCCACGAUAACGGCAGAAGUGUUGCGGGUCUGCGUAAUUGCGAACAGCAGAUGGCAUCGACGGCCCUUUGGGUGGGGCUACAGCUAGAAGCGUCGCAAGAUCGCCGAGGCCACCCACGCAACCCCAGGAGUGCACGCUUGGUAACCGAGAACCGUGUUGGUGGGCGGCGAUUCGAGUUCUUCGGGUCGCCGCCCGCUUU
>MafrGM_p
ACGGAAGCCCGGUGAGGCCAAGGCUCGAUCCAGAAGAGAAGGUUCGGUCUCCCGACCCGGGCGCCCAGCAUGGUUCCCGGCACCCACGCGGAGUCAUAGCCACGAUAACGGCAGAAGUGUUGCGGGUCUGCGUAAUUGCGAACAGCAGAUGGCAUCGACGGCCCUUUGGGUGGGGCUACAGCUAGAAGCGUCGCAAGAUCGCCGAGGCCACCCACGCAACCCCAGGAGUGCACGCUUGGUAACCGAGAACCGUGUUGGUGGGCGGCGAUUCGAGUUCUUCGGGUCGCCGCCCGCUUU
>MbovBC_p
ACGGAAGCCCGGUGAGGCCAAGGCUCGAUCCAGAAGAGAAGGUUCGGUCUCCCGACCCGGGCGCCCAGCAUGGUUCCCGGCACCCACGCGGAGUCAUAGCCACGAUAACGGCAGAAGUGUUGCGGGUCUGCGUAAUUGCGAACAGCAGAUGGCAUCGACGGCCCUUUGGGUGGGGCUACAGCUAGAAGCGUCGCAAGAUCGCCGAGGCCACCCACGCAACCCCAGGAGUGCACGCUUGGUAACCGAGAACCGUGUUGGUGGGCGGCGAUUCGAGUUCUUCGGGUCGCCGCCCGCUUU
>MtubH3_p
ACGGAAGCCCGGUGAGGCCAAGGCUCGAUCCAGAAGAGAAGGUUCGGUCUCCCGACCCGGGCGCCCAGCAUGGUUCCCGGCACCCACGCGGAGUCAUAGCCACGAUAACGGCAGAAGUGUUGCGGGUCUGCGUAAUUGCGAACAGCAGAUGGCAUCGACGGCCCUUUGGGUGGGGCUACAGCUAGAAGCGUCGCAAGAUCGCCGAGGCCACCCACGCAACCCCAGGAGUGCACGCUUGGUAACCGAGAACCGUGUUGGUGGGCGGCGAUUCGAGUUCUUCGGGUCGCCGCCUGCUUU
>Mlif12_p
ACGGCAGCCCGGUGAAGCCAAGGUCGAACCGAAAGAGAAGGUUCGUCCUCCCGACCCGGGCACCCAGCACGGCCCCCGGAACCCACGCGGAGUCAUAGCCGCGAUAAUGGCAGAAGUGUUGCGGGCCUGCGUAAUUGCGAAAUUCAGAUGGUACCGACGGCCCUUUGGGUGGGGCUGUAGCCAGAAGGGUCGCAAAAGCGCCGAGGCCAACCCACGCAGCCCACAAAUGCACGCUUGGUAACCGAGAUCCGUGUUGGCGGGCGGCGACUCGAAAAUCCUUUCGGUCGCCGCCCGCAUUGCAUUU
>MulcAg_p
ACGGCAGCCCGGUGAAGCCAAGGUCGAACCGGAAGAGAAGGUUCGUCCUCCCGACCCGGGCACCCAGCACGGCCCCCGGAACCCACGCGGAGUCAUAGCCGCGAUAAUGGCAGAAUUGUUGCGGGCCUGCGUAAUUGCGAAAUUCAGAUGGUACCGGCGGUCCUUUGGGUGGGGCUGCAGCCAGAAGGGUCGCAAAAGCGCCGAGGCCAACCCACGCAGCCCACAAAUGCACGCUUGGUAACCGAGAUCCGUGUUGGCGGGCGGCGACUCGAAAAUACUUUGGGUCGCCGCCCGCAUUGCAUUU
>Mabssu_p
ACGGAAGCCCGACGAGGCCAAGGUCGAUCCGGAAGAGAAGGACCGAUCUCCCGAAGCGGGAGUCCCAGCACGGACCACGGCACCCACGCGGAGCACGCCGCGACAAGGGCAGAAGCGUUGUGGGCCUGCGUAAUCGCGAAGAGAGAAAACUCAUCAGACUUCUUGGGUGAAGUCCGAGUUAGACGCGUCGUGAAAGCGCCGAGGCCACCCACACAACCCACAUUGCACGCUUGGUAACCGGAGGAUCCGUGCUAACGGGCGGCG
>Mmasst_p
ACGGAAGCCCGACGAGGCCAAGGUCGAUCCGGAAGAGAAGGACCGAUCUCCCGAAGCGGGAGUCCCAGCACGGACCACGGCACCCACGCGGAGCACGCCGCGACAAGGGCAGAAGCGUUGUGGGCCUGCGUAAUCGCGAAGAGAGAAAACUCAUCAGACUUCUUGGGUGAAGUCCGAGUUAGACGCGUCGUGAAAGCGCCGAGGCCACCCACACAACCCACAUUGCACGCUUGGUAACCGGAGGAUCCGUGCUAACGGGCGGCG
>NcyrGU_p-_p
AGGCCAGGACGGAGUCGGAAGAGAAGGCUCAGCCCCCCAUCCCACCCUUCCCAGCACGGACGCCAGGCACCCACGCGGAGCGCGCCGCGACAAGGGCAAAAGCGUUGUGGGCCUGCGACAUUCGAGCUGCCGACGGCGAGCGCCUCGCACAUUUGCGGGGAUGAGCCGCGGUGGAUUCGGAUCAAUCGCCGAGGCCGAAGAACACAACCCACUCAGCACGCUUGGUAACCGGGUUGUCCGUGCUAGCGGGCGGUGAGGUCGGUGACGGCAACGCCGCCCGCUU
>NfarIF_p-_p
AGGCCAAGGCGGAACCGGAAGAGAAGGUCACGUCUCCCGACCACCUUUCCCAGCACGGAGGCCAGGUACCCACGCGGAGCGCGCCGCUUGGAUGGCAGAAGCGUUGUGGGCCUGCGUAGUUCGAGCUGCCGACGGCGAGAGCCUCGCACAGGUUGCGGGGAUGAACCGGCGGAGUUCGGAUGAUCGCCGAGGCCAUGGAACACAACCCACCUCAGCACGCUUGGUAACCGGGUACUCCGUGCUAGCGGGCGGUGAA
>RopaB4_?_n
AGGCCAAGGUCGACCCAGAAGAGAAGGAUCGAUCUCCCGACCAGGAUUCCCAGCACGGGCACUAGGUACCCACGCGAAGCAUAAGCCACUAUAAGGGCAAAAGCGUUGUGGGCCUGCGAGACUCGAGUCUUCACCGGCAAGGACCCUGCACCGGUUGCAAGGACGACCCGAUGAUAUUCGGACUCUCGCCGAGGCCACCCACACAACCCACCAUUGCACGCUUGGUAACCGGUUGUCCGUGCUAACGGGCGGCGAAGUCGACACCAGUCGGCAGCGCCGCCCGUUU
>Requ10_?_p
GCCAGGAUCGAUCCGGAAGAGAAGGACCGAUUCCCCGACCGGACUUCCCAGCACGGGCACCAGGUACCCACGCGGAGCACAAGCCACUAUAAGGGCAGAAGCGUUGUGGGCUUGCGUGACUCGGAUGACUGACGGCAAGGACCCUGCACACGUUGCACGGGACGAACCGGCACCGCCCGAGACCACGCCGAGGCCGUUGACACACAACCCACCUUGCACGCUUGGUAACCCGGAAUCCGUGCUAGCGGGUGGCG
>ReryCC_?_n
CGGAAGAGAAGGACCGUUUCCCCAACCGAAAUUCCUAGCACGGGCACUAGGGCACCCACGCGGAGCACAAGCCACUAUAAGGGCAGAAGCGUUGUGGGCCUGCGAGAUUCGUUCAAUUUGAGCGAGGACCCCGCACCGGUUGCGGGGACGACCUCAGAAAGUGCGAUCCCUCGCCGAGGCCACCCACACAACCCACCGAGCACGCUUGGUAACGAGUAGUCCGUGCUGACGGGCGGCGAA
>ReryPR_?_n
CGGAAGAGAAGGACCGUUUCCCCAACCGAAAUUCCUAGCACGGGCACUAGGGCACCCACGCGGAGCACAAGCCACUAUAAGGGCAGAAGCGUUGUGGGCCUGCGAGAUUCGUUCAAUUUGAGCGAGGACCCCGCACCGGUUGCGGGGACGACCUCAGAAAGUGCGAUCCCUCGCCGAGGCCACCCACACAACCCACCGAGCACGCUUGGUAACGAGUAGUCCGUGCUGACGGGCGGCGAA
>RjosRH_?_n
AGGCCAAGGUCGACCCAGAAGAGAAGGAUCGAUCUCCCGACCAGGAUUCCCAGCACGGGCACUAGGUACCCACGCGAAGCAUAAGCCACUAUAAGGGCAGAAGCGUUGUGGGCCUGCGAGACCCGAGUCUUCACCGGCAAGGACCCUGCACAGGUUGCAAGGACGACCCGAGGAUAUUCGGACUCUCGCCGAGGCCACCCACACAACCCACCUUUGCACGCUUGGUAACCGGUUGUCCGUGCUAACGGGCGGCGAAGUCGACACCAGUCGGCAGCGCCGCCCGUUU
>NbraAT_?_p
AGGCCAAGGCAGGACCGGAAGAGAAGGUUCCAGUCUCCCAGCCAUCCUUCCCAGCACGGGCACCAGGCACCCACGCGGAGCGCGCCGCGACAAGGGCAGAAGCGUUGUGGGCCUGCGAGAUUCGGGUUUCGUCGGCGAGGGCCUCGCACAGGUUGCGGGGAUGAACCGCCGGAGUUCGGAUUAUCGCCGAGGCCGAUAGGAACACAACCCACUCAGCACGCUUGGUAACCAGGUAGUCCGUGCUACGCGGGCGGUGAGGUCGGAAACGACACGCCGCCCGC
>NnovSH_?_p
AGGCCAAGAUCGAAACGGAAGAGAAGGUUCGAUCUCCCGGCCGCACUUCCCAGCACGGACACCAGGCACCCACGCGGAGCGCGCCGCGACAAGGGCAGAAGCGUUGUGGGCCUGCGAAAUUCGCAUUCACCUCGGCAAUGGCCUCGCACAGGUUGCGGGGAUGAACCGGCGGAGUGCGGAUGAUCGCCGAGGCCGCAGAACACAACCCGACCAGCACGCUUGGUAACCGGGCAGUCCGUGCUAGCGGGCGGUGAGGCCGACGACGGCUACGCCGCCCGC

 Msmest_n.fasta 

>Rhodococcus_aetherivorans_strain_2e-32_-5_-5
AGGACGGAAGGCCAAGAGCGAAUCGGAAGAGAAGGUUCGAUCUCCCGACCGGAAUUCCCAGCACGGACACCGAGCACCCACGCGGAGCCGAUGCCACUAUAAGGGCAAAAGUGUUGUGGGCUUGCGAGAUUCGGGUCUUCGAAGGCGAACACCCCGCACCCGUUGCGAGGACGAACCAGCGAUAUCCGAACCCUCGCCGAGGCCAGUGACACACAACCCAUGCAGCACGCUUGGUAACUCGGCAGUCCGUGCCGGCGGGCGACGCCACCGAAGUCAUUCGGCGACGUCGCCCGCUUACAUGUGGUCAC
>Rhodococcus_aetherivorans_strain_2e-32_-5_0
ACGGAAGGACGGAAGGCCAAGAGCGAAUCGGAAGAGAAGGUUCGAUCUCCCGACCGGAAUUCCCAGCACGGACACCGAGCACCCACGCGGAGCCGAUGCCACUAUAAGGGCAAAAGUGUUGUGGGCUUGCGAGAUUCGGGUCUUCGAAGGCGAACACCCCGCACCCGUUGCGAGGACGAACCAGCGAUAUCCGAACCCUCGCCGAGGCCAGUGACACACAACCCAUGCAGCACGCUUGGUAACUCGGCAGUCCGUGCCGGCGGGCGACGCCACCGAAGUCAUUCGGCGACGUCGCCCGCUUACAUGUGGUCAC
>Rhodococcus_aetherivorans_strain_2e-32_-5_5
GAGUUACGGAAGGACGGAAGGCCAAGAGCGAAUCGGAAGAGAAGGUUCGAUCUCCCGACCGGAAUUCCCAGCACGGACACCGAGCACCCACGCGGAGCCGAUGCCACUAUAAGGGCAAAAGUGUUGUGGGCUUGCGAGAUUCGGGUCUUCGAAGGCGAACACCCCGCACCCGUUGCGAGGACGAACCAGCGAUAUCCGAACCCUCGCCGAGGCCAGUGACACACAACCCAUGCAGCACGCUUGGUAACUCGGCAGUCCGUGCCGGCGGGCGACGCCACCGAAGUCAUUCGGCGACGUCGCCCGCUUACAUGUGGUCAC
>Rhodococcus_aetherivorans_strain_2e-32_0_-5
AGGACGGAAGGCCAAGAGCGAAUCGGAAGAGAAGGUUCGAUCUCCCGACCGGAAUUCCCAGCACGGACACCGAGCACCCACGCGGAGCCGAUGCCACUAUAAGGGCAAAAGUGUUGUGGGCUUGCGAGAUUCGGGUCUUCGAAGGCGAACACCCCGCACCCGUUGCGAGGACGAACCAGCGAUAUCCGAACCCUCGCCGAGGCCAGUGACACACAACCCAUGCAGCACGCUUGGUAACUCGGCAGUCCGUGCCGGCGGGCGACGCCACCGAAGUCAUUCGGCGACGUCGCCCGCUUACAUGUG
>Rhodococcus_aetherivorans_strain_2e-32_0_0
ACGGAAGGACGGAAGGCCAAGAGCGAAUCGGAAGAGAAGGUUCGAUCUCCCGACCGGAAUUCCCAGCACGGACACCGAGCACCCACGCGGAGCCGAUGCCACUAUAAGGGCAAAAGUGUUGUGGGCUUGCGAGAUUCGGGUCUUCGAAGGCGAACACCCCGCACCCGUUGCGAGGACGAACCAGCGAUAUCCGAACCCUCGCCGAGGCCAGUGACACACAACCCAUGCAGCACGCUUGGUAACUCGGCAGUCCGUGCCGGCGGGCGACGCCACCGAAGUCAUUCGGCGACGUCGCCCGCUUACAUGUG
>Rhodococcus_aetherivorans_strain_2e-32_0_5
GAGUUACGGAAGGACGGAAGGCCAAGAGCGAAUCGGAAGAGAAGGUUCGAUCUCCCGACCGGAAUUCCCAGCACGGACACCGAGCACCCACGCGGAGCCGAUGCCACUAUAAGGGCAAAAGUGUUGUGGGCUUGCGAGAUUCGGGUCUUCGAAGGCGAACACCCCGCACCCGUUGCGAGGACGAACCAGCGAUAUCCGAACCCUCGCCGAGGCCAGUGACACACAACCCAUGCAGCACGCUUGGUAACUCGGCAGUCCGUGCCGGCGGGCGACGCCACCGAAGUCAUUCGGCGACGUCGCCCGCUUACAUGUG
>Rhodococcus_aetherivorans_strain_2e-32_5_-5
AGGACGGAAGGCCAAGAGCGAAUCGGAAGAGAAGGUUCGAUCUCCCGACCGGAAUUCCCAGCACGGACACCGAGCACCCACGCGGAGCCGAUGCCACUAUAAGGGCAAAAGUGUUGUGGGCUUGCGAGAUUCGGGUCUUCGAAGGCGAACACCCCGCACCCGUUGCGAGGACGAACCAGCGAUAUCCGAACCCUCGCCGAGGCCAGUGACACACAACCCAUGCAGCACGCUUGGUAACUCGGCAGUCCGUGCCGGCGGGCGACGCCACCGAAGUCAUUCGGCGACGUCGCCCGCUUAC
>Rhodococcus_aetherivorans_strain_2e-32_5_0
ACGGAAGGACGGAAGGCCAAGAGCGAAUCGGAAGAGAAGGUUCGAUCUCCCGACCGGAAUUCCCAGCACGGACACCGAGCACCCACGCGGAGCCGAUGCCACUAUAAGGGCAAAAGUGUUGUGGGCUUGCGAGAUUCGGGUCUUCGAAGGCGAACACCCCGCACCCGUUGCGAGGACGAACCAGCGAUAUCCGAACCCUCGCCGAGGCCAGUGACACACAACCCAUGCAGCACGCUUGGUAACUCGGCAGUCCGUGCCGGCGGGCGACGCCACCGAAGUCAUUCGGCGACGUCGCCCGCUUAC
>Rhodococcus_aetherivorans_strain_2e-32_5_5
GAGUUACGGAAGGACGGAAGGCCAAGAGCGAAUCGGAAGAGAAGGUUCGAUCUCCCGACCGGAAUUCCCAGCACGGACACCGAGCACCCACGCGGAGCCGAUGCCACUAUAAGGGCAAAAGUGUUGUGGGCUUGCGAGAUUCGGGUCUUCGAAGGCGAACACCCCGCACCCGUUGCGAGGACGAACCAGCGAUAUCCGAACCCUCGCCGAGGCCAGUGACACACAACCCAUGCAGCACGCUUGGUAACUCGGCAGUCCGUGCCGGCGGGCGACGCCACCGAAGUCAUUCGGCGACGUCGCCCGCUUAC
>Nocardia_cyriacigeorgica_GUH-2_6e-32_-5_-5
AGGACGGAAGGCCAGGACGGAGUCGGAAGAGAAGGCUCAGCCCCCCAUCCCACCCUUCCCAGCACGGACGCCAGGCACCCACGCGGAGCGCGCCGCGACAAGGGCAAAAGCGUUGUGGGCCUGCGACAUUCGAGCUGCCGACGGCGAGCGCCUCGCACAUUUGCGGGGAUGAGCCGCGGUGGAUUCGGAUCAAUCGCCGAGGCCGAAGAACACAACCCACUCAGCACGCUUGGUAACCGGGUUGUCCGUGCUAGCGGGCGGUGAGGUCGGUGACGGCAACGCCGCCCGCUUCGAUAUGUCCAC
>Nocardia_cyriacigeorgica_GUH-2_6e-32_-5_0
ACGGAAGGACGGAAGGCCAGGACGGAGUCGGAAGAGAAGGCUCAGCCCCCCAUCCCACCCUUCCCAGCACGGACGCCAGGCACCCACGCGGAGCGCGCCGCGACAAGGGCAAAAGCGUUGUGGGCCUGCGACAUUCGAGCUGCCGACGGCGAGCGCCUCGCACAUUUGCGGGGAUGAGCCGCGGUGGAUUCGGAUCAAUCGCCGAGGCCGAAGAACACAACCCACUCAGCACGCUUGGUAACCGGGUUGUCCGUGCUAGCGGGCGGUGAGGUCGGUGACGGCAACGCCGCCCGCUUCGAUAUGUCCAC
>Nocardia_cyriacigeorgica_GUH-2_6e-32_-5_5
AAGGCACGGAAGGACGGAAGGCCAGGACGGAGUCGGAAGAGAAGGCUCAGCCCCCCAUCCCACCCUUCCCAGCACGGACGCCAGGCACCCACGCGGAGCGCGCCGCGACAAGGGCAAAAGCGUUGUGGGCCUGCGACAUUCGAGCUGCCGACGGCGAGCGCCUCGCACAUUUGCGGGGAUGAGCCGCGGUGGAUUCGGAUCAAUCGCCGAGGCCGAAGAACACAACCCACUCAGCACGCUUGGUAACCGGGUUGUCCGUGCUAGCGGGCGGUGAGGUCGGUGACGGCAACGCCGCCCGCUUCGAUAUGUCCAC
>Nocardia_cyriacigeorgica_GUH-2_6e-32_0_-5
AGGACGGAAGGCCAGGACGGAGUCGGAAGAGAAGGCUCAGCCCCCCAUCCCACCCUUCCCAGCACGGACGCCAGGCACCCACGCGGAGCGCGCCGCGACAAGGGCAAAAGCGUUGUGGGCCUGCGACAUUCGAGCUGCCGACGGCGAGCGCCUCGCACAUUUGCGGGGAUGAGCCGCGGUGGAUUCGGAUCAAUCGCCGAGGCCGAAGAACACAACCCACUCAGCACGCUUGGUAACCGGGUUGUCCGUGCUAGCGGGCGGUGAGGUCGGUGACGGCAACGCCGCCCGCUUCGAUAUG
>Nocardia_cyriacigeorgica_GUH-2_6e-32_0_0
ACGGAAGGACGGAAGGCCAGGACGGAGUCGGAAGAGAAGGCUCAGCCCCCCAUCCCACCCUUCCCAGCACGGACGCCAGGCACCCACGCGGAGCGCGCCGCGACAAGGGCAAAAGCGUUGUGGGCCUGCGACAUUCGAGCUGCCGACGGCGAGCGCCUCGCACAUUUGCGGGGAUGAGCCGCGGUGGAUUCGGAUCAAUCGCCGAGGCCGAAGAACACAACCCACUCAGCACGCUUGGUAACCGGGUUGUCCGUGCUAGCGGGCGGUGAGGUCGGUGACGGCAACGCCGCCCGCUUCGAUAUG
>Nocardia_cyriacigeorgica_GUH-2_6e-32_0_5
AAGGCACGGAAGGACGGAAGGCCAGGACGGAGUCGGAAGAGAAGGCUCAGCCCCCCAUCCCACCCUUCCCAGCACGGACGCCAGGCACCCACGCGGAGCGCGCCGCGACAAGGGCAAAAGCGUUGUGGGCCUGCGACAUUCGAGCUGCCGACGGCGAGCGCCUCGCACAUUUGCGGGGAUGAGCCGCGGUGGAUUCGGAUCAAUCGCCGAGGCCGAAGAACACAACCCACUCAGCACGCUUGGUAACCGGGUUGUCCGUGCUAGCGGGCGGUGAGGUCGGUGACGGCAACGCCGCCCGCUUCGAUAUG
>Nocardia_cyriacigeorgica_GUH-2_6e-32_5_-5
AGGACGGAAGGCCAGGACGGAGUCGGAAGAGAAGGCUCAGCCCCCCAUCCCACCCUUCCCAGCACGGACGCCAGGCACCCACGCGGAGCGCGCCGCGACAAGGGCAAAAGCGUUGUGGGCCUGCGACAUUCGAGCUGCCGACGGCGAGCGCCUCGCACAUUUGCGGGGAUGAGCCGCGGUGGAUUCGGAUCAAUCGCCGAGGCCGAAGAACACAACCCACUCAGCACGCUUGGUAACCGGGUUGUCCGUGCUAGCGGGCGGUGAGGUCGGUGACGGCAACGCCGCCCGCUUCG
>Nocardia_cyriacigeorgica_GUH-2_6e-32_5_0
ACGGAAGGACGGAAGGCCAGGACGGAGUCGGAAGAGAAGGCUCAGCCCCCCAUCCCACCCUUCCCAGCACGGACGCCAGGCACCCACGCGGAGCGCGCCGCGACAAGGGCAAAAGCGUUGUGGGCCUGCGACAUUCGAGCUGCCGACGGCGAGCGCCUCGCACAUUUGCGGGGAUGAGCCGCGGUGGAUUCGGAUCAAUCGCCGAGGCCGAAGAACACAACCCACUCAGCACGCUUGGUAACCGGGUUGUCCGUGCUAGCGGGCGGUGAGGUCGGUGACGGCAACGCCGCCCGCUUCG
>Nocardia_cyriacigeorgica_GUH-2_6e-32_5_5
AAGGCACGGAAGGACGGAAGGCCAGGACGGAGUCGGAAGAGAAGGCUCAGCCCCCCAUCCCACCCUUCCCAGCACGGACGCCAGGCACCCACGCGGAGCGCGCCGCGACAAGGGCAAAAGCGUUGUGGGCCUGCGACAUUCGAGCUGCCGACGGCGAGCGCCUCGCACAUUUGCGGGGAUGAGCCGCGGUGGAUUCGGAUCAAUCGCCGAGGCCGAAGAACACAACCCACUCAGCACGCUUGGUAACCGGGUUGUCCGUGCUAGCGGGCGGUGAGGUCGGUGACGGCAACGCCGCCCGCUUCG
>Rhodococcus_opacus_strain_1e-30_-5_-5
AGAACGGAAGGCCAAGGUCGACCCAGAAGAGAAGGAUCGAUCUCCCGACCAGGAUUCCCAGCACGGGCACUAGGUACCCACGCGAAGCAUAAGCCACUAUAAGGGCAGAAGCGUUGUGGGCCUGCGAGACUCGAGUCUUCACCGGCAAGGACCCUGCACAGGUUGCAAGGACGACCCGACGAUAUUCGGACUCUCGCCGAGGCCACCCACACAACCCACAUUGCACGCUUGGUAACCGGUUGUCCGUGCUAACGGGCGGCGAAGUCGACAGCAGUCGGCAGCGCCGCCCGUUUCACAUGUUCGGG
>Rhodococcus_opacus_strain_1e-30_-5_0
ACGGAAGAACGGAAGGCCAAGGUCGACCCAGAAGAGAAGGAUCGAUCUCCCGACCAGGAUUCCCAGCACGGGCACUAGGUACCCACGCGAAGCAUAAGCCACUAUAAGGGCAGAAGCGUUGUGGGCCUGCGAGACUCGAGUCUUCACCGGCAAGGACCCUGCACAGGUUGCAAGGACGACCCGACGAUAUUCGGACUCUCGCCGAGGCCACCCACACAACCCACAUUGCACGCUUGGUAACCGGUUGUCCGUGCUAACGGGCGGCGAAGUCGACAGCAGUCGGCAGCGCCGCCCGUUUCACAUGUUCGGG
>Rhodococcus_opacus_strain_1e-30_-5_5
GAGUUACGGAAGAACGGAAGGCCAAGGUCGACCCAGAAGAGAAGGAUCGAUCUCCCGACCAGGAUUCCCAGCACGGGCACUAGGUACCCACGCGAAGCAUAAGCCACUAUAAGGGCAGAAGCGUUGUGGGCCUGCGAGACUCGAGUCUUCACCGGCAAGGACCCUGCACAGGUUGCAAGGACGACCCGACGAUAUUCGGACUCUCGCCGAGGCCACCCACACAACCCACAUUGCACGCUUGGUAACCGGUUGUCCGUGCUAACGGGCGGCGAAGUCGACAGCAGUCGGCAGCGCCGCCCGUUUCACAUGUUCGGG
>Rhodococcus_opacus_strain_1e-30_0_-5
AGAACGGAAGGCCAAGGUCGACCCAGAAGAGAAGGAUCGAUCUCCCGACCAGGAUUCCCAGCACGGGCACUAGGUACCCACGCGAAGCAUAAGCCACUAUAAGGGCAGAAGCGUUGUGGGCCUGCGAGACUCGAGUCUUCACCGGCAAGGACCCUGCACAGGUUGCAAGGACGACCCGACGAUAUUCGGACUCUCGCCGAGGCCACCCACACAACCCACAUUGCACGCUUGGUAACCGGUUGUCCGUGCUAACGGGCGGCGAAGUCGACAGCAGUCGGCAGCGCCGCCCGUUUCACAUGU
>Rhodococcus_opacus_strain_1e-30_0_0
ACGGAAGAACGGAAGGCCAAGGUCGACCCAGAAGAGAAGGAUCGAUCUCCCGACCAGGAUUCCCAGCACGGGCACUAGGUACCCACGCGAAGCAUAAGCCACUAUAAGGGCAGAAGCGUUGUGGGCCUGCGAGACUCGAGUCUUCACCGGCAAGGACCCUGCACAGGUUGCAAGGACGACCCGACGAUAUUCGGACUCUCGCCGAGGCCACCCACACAACCCACAUUGCACGCUUGGUAACCGGUUGUCCGUGCUAACGGGCGGCGAAGUCGACAGCAGUCGGCAGCGCCGCCCGUUUCACAUGU
>Rhodococcus_opacus_strain_1e-30_0_5
GAGUUACGGAAGAACGGAAGGCCAAGGUCGACCCAGAAGAGAAGGAUCGAUCUCCCGACCAGGAUUCCCAGCACGGGCACUAGGUACCCACGCGAAGCAUAAGCCACUAUAAGGGCAGAAGCGUUGUGGGCCUGCGAGACUCGAGUCUUCACCGGCAAGGACCCUGCACAGGUUGCAAGGACGACCCGACGAUAUUCGGACUCUCGCCGAGGCCACCCACACAACCCACAUUGCACGCUUGGUAACCGGUUGUCCGUGCUAACGGGCGGCGAAGUCGACAGCAGUCGGCAGCGCCGCCCGUUUCACAUGU
>Rhodococcus_opacus_strain_1e-30_5_-5
AGAACGGAAGGCCAAGGUCGACCCAGAAGAGAAGGAUCGAUCUCCCGACCAGGAUUCCCAGCACGGGCACUAGGUACCCACGCGAAGCAUAAGCCACUAUAAGGGCAGAAGCGUUGUGGGCCUGCGAGACUCGAGUCUUCACCGGCAAGGACCCUGCACAGGUUGCAAGGACGACCCGACGAUAUUCGGACUCUCGCCGAGGCCACCCACACAACCCACAUUGCACGCUUGGUAACCGGUUGUCCGUGCUAACGGGCGGCGAAGUCGACAGCAGUCGGCAGCGCCGCCCGUUUCA
>Rhodococcus_opacus_strain_1e-30_5_0
ACGGAAGAACGGAAGGCCAAGGUCGACCCAGAAGAGAAGGAUCGAUCUCCCGACCAGGAUUCCCAGCACGGGCACUAGGUACCCACGCGAAGCAUAAGCCACUAUAAGGGCAGAAGCGUUGUGGGCCUGCGAGACUCGAGUCUUCACCGGCAAGGACCCUGCACAGGUUGCAAGGACGACCCGACGAUAUUCGGACUCUCGCCGAGGCCACCCACACAACCCACAUUGCACGCUUGGUAACCGGUUGUCCGUGCUAACGGGCGGCGAAGUCGACAGCAGUCGGCAGCGCCGCCCGUUUCA
>Rhodococcus_opacus_strain_1e-30_5_5
GAGUUACGGAAGAACGGAAGGCCAAGGUCGACCCAGAAGAGAAGGAUCGAUCUCCCGACCAGGAUUCCCAGCACGGGCACUAGGUACCCACGCGAAGCAUAAGCCACUAUAAGGGCAGAAGCGUUGUGGGCCUGCGAGACUCGAGUCUUCACCGGCAAGGACCCUGCACAGGUUGCAAGGACGACCCGACGAUAUUCGGACUCUCGCCGAGGCCACCCACACAACCCACAUUGCACGCUUGGUAACCGGUUGUCCGUGCUAACGGGCGGCGAAGUCGACAGCAGUCGGCAGCGCCGCCCGUUUCA
>Rhodococcus_opacus_strain_0.21_-5_-5
GCGGUCGAGCCCAGGUUCGUUGCCUUAUCCGGAUAUGCGGGGUAGACCUGAGGUACGGAUCCACGGCAGACCAAGGUUGGACCGGAAGAGAAGAUUCCACCUCUCGGCCGUGGCGCCCAGCACGAGUUGUAGGCACCCACGCACAAGCACGGCCCACUAACUGGGCUCAGCGCGGUGGGCUUGCGUCAGGCAGGGGGAUGUCUGACGCCGAGGCCACAUUUCACCCCGCGCAACCAUGCAGCUUGGUAACCAGACGUUCGUGCUCGCGGGCGGCGUCCCCUUGAUCAGGGGCGCCGUCCGACGU
>Rhodococcus_opacus_strain_0.21_-5_0
GCGGUCGAGCCCAGGUUCGUUGCCUUAUCCGGAUAUGCGGGGUAGACCUGAGGUACGGAUCCACGGCAGACCAAGGUUGGACCGGAAGAGAAGAUUCCACCUCUCGGCCGUGGCGCCCAGCACGAGUUGUAGGCACCCACGCACAAGCACGGCCCACUAACUGGGCUCAGCGCGGUGGGCUUGCGUCAGGCAGGGGGAUGUCUGACGCCGAGGCCACAUUUCACCCCGCGCAACCAUGCAGCUUGGUAACCAGACGUUCGUGCUCGCGGGCGGCGUCCCCUUGAUCAGGGGCGCCGUCCGACGUGUGUC
>Rhodococcus_opacus_strain_0.21_-5_5
GCGGUCGAGCCCAGGUUCGUUGCCUUAUCCGGAUAUGCGGGGUAGACCUGAGGUACGGAUCCACGGCAGACCAAGGUUGGACCGGAAGAGAAGAUUCCACCUCUCGGCCGUGGCGCCCAGCACGAGUUGUAGGCACCCACGCACAAGCACGGCCCACUAACUGGGCUCAGCGCGGUGGGCUUGCGUCAGGCAGGGGGAUGUCUGACGCCGAGGCCACAUUUCACCCCGCGCAACCAUGCAGCUUGGUAACCAGACGUUCGUGCUCGCGGGCGGCGUCCCCUUGAUCAGGGGCGCCGUCCGACGUGUGUCUGUGG
>Rhodococcus_opacus_strain_0.21_0_-5
CGAGCCCAGGUUCGUUGCCUUAUCCGGAUAUGCGGGGUAGACCUGAGGUACGGAUCCACGGCAGACCAAGGUUGGACCGGAAGAGAAGAUUCCACCUCUCGGCCGUGGCGCCCAGCACGAGUUGUAGGCACCCACGCACAAGCACGGCCCACUAACUGGGCUCAGCGCGGUGGGCUUGCGUCAGGCAGGGGGAUGUCUGACGCCGAGGCCACAUUUCACCCCGCGCAACCAUGCAGCUUGGUAACCAGACGUUCGUGCUCGCGGGCGGCGUCCCCUUGAUCAGGGGCGCCGUCCGACGU
>Rhodococcus_opacus_strain_0.21_0_0
CGAGCCCAGGUUCGUUGCCUUAUCCGGAUAUGCGGGGUAGACCUGAGGUACGGAUCCACGGCAGACCAAGGUUGGACCGGAAGAGAAGAUUCCACCUCUCGGCCGUGGCGCCCAGCACGAGUUGUAGGCACCCACGCACAAGCACGGCCCACUAACUGGGCUCAGCGCGGUGGGCUUGCGUCAGGCAGGGGGAUGUCUGACGCCGAGGCCACAUUUCACCCCGCGCAACCAUGCAGCUUGGUAACCAGACGUUCGUGCUCGCGGGCGGCGUCCCCUUGAUCAGGGGCGCCGUCCGACGUGUGUC
>Rhodococcus_opacus_strain_0.21_0_5
CGAGCCCAGGUUCGUUGCCUUAUCCGGAUAUGCGGGGUAGACCUGAGGUACGGAUCCACGGCAGACCAAGGUUGGACCGGAAGAGAAGAUUCCACCUCUCGGCCGUGGCGCCCAGCACGAGUUGUAGGCACCCACGCACAAGCACGGCCCACUAACUGGGCUCAGCGCGGUGGGCUUGCGUCAGGCAGGGGGAUGUCUGACGCCGAGGCCACAUUUCACCCCGCGCAACCAUGCAGCUUGGUAACCAGACGUUCGUGCUCGCGGGCGGCGUCCCCUUGAUCAGGGGCGCCGUCCGACGUGUGUCUGUGG
>Rhodococcus_opacus_strain_0.21_5_-5
CCAGGUUCGUUGCCUUAUCCGGAUAUGCGGGGUAGACCUGAGGUACGGAUCCACGGCAGACCAAGGUUGGACCGGAAGAGAAGAUUCCACCUCUCGGCCGUGGCGCCCAGCACGAGUUGUAGGCACCCACGCACAAGCACGGCCCACUAACUGGGCUCAGCGCGGUGGGCUUGCGUCAGGCAGGGGGAUGUCUGACGCCGAGGCCACAUUUCACCCCGCGCAACCAUGCAGCUUGGUAACCAGACGUUCGUGCUCGCGGGCGGCGUCCCCUUGAUCAGGGGCGCCGUCCGACGU
>Rhodococcus_opacus_strain_0.21_5_0
CCAGGUUCGUUGCCUUAUCCGGAUAUGCGGGGUAGACCUGAGGUACGGAUCCACGGCAGACCAAGGUUGGACCGGAAGAGAAGAUUCCACCUCUCGGCCGUGGCGCCCAGCACGAGUUGUAGGCACCCACGCACAAGCACGGCCCACUAACUGGGCUCAGCGCGGUGGGCUUGCGUCAGGCAGGGGGAUGUCUGACGCCGAGGCCACAUUUCACCCCGCGCAACCAUGCAGCUUGGUAACCAGACGUUCGUGCUCGCGGGCGGCGUCCCCUUGAUCAGGGGCGCCGUCCGACGUGUGUC
>Rhodococcus_opacus_strain_0.21_5_5
CCAGGUUCGUUGCCUUAUCCGGAUAUGCGGGGUAGACCUGAGGUACGGAUCCACGGCAGACCAAGGUUGGACCGGAAGAGAAGAUUCCACCUCUCGGCCGUGGCGCCCAGCACGAGUUGUAGGCACCCACGCACAAGCACGGCCCACUAACUGGGCUCAGCGCGGUGGGCUUGCGUCAGGCAGGGGGAUGUCUGACGCCGAGGCCACAUUUCACCCCGCGCAACCAUGCAGCUUGGUAACCAGACGUUCGUGCUCGCGGGCGGCGUCCCCUUGAUCAGGGGCGCCGUCCGACGUGUGUCUGUGG
>Rhodococcus_opacus_PD630,_1e-30_-5_-5
AGAACGGAAGGCCAAGGUCGACCCAGAAGAGAAGGAUCGAUCUCCCGACCAGGAUUCCCAGCACGGGCACUAGGUACCCACGCGAAGCAUAAGCCACUAUAAGGGCAGAAGCGUUGUGGGCCUGCGAGACUCGAGUCUUCACCGGCAAGGACCCUGCACAGGUUGCAAGGACGACCCGACGAUAUUCGGACUCUCGCCGAGGCCACCCACACAACCCACAUUGCACGCUUGGUAACCGGUUGUCCGUGCUAACGGGCGGCGAAGUCGACAGCAGUCGGCAGCGCCGCCCGUUUCACAUGUUCGGG
>Rhodococcus_opacus_PD630,_1e-30_-5_0
ACGGAAGAACGGAAGGCCAAGGUCGACCCAGAAGAGAAGGAUCGAUCUCCCGACCAGGAUUCCCAGCACGGGCACUAGGUACCCACGCGAAGCAUAAGCCACUAUAAGGGCAGAAGCGUUGUGGGCCUGCGAGACUCGAGUCUUCACCGGCAAGGACCCUGCACAGGUUGCAAGGACGACCCGACGAUAUUCGGACUCUCGCCGAGGCCACCCACACAACCCACAUUGCACGCUUGGUAACCGGUUGUCCGUGCUAACGGGCGGCGAAGUCGACAGCAGUCGGCAGCGCCGCCCGUUUCACAUGUUCGGG
>Rhodococcus_opacus_PD630,_1e-30_-5_5
GAGUUACGGAAGAACGGAAGGCCAAGGUCGACCCAGAAGAGAAGGAUCGAUCUCCCGACCAGGAUUCCCAGCACGGGCACUAGGUACCCACGCGAAGCAUAAGCCACUAUAAGGGCAGAAGCGUUGUGGGCCUGCGAGACUCGAGUCUUCACCGGCAAGGACCCUGCACAGGUUGCAAGGACGACCCGACGAUAUUCGGACUCUCGCCGAGGCCACCCACACAACCCACAUUGCACGCUUGGUAACCGGUUGUCCGUGCUAACGGGCGGCGAAGUCGACAGCAGUCGGCAGCGCCGCCCGUUUCACAUGUUCGGG
>Rhodococcus_opacus_PD630,_1e-30_0_-5
AGAACGGAAGGCCAAGGUCGACCCAGAAGAGAAGGAUCGAUCUCCCGACCAGGAUUCCCAGCACGGGCACUAGGUACCCACGCGAAGCAUAAGCCACUAUAAGGGCAGAAGCGUUGUGGGCCUGCGAGACUCGAGUCUUCACCGGCAAGGACCCUGCACAGGUUGCAAGGACGACCCGACGAUAUUCGGACUCUCGCCGAGGCCACCCACACAACCCACAUUGCACGCUUGGUAACCGGUUGUCCGUGCUAACGGGCGGCGAAGUCGACAGCAGUCGGCAGCGCCGCCCGUUUCACAUGU
>Rhodococcus_opacus_PD630,_1e-30_0_0
ACGGAAGAACGGAAGGCCAAGGUCGACCCAGAAGAGAAGGAUCGAUCUCCCGACCAGGAUUCCCAGCACGGGCACUAGGUACCCACGCGAAGCAUAAGCCACUAUAAGGGCAGAAGCGUUGUGGGCCUGCGAGACUCGAGUCUUCACCGGCAAGGACCCUGCACAGGUUGCAAGGACGACCCGACGAUAUUCGGACUCUCGCCGAGGCCACCCACACAACCCACAUUGCACGCUUGGUAACCGGUUGUCCGUGCUAACGGGCGGCGAAGUCGACAGCAGUCGGCAGCGCCGCCCGUUUCACAUGU
>Rhodococcus_opacus_PD630,_1e-30_0_5
GAGUUACGGAAGAACGGAAGGCCAAGGUCGACCCAGAAGAGAAGGAUCGAUCUCCCGACCAGGAUUCCCAGCACGGGCACUAGGUACCCACGCGAAGCAUAAGCCACUAUAAGGGCAGAAGCGUUGUGGGCCUGCGAGACUCGAGUCUUCACCGGCAAGGACCCUGCACAGGUUGCAAGGACGACCCGACGAUAUUCGGACUCUCGCCGAGGCCACCCACACAACCCACAUUGCACGCUUGGUAACCGGUUGUCCGUGCUAACGGGCGGCGAAGUCGACAGCAGUCGGCAGCGCCGCCCGUUUCACAUGU
>Rhodococcus_opacus_PD630,_1e-30_5_-5
AGAACGGAAGGCCAAGGUCGACCCAGAAGAGAAGGAUCGAUCUCCCGACCAGGAUUCCCAGCACGGGCACUAGGUACCCACGCGAAGCAUAAGCCACUAUAAGGGCAGAAGCGUUGUGGGCCUGCGAGACUCGAGUCUUCACCGGCAAGGACCCUGCACAGGUUGCAAGGACGACCCGACGAUAUUCGGACUCUCGCCGAGGCCACCCACACAACCCACAUUGCACGCUUGGUAACCGGUUGUCCGUGCUAACGGGCGGCGAAGUCGACAGCAGUCGGCAGCGCCGCCCGUUUCA
>Rhodococcus_opacus_PD630,_1e-30_5_0
ACGGAAGAACGGAAGGCCAAGGUCGACCCAGAAGAGAAGGAUCGAUCUCCCGACCAGGAUUCCCAGCACGGGCACUAGGUACCCACGCGAAGCAUAAGCCACUAUAAGGGCAGAAGCGUUGUGGGCCUGCGAGACUCGAGUCUUCACCGGCAAGGACCCUGCACAGGUUGCAAGGACGACCCGACGAUAUUCGGACUCUCGCCGAGGCCACCCACACAACCCACAUUGCACGCUUGGUAACCGGUUGUCCGUGCUAACGGGCGGCGAAGUCGACAGCAGUCGGCAGCGCCGCCCGUUUCA
>Rhodococcus_opacus_PD630,_1e-30_5_5
GAGUUACGGAAGAACGGAAGGCCAAGGUCGACCCAGAAGAGAAGGAUCGAUCUCCCGACCAGGAUUCCCAGCACGGGCACUAGGUACCCACGCGAAGCAUAAGCCACUAUAAGGGCAGAAGCGUUGUGGGCCUGCGAGACUCGAGUCUUCACCGGCAAGGACCCUGCACAGGUUGCAAGGACGACCCGACGAUAUUCGGACUCUCGCCGAGGCCACCCACACAACCCACAUUGCACGCUUGGUAACCGGUUGUCCGUGCUAACGGGCGGCGAAGUCGACAGCAGUCGGCAGCGCCGCCCGUUUCA
>Rhodococcus_opacus_PD630,_0.21_-5_-5
GAGGUACGGAUCCACGGCAGACCAAGGUCGAACCGGAAGAGAAGAUUCCACCUCUCGGUCGUGGCACCCAGCACGAGUUGUAGGCACCCACGCAAAAAGCACAGCCCACUAACUGGGCUCAGCGCGGCGGGCUUGCGUCAGACGGGGGGAUGUCCGACGCCGAGGCCACAUUUCACCCCGCGCAACCAUGCAGCUUGGUAACCAGACGUUCGUGCUCGCGGGCGGCGUCCCCUUGAUCAGGGGCGCCGUCCGACGUGUGUCUGUGGAACGCCGCGAAGUUUCGAUGCCCGGAGAAGGAGAGCGC
>Rhodococcus_opacus_PD630,_0.21_-5_0
GAGGUACGGAUCCACGGCAGACCAAGGUCGAACCGGAAGAGAAGAUUCCACCUCUCGGUCGUGGCACCCAGCACGAGUUGUAGGCACCCACGCAAAAAGCACAGCCCACUAACUGGGCUCAGCGCGGCGGGCUUGCGUCAGACGGGGGGAUGUCCGACGCCGAGGCCACAUUUCACCCCGCGCAACCAUGCAGCUUGGUAACCAGACGUUCGUGCUCGCGGGCGGCGUCCCCUUGAUCAGGGGCGCCGUCCGACGUGUGUCUGUGGAACGCCGCGAAGUUUCGAUGCCCGGAGAAGGAGAGCGCAUGCU
>Rhodococcus_opacus_PD630,_0.21_-5_5
GAGGUACGGAUCCACGGCAGACCAAGGUCGAACCGGAAGAGAAGAUUCCACCUCUCGGUCGUGGCACCCAGCACGAGUUGUAGGCACCCACGCAAAAAGCACAGCCCACUAACUGGGCUCAGCGCGGCGGGCUUGCGUCAGACGGGGGGAUGUCCGACGCCGAGGCCACAUUUCACCCCGCGCAACCAUGCAGCUUGGUAACCAGACGUUCGUGCUCGCGGGCGGCGUCCCCUUGAUCAGGGGCGCCGUCCGACGUGUGUCUGUGGAACGCCGCGAAGUUUCGAUGCCCGGAGAAGGAGAGCGCAUGCUGGUGG
>Rhodococcus_opacus_PD630,_0.21_0_-5
ACGGAUCCACGGCAGACCAAGGUCGAACCGGAAGAGAAGAUUCCACCUCUCGGUCGUGGCACCCAGCACGAGUUGUAGGCACCCACGCAAAAAGCACAGCCCACUAACUGGGCUCAGCGCGGCGGGCUUGCGUCAGACGGGGGGAUGUCCGACGCCGAGGCCACAUUUCACCCCGCGCAACCAUGCAGCUUGGUAACCAGACGUUCGUGCUCGCGGGCGGCGUCCCCUUGAUCAGGGGCGCCGUCCGACGUGUGUCUGUGGAACGCCGCGAAGUUUCGAUGCCCGGAGAAGGAGAGCGC
>Rhodococcus_opacus_PD630,_0.21_0_0
ACGGAUCCACGGCAGACCAAGGUCGAACCGGAAGAGAAGAUUCCACCUCUCGGUCGUGGCACCCAGCACGAGUUGUAGGCACCCACGCAAAAAGCACAGCCCACUAACUGGGCUCAGCGCGGCGGGCUUGCGUCAGACGGGGGGAUGUCCGACGCCGAGGCCACAUUUCACCCCGCGCAACCAUGCAGCUUGGUAACCAGACGUUCGUGCUCGCGGGCGGCGUCCCCUUGAUCAGGGGCGCCGUCCGACGUGUGUCUGUGGAACGCCGCGAAGUUUCGAUGCCCGGAGAAGGAGAGCGCAUGCU
>Rhodococcus_opacus_PD630,_0.21_0_5
ACGGAUCCACGGCAGACCAAGGUCGAACCGGAAGAGAAGAUUCCACCUCUCGGUCGUGGCACCCAGCACGAGUUGUAGGCACCCACGCAAAAAGCACAGCCCACUAACUGGGCUCAGCGCGGCGGGCUUGCGUCAGACGGGGGGAUGUCCGACGCCGAGGCCACAUUUCACCCCGCGCAACCAUGCAGCUUGGUAACCAGACGUUCGUGCUCGCGGGCGGCGUCCCCUUGAUCAGGGGCGCCGUCCGACGUGUGUCUGUGGAACGCCGCGAAGUUUCGAUGCCCGGAGAAGGAGAGCGCAUGCUGGUGG
>Rhodococcus_opacus_PD630,_0.21_5_-5
UCCACGGCAGACCAAGGUCGAACCGGAAGAGAAGAUUCCACCUCUCGGUCGUGGCACCCAGCACGAGUUGUAGGCACCCACGCAAAAAGCACAGCCCACUAACUGGGCUCAGCGCGGCGGGCUUGCGUCAGACGGGGGGAUGUCCGACGCCGAGGCCACAUUUCACCCCGCGCAACCAUGCAGCUUGGUAACCAGACGUUCGUGCUCGCGGGCGGCGUCCCCUUGAUCAGGGGCGCCGUCCGACGUGUGUCUGUGGAACGCCGCGAAGUUUCGAUGCCCGGAGAAGGAGAGCGC
>Rhodococcus_opacus_PD630,_0.21_5_0
UCCACGGCAGACCAAGGUCGAACCGGAAGAGAAGAUUCCACCUCUCGGUCGUGGCACCCAGCACGAGUUGUAGGCACCCACGCAAAAAGCACAGCCCACUAACUGGGCUCAGCGCGGCGGGCUUGCGUCAGACGGGGGGAUGUCCGACGCCGAGGCCACAUUUCACCCCGCGCAACCAUGCAGCUUGGUAACCAGACGUUCGUGCUCGCGGGCGGCGUCCCCUUGAUCAGGGGCGCCGUCCGACGUGUGUCUGUGGAACGCCGCGAAGUUUCGAUGCCCGGAGAAGGAGAGCGCAUGCU
>Rhodococcus_opacus_PD630,_0.21_5_5
UCCACGGCAGACCAAGGUCGAACCGGAAGAGAAGAUUCCACCUCUCGGUCGUGGCACCCAGCACGAGUUGUAGGCACCCACGCAAAAAGCACAGCCCACUAACUGGGCUCAGCGCGGCGGGCUUGCGUCAGACGGGGGGAUGUCCGACGCCGAGGCCACAUUUCACCCCGCGCAACCAUGCAGCUUGGUAACCAGACGUUCGUGCUCGCGGGCGGCGUCCCCUUGAUCAGGGGCGCCGUCCGACGUGUGUCUGUGGAACGCCGCGAAGUUUCGAUGCCCGGAGAAGGAGAGCGCAUGCUGGUGG
>Rhodococcus_opacus_PD630,_0.21_-5_-5
CGCUCGAGCUCGGGUUCGUUGCCUUAUCCGGAUAUGCGGGGUAGACCUGAGGUACGGAUCCACGGCAGACCAAGGUCGAACCGGAAGAGAAGAUUCCACCUCUCGGUCGUGGCACCCAGCACGAGUUGUAGGCACCCACGCAAAAAGCACAGCCCACUAACUGGGCUCAGCGCGGCGGGCUUGCGUCAGACGGGGGGAUGUCCGACGCCGAGGCCACAUUUCACCCCGCGCAACCAUGCAGCUUGGUAACCAGACGUUCGUGCUCGCGGGCGGCGUCCCCUUGAUCAGGGGCGCCGUCCGACGU
>Rhodococcus_opacus_PD630,_0.21_-5_0
CGCUCGAGCUCGGGUUCGUUGCCUUAUCCGGAUAUGCGGGGUAGACCUGAGGUACGGAUCCACGGCAGACCAAGGUCGAACCGGAAGAGAAGAUUCCACCUCUCGGUCGUGGCACCCAGCACGAGUUGUAGGCACCCACGCAAAAAGCACAGCCCACUAACUGGGCUCAGCGCGGCGGGCUUGCGUCAGACGGGGGGAUGUCCGACGCCGAGGCCACAUUUCACCCCGCGCAACCAUGCAGCUUGGUAACCAGACGUUCGUGCUCGCGGGCGGCGUCCCCUUGAUCAGGGGCGCCGUCCGACGUGUGUC
>Rhodococcus_opacus_PD630,_0.21_-5_5
CGCUCGAGCUCGGGUUCGUUGCCUUAUCCGGAUAUGCGGGGUAGACCUGAGGUACGGAUCCACGGCAGACCAAGGUCGAACCGGAAGAGAAGAUUCCACCUCUCGGUCGUGGCACCCAGCACGAGUUGUAGGCACCCACGCAAAAAGCACAGCCCACUAACUGGGCUCAGCGCGGCGGGCUUGCGUCAGACGGGGGGAUGUCCGACGCCGAGGCCACAUUUCACCCCGCGCAACCAUGCAGCUUGGUAACCAGACGUUCGUGCUCGCGGGCGGCGUCCCCUUGAUCAGGGGCGCCGUCCGACGUGUGUCUGUGG
>Rhodococcus_opacus_PD630,_0.21_0_-5
GAGCUCGGGUUCGUUGCCUUAUCCGGAUAUGCGGGGUAGACCUGAGGUACGGAUCCACGGCAGACCAAGGUCGAACCGGAAGAGAAGAUUCCACCUCUCGGUCGUGGCACCCAGCACGAGUUGUAGGCACCCACGCAAAAAGCACAGCCCACUAACUGGGCUCAGCGCGGCGGGCUUGCGUCAGACGGGGGGAUGUCCGACGCCGAGGCCACAUUUCACCCCGCGCAACCAUGCAGCUUGGUAACCAGACGUUCGUGCUCGCGGGCGGCGUCCCCUUGAUCAGGGGCGCCGUCCGACGU
>Rhodococcus_opacus_PD630,_0.21_0_0
GAGCUCGGGUUCGUUGCCUUAUCCGGAUAUGCGGGGUAGACCUGAGGUACGGAUCCACGGCAGACCAAGGUCGAACCGGAAGAGAAGAUUCCACCUCUCGGUCGUGGCACCCAGCACGAGUUGUAGGCACCCACGCAAAAAGCACAGCCCACUAACUGGGCUCAGCGCGGCGGGCUUGCGUCAGACGGGGGGAUGUCCGACGCCGAGGCCACAUUUCACCCCGCGCAACCAUGCAGCUUGGUAACCAGACGUUCGUGCUCGCGGGCGGCGUCCCCUUGAUCAGGGGCGCCGUCCGACGUGUGUC
>Rhodococcus_opacus_PD630,_0.21_0_5
GAGCUCGGGUUCGUUGCCUUAUCCGGAUAUGCGGGGUAGACCUGAGGUACGGAUCCACGGCAGACCAAGGUCGAACCGGAAGAGAAGAUUCCACCUCUCGGUCGUGGCACCCAGCACGAGUUGUAGGCACCCACGCAAAAAGCACAGCCCACUAACUGGGCUCAGCGCGGCGGGCUUGCGUCAGACGGGGGGAUGUCCGACGCCGAGGCCACAUUUCACCCCGCGCAACCAUGCAGCUUGGUAACCAGACGUUCGUGCUCGCGGGCGGCGUCCCCUUGAUCAGGGGCGCCGUCCGACGUGUGUCUGUGG
>Rhodococcus_opacus_PD630,_0.21_5_-5
CGGGUUCGUUGCCUUAUCCGGAUAUGCGGGGUAGACCUGAGGUACGGAUCCACGGCAGACCAAGGUCGAACCGGAAGAGAAGAUUCCACCUCUCGGUCGUGGCACCCAGCACGAGUUGUAGGCACCCACGCAAAAAGCACAGCCCACUAACUGGGCUCAGCGCGGCGGGCUUGCGUCAGACGGGGGGAUGUCCGACGCCGAGGCCACAUUUCACCCCGCGCAACCAUGCAGCUUGGUAACCAGACGUUCGUGCUCGCGGGCGGCGUCCCCUUGAUCAGGGGCGCCGUCCGACGU
>Rhodococcus_opacus_PD630,_0.21_5_0
CGGGUUCGUUGCCUUAUCCGGAUAUGCGGGGUAGACCUGAGGUACGGAUCCACGGCAGACCAAGGUCGAACCGGAAGAGAAGAUUCCACCUCUCGGUCGUGGCACCCAGCACGAGUUGUAGGCACCCACGCAAAAAGCACAGCCCACUAACUGGGCUCAGCGCGGCGGGCUUGCGUCAGACGGGGGGAUGUCCGACGCCGAGGCCACAUUUCACCCCGCGCAACCAUGCAGCUUGGUAACCAGACGUUCGUGCUCGCGGGCGGCGUCCCCUUGAUCAGGGGCGCCGUCCGACGUGUGUC
>Rhodococcus_opacus_PD630,_0.21_5_5
CGGGUUCGUUGCCUUAUCCGGAUAUGCGGGGUAGACCUGAGGUACGGAUCCACGGCAGACCAAGGUCGAACCGGAAGAGAAGAUUCCACCUCUCGGUCGUGGCACCCAGCACGAGUUGUAGGCACCCACGCAAAAAGCACAGCCCACUAACUGGGCUCAGCGCGGCGGGCUUGCGUCAGACGGGGGGAUGUCCGACGCCGAGGCCACAUUUCACCCCGCGCAACCAUGCAGCUUGGUAACCAGACGUUCGUGCUCGCGGGCGGCGUCCCCUUGAUCAGGGGCGCCGUCCGACGUGUGUCUGUGG
>Rhodococcus_opacus_B4_3e-30_-5_-5
AGAACGGAAGGCCAAGGUCGACCCAGAAGAGAAGGAUCGAUCUCCCGACCAGGAUUCCCAGCACGGGCACUAGGUACCCACGCGAAGCAUAAGCCACUAUAAGGGCAAAAGCGUUGUGGGCCUGCGAGACUCGAGUCUUCACCGGCAAGGACCCUGCACCGGUUGCAAGGACGACCCGAUGAUAUUCGGACUCUCGCCGAGGCCACCCACACAACCCACCAUUGCACGCUUGGUAACCGGUUGUCCGUGCUAACGGGCGGCGAAGUCGACACCAGUCGGCAGCGCCGCCCGUUUCACAUGUUCGGG
>Rhodococcus_opacus_B4_3e-30_-5_0
ACGGAAGAACGGAAGGCCAAGGUCGACCCAGAAGAGAAGGAUCGAUCUCCCGACCAGGAUUCCCAGCACGGGCACUAGGUACCCACGCGAAGCAUAAGCCACUAUAAGGGCAAAAGCGUUGUGGGCCUGCGAGACUCGAGUCUUCACCGGCAAGGACCCUGCACCGGUUGCAAGGACGACCCGAUGAUAUUCGGACUCUCGCCGAGGCCACCCACACAACCCACCAUUGCACGCUUGGUAACCGGUUGUCCGUGCUAACGGGCGGCGAAGUCGACACCAGUCGGCAGCGCCGCCCGUUUCACAUGUUCGGG
>Rhodococcus_opacus_B4_3e-30_-5_5
GAGUUACGGAAGAACGGAAGGCCAAGGUCGACCCAGAAGAGAAGGAUCGAUCUCCCGACCAGGAUUCCCAGCACGGGCACUAGGUACCCACGCGAAGCAUAAGCCACUAUAAGGGCAAAAGCGUUGUGGGCCUGCGAGACUCGAGUCUUCACCGGCAAGGACCCUGCACCGGUUGCAAGGACGACCCGAUGAUAUUCGGACUCUCGCCGAGGCCACCCACACAACCCACCAUUGCACGCUUGGUAACCGGUUGUCCGUGCUAACGGGCGGCGAAGUCGACACCAGUCGGCAGCGCCGCCCGUUUCACAUGUUCGGG
>Rhodococcus_opacus_B4_3e-30_0_-5
AGAACGGAAGGCCAAGGUCGACCCAGAAGAGAAGGAUCGAUCUCCCGACCAGGAUUCCCAGCACGGGCACUAGGUACCCACGCGAAGCAUAAGCCACUAUAAGGGCAAAAGCGUUGUGGGCCUGCGAGACUCGAGUCUUCACCGGCAAGGACCCUGCACCGGUUGCAAGGACGACCCGAUGAUAUUCGGACUCUCGCCGAGGCCACCCACACAACCCACCAUUGCACGCUUGGUAACCGGUUGUCCGUGCUAACGGGCGGCGAAGUCGACACCAGUCGGCAGCGCCGCCCGUUUCACAUGU
>Rhodococcus_opacus_B4_3e-30_0_0
ACGGAAGAACGGAAGGCCAAGGUCGACCCAGAAGAGAAGGAUCGAUCUCCCGACCAGGAUUCCCAGCACGGGCACUAGGUACCCACGCGAAGCAUAAGCCACUAUAAGGGCAAAAGCGUUGUGGGCCUGCGAGACUCGAGUCUUCACCGGCAAGGACCCUGCACCGGUUGCAAGGACGACCCGAUGAUAUUCGGACUCUCGCCGAGGCCACCCACACAACCCACCAUUGCACGCUUGGUAACCGGUUGUCCGUGCUAACGGGCGGCGAAGUCGACACCAGUCGGCAGCGCCGCCCGUUUCACAUGU
>Rhodococcus_opacus_B4_3e-30_0_5
GAGUUACGGAAGAACGGAAGGCCAAGGUCGACCCAGAAGAGAAGGAUCGAUCUCCCGACCAGGAUUCCCAGCACGGGCACUAGGUACCCACGCGAAGCAUAAGCCACUAUAAGGGCAAAAGCGUUGUGGGCCUGCGAGACUCGAGUCUUCACCGGCAAGGACCCUGCACCGGUUGCAAGGACGACCCGAUGAUAUUCGGACUCUCGCCGAGGCCACCCACACAACCCACCAUUGCACGCUUGGUAACCGGUUGUCCGUGCUAACGGGCGGCGAAGUCGACACCAGUCGGCAGCGCCGCCCGUUUCACAUGU
>Rhodococcus_opacus_B4_3e-30_5_-5
AGAACGGAAGGCCAAGGUCGACCCAGAAGAGAAGGAUCGAUCUCCCGACCAGGAUUCCCAGCACGGGCACUAGGUACCCACGCGAAGCAUAAGCCACUAUAAGGGCAAAAGCGUUGUGGGCCUGCGAGACUCGAGUCUUCACCGGCAAGGACCCUGCACCGGUUGCAAGGACGACCCGAUGAUAUUCGGACUCUCGCCGAGGCCACCCACACAACCCACCAUUGCACGCUUGGUAACCGGUUGUCCGUGCUAACGGGCGGCGAAGUCGACACCAGUCGGCAGCGCCGCCCGUUUCA
>Rhodococcus_opacus_B4_3e-30_5_0
ACGGAAGAACGGAAGGCCAAGGUCGACCCAGAAGAGAAGGAUCGAUCUCCCGACCAGGAUUCCCAGCACGGGCACUAGGUACCCACGCGAAGCAUAAGCCACUAUAAGGGCAAAAGCGUUGUGGGCCUGCGAGACUCGAGUCUUCACCGGCAAGGACCCUGCACCGGUUGCAAGGACGACCCGAUGAUAUUCGGACUCUCGCCGAGGCCACCCACACAACCCACCAUUGCACGCUUGGUAACCGGUUGUCCGUGCUAACGGGCGGCGAAGUCGACACCAGUCGGCAGCGCCGCCCGUUUCA
>Rhodococcus_opacus_B4_3e-30_5_5
GAGUUACGGAAGAACGGAAGGCCAAGGUCGACCCAGAAGAGAAGGAUCGAUCUCCCGACCAGGAUUCCCAGCACGGGCACUAGGUACCCACGCGAAGCAUAAGCCACUAUAAGGGCAAAAGCGUUGUGGGCCUGCGAGACUCGAGUCUUCACCGGCAAGGACCCUGCACCGGUUGCAAGGACGACCCGAUGAUAUUCGGACUCUCGCCGAGGCCACCCACACAACCCACCAUUGCACGCUUGGUAACCGGUUGUCCGUGCUAACGGGCGGCGAAGUCGACACCAGUCGGCAGCGCCGCCCGUUUCA
>Rhodococcus_equi_103S_2e-29_-5_-5
AGGCCGGAAAGCCAGGAUCGAUCCGGAAGAGAAGGACCGAUUCCCCGACCGGACUUCCCAGCACGGGCACCAGGUACCCACGCGGAGCACAAGCCACUAUAAGGGCAGAAGCGUUGUGGGCUUGCGUGACUCGGAUGACUGACGGCAAGGACCCUGCACACGUUGCACGGGACGAACCGGCACCGCCCGAGACCACGCCGAGGCCGUUGACACACAACCCACCUUGCACGCUUGGUAACCCGGAAUCCGUGCUAGCGGGUGGCGGCGCCGACCACGGUCGGUGACACCACCCGCUUCGCAUGUGCGGG
>Rhodococcus_equi_103S_2e-29_-5_0
ACGGAAGGCCGGAAAGCCAGGAUCGAUCCGGAAGAGAAGGACCGAUUCCCCGACCGGACUUCCCAGCACGGGCACCAGGUACCCACGCGGAGCACAAGCCACUAUAAGGGCAGAAGCGUUGUGGGCUUGCGUGACUCGGAUGACUGACGGCAAGGACCCUGCACACGUUGCACGGGACGAACCGGCACCGCCCGAGACCACGCCGAGGCCGUUGACACACAACCCACCUUGCACGCUUGGUAACCCGGAAUCCGUGCUAGCGGGUGGCGGCGCCGACCACGGUCGGUGACACCACCCGCUUCGCAUGUGCGGG
>Rhodococcus_equi_103S_2e-29_-5_5
GAGUUACGGAAGGCCGGAAAGCCAGGAUCGAUCCGGAAGAGAAGGACCGAUUCCCCGACCGGACUUCCCAGCACGGGCACCAGGUACCCACGCGGAGCACAAGCCACUAUAAGGGCAGAAGCGUUGUGGGCUUGCGUGACUCGGAUGACUGACGGCAAGGACCCUGCACACGUUGCACGGGACGAACCGGCACCGCCCGAGACCACGCCGAGGCCGUUGACACACAACCCACCUUGCACGCUUGGUAACCCGGAAUCCGUGCUAGCGGGUGGCGGCGCCGACCACGGUCGGUGACACCACCCGCUUCGCAUGUGCGGG
>Rhodococcus_equi_103S_2e-29_0_-5
AGGCCGGAAAGCCAGGAUCGAUCCGGAAGAGAAGGACCGAUUCCCCGACCGGACUUCCCAGCACGGGCACCAGGUACCCACGCGGAGCACAAGCCACUAUAAGGGCAGAAGCGUUGUGGGCUUGCGUGACUCGGAUGACUGACGGCAAGGACCCUGCACACGUUGCACGGGACGAACCGGCACCGCCCGAGACCACGCCGAGGCCGUUGACACACAACCCACCUUGCACGCUUGGUAACCCGGAAUCCGUGCUAGCGGGUGGCGGCGCCGACCACGGUCGGUGACACCACCCGCUUCGCAUGU
>Rhodococcus_equi_103S_2e-29_0_0
ACGGAAGGCCGGAAAGCCAGGAUCGAUCCGGAAGAGAAGGACCGAUUCCCCGACCGGACUUCCCAGCACGGGCACCAGGUACCCACGCGGAGCACAAGCCACUAUAAGGGCAGAAGCGUUGUGGGCUUGCGUGACUCGGAUGACUGACGGCAAGGACCCUGCACACGUUGCACGGGACGAACCGGCACCGCCCGAGACCACGCCGAGGCCGUUGACACACAACCCACCUUGCACGCUUGGUAACCCGGAAUCCGUGCUAGCGGGUGGCGGCGCCGACCACGGUCGGUGACACCACCCGCUUCGCAUGU
>Rhodococcus_equi_103S_2e-29_0_5
GAGUUACGGAAGGCCGGAAAGCCAGGAUCGAUCCGGAAGAGAAGGACCGAUUCCCCGACCGGACUUCCCAGCACGGGCACCAGGUACCCACGCGGAGCACAAGCCACUAUAAGGGCAGAAGCGUUGUGGGCUUGCGUGACUCGGAUGACUGACGGCAAGGACCCUGCACACGUUGCACGGGACGAACCGGCACCGCCCGAGACCACGCCGAGGCCGUUGACACACAACCCACCUUGCACGCUUGGUAACCCGGAAUCCGUGCUAGCGGGUGGCGGCGCCGACCACGGUCGGUGACACCACCCGCUUCGCAUGU
>Rhodococcus_equi_103S_2e-29_5_-5
AGGCCGGAAAGCCAGGAUCGAUCCGGAAGAGAAGGACCGAUUCCCCGACCGGACUUCCCAGCACGGGCACCAGGUACCCACGCGGAGCACAAGCCACUAUAAGGGCAGAAGCGUUGUGGGCUUGCGUGACUCGGAUGACUGACGGCAAGGACCCUGCACACGUUGCACGGGACGAACCGGCACCGCCCGAGACCACGCCGAGGCCGUUGACACACAACCCACCUUGCACGCUUGGUAACCCGGAAUCCGUGCUAGCGGGUGGCGGCGCCGACCACGGUCGGUGACACCACCCGCUUCG
>Rhodococcus_equi_103S_2e-29_5_0
ACGGAAGGCCGGAAAGCCAGGAUCGAUCCGGAAGAGAAGGACCGAUUCCCCGACCGGACUUCCCAGCACGGGCACCAGGUACCCACGCGGAGCACAAGCCACUAUAAGGGCAGAAGCGUUGUGGGCUUGCGUGACUCGGAUGACUGACGGCAAGGACCCUGCACACGUUGCACGGGACGAACCGGCACCGCCCGAGACCACGCCGAGGCCGUUGACACACAACCCACCUUGCACGCUUGGUAACCCGGAAUCCGUGCUAGCGGGUGGCGGCGCCGACCACGGUCGGUGACACCACCCGCUUCG
>Rhodococcus_equi_103S_2e-29_5_5
GAGUUACGGAAGGCCGGAAAGCCAGGAUCGAUCCGGAAGAGAAGGACCGAUUCCCCGACCGGACUUCCCAGCACGGGCACCAGGUACCCACGCGGAGCACAAGCCACUAUAAGGGCAGAAGCGUUGUGGGCUUGCGUGACUCGGAUGACUGACGGCAAGGACCCUGCACACGUUGCACGGGACGAACCGGCACCGCCCGAGACCACGCCGAGGCCGUUGACACACAACCCACCUUGCACGCUUGGUAACCCGGAAUCCGUGCUAGCGGGUGGCGGCGCCGACCACGGUCGGUGACACCACCCGCUUCG
>Rhodococcus_opacus_strain_6e-29_-5_-5
GAGUUACGGAAGAACGGAAGGCCAAGGUCGACCCAGAAGAGAAGGAUCGAUCUCCCAACCAGGAUUCCCAGCACGGGCACUAGGUACCCACGCGAAGCAUAAGCCACUAUAAGGGCAGAAGCGUUGUGGGCCUGCGAGACUCGAGUCUUCACCGGCAAGGACCCUGCACAGGUUGCAAGGACGACCCGACGAUAUUCGGACUCUCGCCGAGGCCACCCACACAACCCACCUUGCACGCUUGGUAACCGGUUGUCCGUGCUAACGGGCGGCGAAGUCGACACCAGUCGGCAGCGCCGCCCGUUUC
>Rhodococcus_opacus_strain_6e-29_-5_0
GAGUUACGGAAGAACGGAAGGCCAAGGUCGACCCAGAAGAGAAGGAUCGAUCUCCCAACCAGGAUUCCCAGCACGGGCACUAGGUACCCACGCGAAGCAUAAGCCACUAUAAGGGCAGAAGCGUUGUGGGCCUGCGAGACUCGAGUCUUCACCGGCAAGGACCCUGCACAGGUUGCAAGGACGACCCGACGAUAUUCGGACUCUCGCCGAGGCCACCCACACAACCCACCUUGCACGCUUGGUAACCGGUUGUCCGUGCUAACGGGCGGCGAAGUCGACACCAGUCGGCAGCGCCGCCCGUUUCACGUG
>Rhodococcus_opacus_strain_6e-29_-5_5
GAGUUACGGAAGAACGGAAGGCCAAGGUCGACCCAGAAGAGAAGGAUCGAUCUCCCAACCAGGAUUCCCAGCACGGGCACUAGGUACCCACGCGAAGCAUAAGCCACUAUAAGGGCAGAAGCGUUGUGGGCCUGCGAGACUCGAGUCUUCACCGGCAAGGACCCUGCACAGGUUGCAAGGACGACCCGACGAUAUUCGGACUCUCGCCGAGGCCACCCACACAACCCACCUUGCACGCUUGGUAACCGGUUGUCCGUGCUAACGGGCGGCGAAGUCGACACCAGUCGGCAGCGCCGCCCGUUUCACGUGUUCGG
>Rhodococcus_opacus_strain_6e-29_0_-5
ACGGAAGAACGGAAGGCCAAGGUCGACCCAGAAGAGAAGGAUCGAUCUCCCAACCAGGAUUCCCAGCACGGGCACUAGGUACCCACGCGAAGCAUAAGCCACUAUAAGGGCAGAAGCGUUGUGGGCCUGCGAGACUCGAGUCUUCACCGGCAAGGACCCUGCACAGGUUGCAAGGACGACCCGACGAUAUUCGGACUCUCGCCGAGGCCACCCACACAACCCACCUUGCACGCUUGGUAACCGGUUGUCCGUGCUAACGGGCGGCGAAGUCGACACCAGUCGGCAGCGCCGCCCGUUUC
>Rhodococcus_opacus_strain_6e-29_0_0
ACGGAAGAACGGAAGGCCAAGGUCGACCCAGAAGAGAAGGAUCGAUCUCCCAACCAGGAUUCCCAGCACGGGCACUAGGUACCCACGCGAAGCAUAAGCCACUAUAAGGGCAGAAGCGUUGUGGGCCUGCGAGACUCGAGUCUUCACCGGCAAGGACCCUGCACAGGUUGCAAGGACGACCCGACGAUAUUCGGACUCUCGCCGAGGCCACCCACACAACCCACCUUGCACGCUUGGUAACCGGUUGUCCGUGCUAACGGGCGGCGAAGUCGACACCAGUCGGCAGCGCCGCCCGUUUCACGUG
>Rhodococcus_opacus_strain_6e-29_0_5
ACGGAAGAACGGAAGGCCAAGGUCGACCCAGAAGAGAAGGAUCGAUCUCCCAACCAGGAUUCCCAGCACGGGCACUAGGUACCCACGCGAAGCAUAAGCCACUAUAAGGGCAGAAGCGUUGUGGGCCUGCGAGACUCGAGUCUUCACCGGCAAGGACCCUGCACAGGUUGCAAGGACGACCCGACGAUAUUCGGACUCUCGCCGAGGCCACCCACACAACCCACCUUGCACGCUUGGUAACCGGUUGUCCGUGCUAACGGGCGGCGAAGUCGACACCAGUCGGCAGCGCCGCCCGUUUCACGUGUUCGG
>Rhodococcus_opacus_strain_6e-29_5_-5
AGAACGGAAGGCCAAGGUCGACCCAGAAGAGAAGGAUCGAUCUCCCAACCAGGAUUCCCAGCACGGGCACUAGGUACCCACGCGAAGCAUAAGCCACUAUAAGGGCAGAAGCGUUGUGGGCCUGCGAGACUCGAGUCUUCACCGGCAAGGACCCUGCACAGGUUGCAAGGACGACCCGACGAUAUUCGGACUCUCGCCGAGGCCACCCACACAACCCACCUUGCACGCUUGGUAACCGGUUGUCCGUGCUAACGGGCGGCGAAGUCGACACCAGUCGGCAGCGCCGCCCGUUUC
>Rhodococcus_opacus_strain_6e-29_5_0
AGAACGGAAGGCCAAGGUCGACCCAGAAGAGAAGGAUCGAUCUCCCAACCAGGAUUCCCAGCACGGGCACUAGGUACCCACGCGAAGCAUAAGCCACUAUAAGGGCAGAAGCGUUGUGGGCCUGCGAGACUCGAGUCUUCACCGGCAAGGACCCUGCACAGGUUGCAAGGACGACCCGACGAUAUUCGGACUCUCGCCGAGGCCACCCACACAACCCACCUUGCACGCUUGGUAACCGGUUGUCCGUGCUAACGGGCGGCGAAGUCGACACCAGUCGGCAGCGCCGCCCGUUUCACGUG
>Rhodococcus_opacus_strain_6e-29_5_5
AGAACGGAAGGCCAAGGUCGACCCAGAAGAGAAGGAUCGAUCUCCCAACCAGGAUUCCCAGCACGGGCACUAGGUACCCACGCGAAGCAUAAGCCACUAUAAGGGCAGAAGCGUUGUGGGCCUGCGAGACUCGAGUCUUCACCGGCAAGGACCCUGCACAGGUUGCAAGGACGACCCGACGAUAUUCGGACUCUCGCCGAGGCCACCCACACAACCCACCUUGCACGCUUGGUAACCGGUUGUCCGUGCUAACGGGCGGCGAAGUCGACACCAGUCGGCAGCGCCGCCCGUUUCACGUGUUCGG
>Nocardia_nova_SH22a,_6e-29_-5_-5
AGGGCGGAAGGCCAAGAUCGAAACGGAAGAGAAGGUUCGAUCUCCCGGCCGCACUUCCCAGCACGGACACCAGGCACCCACGCGGAGCGCGCCGCGACAAGGGCAGAAGCGUUGUGGGCCUGCGAAAUUCGCAUUCACCUCGGCAAUGGCCUCGCACAGGUUGCGGGGAUGAACCGGCGGAGUGCGGAUGAUCGCCGAGGCCGCAGAACACAACCCGACCAGCACGCUUGGUAACCGGGCAGUCCGUGCUAGCGGGCGGUGAGGCCGACGACGGCUACGCCGCCCGCUUCGACGUGUACGG
>Nocardia_nova_SH22a,_6e-29_-5_0
ACGGAAGGGCGGAAGGCCAAGAUCGAAACGGAAGAGAAGGUUCGAUCUCCCGGCCGCACUUCCCAGCACGGACACCAGGCACCCACGCGGAGCGCGCCGCGACAAGGGCAGAAGCGUUGUGGGCCUGCGAAAUUCGCAUUCACCUCGGCAAUGGCCUCGCACAGGUUGCGGGGAUGAACCGGCGGAGUGCGGAUGAUCGCCGAGGCCGCAGAACACAACCCGACCAGCACGCUUGGUAACCGGGCAGUCCGUGCUAGCGGGCGGUGAGGCCGACGACGGCUACGCCGCCCGCUUCGACGUGUACGG
>Nocardia_nova_SH22a,_6e-29_-5_5
GACGCACGGAAGGGCGGAAGGCCAAGAUCGAAACGGAAGAGAAGGUUCGAUCUCCCGGCCGCACUUCCCAGCACGGACACCAGGCACCCACGCGGAGCGCGCCGCGACAAGGGCAGAAGCGUUGUGGGCCUGCGAAAUUCGCAUUCACCUCGGCAAUGGCCUCGCACAGGUUGCGGGGAUGAACCGGCGGAGUGCGGAUGAUCGCCGAGGCCGCAGAACACAACCCGACCAGCACGCUUGGUAACCGGGCAGUCCGUGCUAGCGGGCGGUGAGGCCGACGACGGCUACGCCGCCCGCUUCGACGUGUACGG
>Nocardia_nova_SH22a,_6e-29_0_-5
AGGGCGGAAGGCCAAGAUCGAAACGGAAGAGAAGGUUCGAUCUCCCGGCCGCACUUCCCAGCACGGACACCAGGCACCCACGCGGAGCGCGCCGCGACAAGGGCAGAAGCGUUGUGGGCCUGCGAAAUUCGCAUUCACCUCGGCAAUGGCCUCGCACAGGUUGCGGGGAUGAACCGGCGGAGUGCGGAUGAUCGCCGAGGCCGCAGAACACAACCCGACCAGCACGCUUGGUAACCGGGCAGUCCGUGCUAGCGGGCGGUGAGGCCGACGACGGCUACGCCGCCCGCUUCGACGUG
>Nocardia_nova_SH22a,_6e-29_0_0
ACGGAAGGGCGGAAGGCCAAGAUCGAAACGGAAGAGAAGGUUCGAUCUCCCGGCCGCACUUCCCAGCACGGACACCAGGCACCCACGCGGAGCGCGCCGCGACAAGGGCAGAAGCGUUGUGGGCCUGCGAAAUUCGCAUUCACCUCGGCAAUGGCCUCGCACAGGUUGCGGGGAUGAACCGGCGGAGUGCGGAUGAUCGCCGAGGCCGCAGAACACAACCCGACCAGCACGCUUGGUAACCGGGCAGUCCGUGCUAGCGGGCGGUGAGGCCGACGACGGCUACGCCGCCCGCUUCGACGUG
>Nocardia_nova_SH22a,_6e-29_0_5
GACGCACGGAAGGGCGGAAGGCCAAGAUCGAAACGGAAGAGAAGGUUCGAUCUCCCGGCCGCACUUCCCAGCACGGACACCAGGCACCCACGCGGAGCGCGCCGCGACAAGGGCAGAAGCGUUGUGGGCCUGCGAAAUUCGCAUUCACCUCGGCAAUGGCCUCGCACAGGUUGCGGGGAUGAACCGGCGGAGUGCGGAUGAUCGCCGAGGCCGCAGAACACAACCCGACCAGCACGCUUGGUAACCGGGCAGUCCGUGCUAGCGGGCGGUGAGGCCGACGACGGCUACGCCGCCCGCUUCGACGUG
>Nocardia_nova_SH22a,_6e-29_5_-5
AGGGCGGAAGGCCAAGAUCGAAACGGAAGAGAAGGUUCGAUCUCCCGGCCGCACUUCCCAGCACGGACACCAGGCACCCACGCGGAGCGCGCCGCGACAAGGGCAGAAGCGUUGUGGGCCUGCGAAAUUCGCAUUCACCUCGGCAAUGGCCUCGCACAGGUUGCGGGGAUGAACCGGCGGAGUGCGGAUGAUCGCCGAGGCCGCAGAACACAACCCGACCAGCACGCUUGGUAACCGGGCAGUCCGUGCUAGCGGGCGGUGAGGCCGACGACGGCUACGCCGCCCGCUUCG
>Nocardia_nova_SH22a,_6e-29_5_0
ACGGAAGGGCGGAAGGCCAAGAUCGAAACGGAAGAGAAGGUUCGAUCUCCCGGCCGCACUUCCCAGCACGGACACCAGGCACCCACGCGGAGCGCGCCGCGACAAGGGCAGAAGCGUUGUGGGCCUGCGAAAUUCGCAUUCACCUCGGCAAUGGCCUCGCACAGGUUGCGGGGAUGAACCGGCGGAGUGCGGAUGAUCGCCGAGGCCGCAGAACACAACCCGACCAGCACGCUUGGUAACCGGGCAGUCCGUGCUAGCGGGCGGUGAGGCCGACGACGGCUACGCCGCCCGCUUCG
>Nocardia_nova_SH22a,_6e-29_5_5
GACGCACGGAAGGGCGGAAGGCCAAGAUCGAAACGGAAGAGAAGGUUCGAUCUCCCGGCCGCACUUCCCAGCACGGACACCAGGCACCCACGCGGAGCGCGCCGCGACAAGGGCAGAAGCGUUGUGGGCCUGCGAAAUUCGCAUUCACCUCGGCAAUGGCCUCGCACAGGUUGCGGGGAUGAACCGGCGGAGUGCGGAUGAUCGCCGAGGCCGCAGAACACAACCCGACCAGCACGCUUGGUAACCGGGCAGUCCGUGCUAGCGGGCGGUGAGGCCGACGACGGCUACGCCGCCCGCUUCG
>Nocardia_farcinica_genome_2e-28_-5_-5
GUAGCUACGGAAAGGCGGAAGGCCAAGGCGGAACCGGAAGAGAAGGUCACGUCUCCCGACCACCUUUCCCAGCACGGAGGCCAGGUACCCACGCGGAGCGCGCCGCUUGGAUGGCAGAAGCGUUGUGGGCCUGCGUAGUUCGAGCUGCCGACGGCGAGAGCCUCGCACAGGUUGCGGGGAUGAACCGGCGGAGUUCGGAUGAUCGCCGAGGCCAUGGAACACAACCCACCUCAGCACGCUUGGUAACCGGGUACUCCGUGCUAGCGGGCGGUGAAGUCGUCGAAGGACGGCAGCGCCGCCCGCUUC
>Nocardia_farcinica_genome_2e-28_-5_0
GUAGCUACGGAAAGGCGGAAGGCCAAGGCGGAACCGGAAGAGAAGGUCACGUCUCCCGACCACCUUUCCCAGCACGGAGGCCAGGUACCCACGCGGAGCGCGCCGCUUGGAUGGCAGAAGCGUUGUGGGCCUGCGUAGUUCGAGCUGCCGACGGCGAGAGCCUCGCACAGGUUGCGGGGAUGAACCGGCGGAGUUCGGAUGAUCGCCGAGGCCAUGGAACACAACCCACCUCAGCACGCUUGGUAACCGGGUACUCCGUGCUAGCGGGCGGUGAAGUCGUCGAAGGACGGCAGCGCCGCCCGCUUCGAUGU
>Nocardia_farcinica_genome_2e-28_-5_5
GUAGCUACGGAAAGGCGGAAGGCCAAGGCGGAACCGGAAGAGAAGGUCACGUCUCCCGACCACCUUUCCCAGCACGGAGGCCAGGUACCCACGCGGAGCGCGCCGCUUGGAUGGCAGAAGCGUUGUGGGCCUGCGUAGUUCGAGCUGCCGACGGCGAGAGCCUCGCACAGGUUGCGGGGAUGAACCGGCGGAGUUCGGAUGAUCGCCGAGGCCAUGGAACACAACCCACCUCAGCACGCUUGGUAACCGGGUACUCCGUGCUAGCGGGCGGUGAAGUCGUCGAAGGACGGCAGCGCCGCCCGCUUCGAUGUGUCCA
>Nocardia_farcinica_genome_2e-28_0_-5
UACGGAAAGGCGGAAGGCCAAGGCGGAACCGGAAGAGAAGGUCACGUCUCCCGACCACCUUUCCCAGCACGGAGGCCAGGUACCCACGCGGAGCGCGCCGCUUGGAUGGCAGAAGCGUUGUGGGCCUGCGUAGUUCGAGCUGCCGACGGCGAGAGCCUCGCACAGGUUGCGGGGAUGAACCGGCGGAGUUCGGAUGAUCGCCGAGGCCAUGGAACACAACCCACCUCAGCACGCUUGGUAACCGGGUACUCCGUGCUAGCGGGCGGUGAAGUCGUCGAAGGACGGCAGCGCCGCCCGCUUC
>Nocardia_farcinica_genome_2e-28_0_0
UACGGAAAGGCGGAAGGCCAAGGCGGAACCGGAAGAGAAGGUCACGUCUCCCGACCACCUUUCCCAGCACGGAGGCCAGGUACCCACGCGGAGCGCGCCGCUUGGAUGGCAGAAGCGUUGUGGGCCUGCGUAGUUCGAGCUGCCGACGGCGAGAGCCUCGCACAGGUUGCGGGGAUGAACCGGCGGAGUUCGGAUGAUCGCCGAGGCCAUGGAACACAACCCACCUCAGCACGCUUGGUAACCGGGUACUCCGUGCUAGCGGGCGGUGAAGUCGUCGAAGGACGGCAGCGCCGCCCGCUUCGAUGU
>Nocardia_farcinica_genome_2e-28_0_5
UACGGAAAGGCGGAAGGCCAAGGCGGAACCGGAAGAGAAGGUCACGUCUCCCGACCACCUUUCCCAGCACGGAGGCCAGGUACCCACGCGGAGCGCGCCGCUUGGAUGGCAGAAGCGUUGUGGGCCUGCGUAGUUCGAGCUGCCGACGGCGAGAGCCUCGCACAGGUUGCGGGGAUGAACCGGCGGAGUUCGGAUGAUCGCCGAGGCCAUGGAACACAACCCACCUCAGCACGCUUGGUAACCGGGUACUCCGUGCUAGCGGGCGGUGAAGUCGUCGAAGGACGGCAGCGCCGCCCGCUUCGAUGUGUCCA
>Nocardia_farcinica_genome_2e-28_5_-5
AAAGGCGGAAGGCCAAGGCGGAACCGGAAGAGAAGGUCACGUCUCCCGACCACCUUUCCCAGCACGGAGGCCAGGUACCCACGCGGAGCGCGCCGCUUGGAUGGCAGAAGCGUUGUGGGCCUGCGUAGUUCGAGCUGCCGACGGCGAGAGCCUCGCACAGGUUGCGGGGAUGAACCGGCGGAGUUCGGAUGAUCGCCGAGGCCAUGGAACACAACCCACCUCAGCACGCUUGGUAACCGGGUACUCCGUGCUAGCGGGCGGUGAAGUCGUCGAAGGACGGCAGCGCCGCCCGCUUC
>Nocardia_farcinica_genome_2e-28_5_0
AAAGGCGGAAGGCCAAGGCGGAACCGGAAGAGAAGGUCACGUCUCCCGACCACCUUUCCCAGCACGGAGGCCAGGUACCCACGCGGAGCGCGCCGCUUGGAUGGCAGAAGCGUUGUGGGCCUGCGUAGUUCGAGCUGCCGACGGCGAGAGCCUCGCACAGGUUGCGGGGAUGAACCGGCGGAGUUCGGAUGAUCGCCGAGGCCAUGGAACACAACCCACCUCAGCACGCUUGGUAACCGGGUACUCCGUGCUAGCGGGCGGUGAAGUCGUCGAAGGACGGCAGCGCCGCCCGCUUCGAUGU
>Nocardia_farcinica_genome_2e-28_5_5
AAAGGCGGAAGGCCAAGGCGGAACCGGAAGAGAAGGUCACGUCUCCCGACCACCUUUCCCAGCACGGAGGCCAGGUACCCACGCGGAGCGCGCCGCUUGGAUGGCAGAAGCGUUGUGGGCCUGCGUAGUUCGAGCUGCCGACGGCGAGAGCCUCGCACAGGUUGCGGGGAUGAACCGGCGGAGUUCGGAUGAUCGCCGAGGCCAUGGAACACAACCCACCUCAGCACGCUUGGUAACCGGGUACUCCGUGCUAGCGGGCGGUGAAGUCGUCGAAGGACGGCAGCGCCGCCCGCUUCGAUGUGUCCA
>Nocardia_farcinica_IFM_2e-28_-5_-5
AAAGGCGGAAGGCCAAGGCGGAACCGGAAGAGAAGGUCACGUCUCCCGACCACCUUUCCCAGCACGGAGGCCAGGUACCCACGCGGAGCGCGCCGCUUGGAUGGCAGAAGCGUUGUGGGCCUGCGUAGUUCGAGCUGCCGACGGCGAGAGCCUCGCACAGGUUGCGGGGAUGAACCGGCGGAGUUCGGAUGAUCGCCGAGGCCAUGGAACACAACCCACCUCAGCACGCUUGGUAACCGGGUACUCCGUGCUAGCGGGCGGUGAAGUCGUCGAAGGACGGCAGCGCCGCCCGCUUCGAUGUGUCCAC
>Nocardia_farcinica_IFM_2e-28_-5_0
UACGGAAAGGCGGAAGGCCAAGGCGGAACCGGAAGAGAAGGUCACGUCUCCCGACCACCUUUCCCAGCACGGAGGCCAGGUACCCACGCGGAGCGCGCCGCUUGGAUGGCAGAAGCGUUGUGGGCCUGCGUAGUUCGAGCUGCCGACGGCGAGAGCCUCGCACAGGUUGCGGGGAUGAACCGGCGGAGUUCGGAUGAUCGCCGAGGCCAUGGAACACAACCCACCUCAGCACGCUUGGUAACCGGGUACUCCGUGCUAGCGGGCGGUGAAGUCGUCGAAGGACGGCAGCGCCGCCCGCUUCGAUGUGUCCAC
>Nocardia_farcinica_IFM_2e-28_-5_5
GUAGCUACGGAAAGGCGGAAGGCCAAGGCGGAACCGGAAGAGAAGGUCACGUCUCCCGACCACCUUUCCCAGCACGGAGGCCAGGUACCCACGCGGAGCGCGCCGCUUGGAUGGCAGAAGCGUUGUGGGCCUGCGUAGUUCGAGCUGCCGACGGCGAGAGCCUCGCACAGGUUGCGGGGAUGAACCGGCGGAGUUCGGAUGAUCGCCGAGGCCAUGGAACACAACCCACCUCAGCACGCUUGGUAACCGGGUACUCCGUGCUAGCGGGCGGUGAAGUCGUCGAAGGACGGCAGCGCCGCCCGCUUCGAUGUGUCCAC
>Nocardia_farcinica_IFM_2e-28_0_-5
AAAGGCGGAAGGCCAAGGCGGAACCGGAAGAGAAGGUCACGUCUCCCGACCACCUUUCCCAGCACGGAGGCCAGGUACCCACGCGGAGCGCGCCGCUUGGAUGGCAGAAGCGUUGUGGGCCUGCGUAGUUCGAGCUGCCGACGGCGAGAGCCUCGCACAGGUUGCGGGGAUGAACCGGCGGAGUUCGGAUGAUCGCCGAGGCCAUGGAACACAACCCACCUCAGCACGCUUGGUAACCGGGUACUCCGUGCUAGCGGGCGGUGAAGUCGUCGAAGGACGGCAGCGCCGCCCGCUUCGAUGUG
>Nocardia_farcinica_IFM_2e-28_0_0
UACGGAAAGGCGGAAGGCCAAGGCGGAACCGGAAGAGAAGGUCACGUCUCCCGACCACCUUUCCCAGCACGGAGGCCAGGUACCCACGCGGAGCGCGCCGCUUGGAUGGCAGAAGCGUUGUGGGCCUGCGUAGUUCGAGCUGCCGACGGCGAGAGCCUCGCACAGGUUGCGGGGAUGAACCGGCGGAGUUCGGAUGAUCGCCGAGGCCAUGGAACACAACCCACCUCAGCACGCUUGGUAACCGGGUACUCCGUGCUAGCGGGCGGUGAAGUCGUCGAAGGACGGCAGCGCCGCCCGCUUCGAUGUG
>Nocardia_farcinica_IFM_2e-28_0_5
GUAGCUACGGAAAGGCGGAAGGCCAAGGCGGAACCGGAAGAGAAGGUCACGUCUCCCGACCACCUUUCCCAGCACGGAGGCCAGGUACCCACGCGGAGCGCGCCGCUUGGAUGGCAGAAGCGUUGUGGGCCUGCGUAGUUCGAGCUGCCGACGGCGAGAGCCUCGCACAGGUUGCGGGGAUGAACCGGCGGAGUUCGGAUGAUCGCCGAGGCCAUGGAACACAACCCACCUCAGCACGCUUGGUAACCGGGUACUCCGUGCUAGCGGGCGGUGAAGUCGUCGAAGGACGGCAGCGCCGCCCGCUUCGAUGUG
>Nocardia_farcinica_IFM_2e-28_5_-5
AAAGGCGGAAGGCCAAGGCGGAACCGGAAGAGAAGGUCACGUCUCCCGACCACCUUUCCCAGCACGGAGGCCAGGUACCCACGCGGAGCGCGCCGCUUGGAUGGCAGAAGCGUUGUGGGCCUGCGUAGUUCGAGCUGCCGACGGCGAGAGCCUCGCACAGGUUGCGGGGAUGAACCGGCGGAGUUCGGAUGAUCGCCGAGGCCAUGGAACACAACCCACCUCAGCACGCUUGGUAACCGGGUACUCCGUGCUAGCGGGCGGUGAAGUCGUCGAAGGACGGCAGCGCCGCCCGCUUCG
>Nocardia_farcinica_IFM_2e-28_5_0
UACGGAAAGGCGGAAGGCCAAGGCGGAACCGGAAGAGAAGGUCACGUCUCCCGACCACCUUUCCCAGCACGGAGGCCAGGUACCCACGCGGAGCGCGCCGCUUGGAUGGCAGAAGCGUUGUGGGCCUGCGUAGUUCGAGCUGCCGACGGCGAGAGCCUCGCACAGGUUGCGGGGAUGAACCGGCGGAGUUCGGAUGAUCGCCGAGGCCAUGGAACACAACCCACCUCAGCACGCUUGGUAACCGGGUACUCCGUGCUAGCGGGCGGUGAAGUCGUCGAAGGACGGCAGCGCCGCCCGCUUCG
>Nocardia_farcinica_IFM_2e-28_5_5
GUAGCUACGGAAAGGCGGAAGGCCAAGGCGGAACCGGAAGAGAAGGUCACGUCUCCCGACCACCUUUCCCAGCACGGAGGCCAGGUACCCACGCGGAGCGCGCCGCUUGGAUGGCAGAAGCGUUGUGGGCCUGCGUAGUUCGAGCUGCCGACGGCGAGAGCCUCGCACAGGUUGCGGGGAUGAACCGGCGGAGUUCGGAUGAUCGCCGAGGCCAUGGAACACAACCCACCUCAGCACGCUUGGUAACCGGGUACUCCGUGCUAGCGGGCGGUGAAGUCGUCGAAGGACGGCAGCGCCGCCCGCUUCG
>Rhodococcus_jostii_RHA1,_1e-27_-5_-5
AGAACGGAAGGCCAAGGUCGACCCAGAAGAGAAGGAUCGAUCUCCCGACCAGGAUUCCCAGCACGGGCACUAGGUACCCACGCGAAGCAUAAGCCACUAUAAGGGCAGAAGCGUUGUGGGCCUGCGAGACCCGAGUCUUCACCGGCAAGGACCCUGCACAGGUUGCAAGGACGACCCGAGGAUAUUCGGACUCUCGCCGAGGCCACCCACACAACCCACCUUUGCACGCUUGGUAACCGGUUGUCCGUGCUAACGGGCGGCGAAGUCGACACCAGUCGGCAGCGCCGCCCGUUUCACAUAUUCGGG
>Rhodococcus_jostii_RHA1,_1e-27_-5_0
ACGGAAGAACGGAAGGCCAAGGUCGACCCAGAAGAGAAGGAUCGAUCUCCCGACCAGGAUUCCCAGCACGGGCACUAGGUACCCACGCGAAGCAUAAGCCACUAUAAGGGCAGAAGCGUUGUGGGCCUGCGAGACCCGAGUCUUCACCGGCAAGGACCCUGCACAGGUUGCAAGGACGACCCGAGGAUAUUCGGACUCUCGCCGAGGCCACCCACACAACCCACCUUUGCACGCUUGGUAACCGGUUGUCCGUGCUAACGGGCGGCGAAGUCGACACCAGUCGGCAGCGCCGCCCGUUUCACAUAUUCGGG
>Rhodococcus_jostii_RHA1,_1e-27_-5_5
GAGUUACGGAAGAACGGAAGGCCAAGGUCGACCCAGAAGAGAAGGAUCGAUCUCCCGACCAGGAUUCCCAGCACGGGCACUAGGUACCCACGCGAAGCAUAAGCCACUAUAAGGGCAGAAGCGUUGUGGGCCUGCGAGACCCGAGUCUUCACCGGCAAGGACCCUGCACAGGUUGCAAGGACGACCCGAGGAUAUUCGGACUCUCGCCGAGGCCACCCACACAACCCACCUUUGCACGCUUGGUAACCGGUUGUCCGUGCUAACGGGCGGCGAAGUCGACACCAGUCGGCAGCGCCGCCCGUUUCACAUAUUCGGG
>Rhodococcus_jostii_RHA1,_1e-27_0_-5
AGAACGGAAGGCCAAGGUCGACCCAGAAGAGAAGGAUCGAUCUCCCGACCAGGAUUCCCAGCACGGGCACUAGGUACCCACGCGAAGCAUAAGCCACUAUAAGGGCAGAAGCGUUGUGGGCCUGCGAGACCCGAGUCUUCACCGGCAAGGACCCUGCACAGGUUGCAAGGACGACCCGAGGAUAUUCGGACUCUCGCCGAGGCCACCCACACAACCCACCUUUGCACGCUUGGUAACCGGUUGUCCGUGCUAACGGGCGGCGAAGUCGACACCAGUCGGCAGCGCCGCCCGUUUCACAUAU
>Rhodococcus_jostii_RHA1,_1e-27_0_0
ACGGAAGAACGGAAGGCCAAGGUCGACCCAGAAGAGAAGGAUCGAUCUCCCGACCAGGAUUCCCAGCACGGGCACUAGGUACCCACGCGAAGCAUAAGCCACUAUAAGGGCAGAAGCGUUGUGGGCCUGCGAGACCCGAGUCUUCACCGGCAAGGACCCUGCACAGGUUGCAAGGACGACCCGAGGAUAUUCGGACUCUCGCCGAGGCCACCCACACAACCCACCUUUGCACGCUUGGUAACCGGUUGUCCGUGCUAACGGGCGGCGAAGUCGACACCAGUCGGCAGCGCCGCCCGUUUCACAUAU
>Rhodococcus_jostii_RHA1,_1e-27_0_5
GAGUUACGGAAGAACGGAAGGCCAAGGUCGACCCAGAAGAGAAGGAUCGAUCUCCCGACCAGGAUUCCCAGCACGGGCACUAGGUACCCACGCGAAGCAUAAGCCACUAUAAGGGCAGAAGCGUUGUGGGCCUGCGAGACCCGAGUCUUCACCGGCAAGGACCCUGCACAGGUUGCAAGGACGACCCGAGGAUAUUCGGACUCUCGCCGAGGCCACCCACACAACCCACCUUUGCACGCUUGGUAACCGGUUGUCCGUGCUAACGGGCGGCGAAGUCGACACCAGUCGGCAGCGCCGCCCGUUUCACAUAU
>Rhodococcus_jostii_RHA1,_1e-27_5_-5
AGAACGGAAGGCCAAGGUCGACCCAGAAGAGAAGGAUCGAUCUCCCGACCAGGAUUCCCAGCACGGGCACUAGGUACCCACGCGAAGCAUAAGCCACUAUAAGGGCAGAAGCGUUGUGGGCCUGCGAGACCCGAGUCUUCACCGGCAAGGACCCUGCACAGGUUGCAAGGACGACCCGAGGAUAUUCGGACUCUCGCCGAGGCCACCCACACAACCCACCUUUGCACGCUUGGUAACCGGUUGUCCGUGCUAACGGGCGGCGAAGUCGACACCAGUCGGCAGCGCCGCCCGUUUCA
>Rhodococcus_jostii_RHA1,_1e-27_5_0
ACGGAAGAACGGAAGGCCAAGGUCGACCCAGAAGAGAAGGAUCGAUCUCCCGACCAGGAUUCCCAGCACGGGCACUAGGUACCCACGCGAAGCAUAAGCCACUAUAAGGGCAGAAGCGUUGUGGGCCUGCGAGACCCGAGUCUUCACCGGCAAGGACCCUGCACAGGUUGCAAGGACGACCCGAGGAUAUUCGGACUCUCGCCGAGGCCACCCACACAACCCACCUUUGCACGCUUGGUAACCGGUUGUCCGUGCUAACGGGCGGCGAAGUCGACACCAGUCGGCAGCGCCGCCCGUUUCA
>Rhodococcus_jostii_RHA1,_1e-27_5_5
GAGUUACGGAAGAACGGAAGGCCAAGGUCGACCCAGAAGAGAAGGAUCGAUCUCCCGACCAGGAUUCCCAGCACGGGCACUAGGUACCCACGCGAAGCAUAAGCCACUAUAAGGGCAGAAGCGUUGUGGGCCUGCGAGACCCGAGUCUUCACCGGCAAGGACCCUGCACAGGUUGCAAGGACGACCCGAGGAUAUUCGGACUCUCGCCGAGGCCACCCACACAACCCACCUUUGCACGCUUGGUAACCGGUUGUCCGUGCUAACGGGCGGCGAAGUCGACACCAGUCGGCAGCGCCGCCCGUUUCA
>Rhodococcus_jostii_RHA1,_0.0005_-5_-5
GGGCUCUGGCUCACGUUCGUUGCCUUAUCCGGAUAUGCGGGGUAGACCUGAGGUACGGAUCCACGGCAGACCAAGGUCGGACCGGAAGAGAAGAUUCCACCUCUCGGUCGUGGCGCCCAGCACGAGUUGUAGGCACCCACGCACAAGUACAGCCCACUAACUGGGCUCAGCGCGGUGGGCUUGCGUCAGGCGGGGGGAUGUCUGACGCCGAGGCCACAUUCCACCCCGCGCAACCAUGCAGCUUGGUAACCCGACGUUCGUGCUCGCGGGCGGCGCCCCCUCAUCAGGGACGCCGCCCGACGU
>Rhodococcus_jostii_RHA1,_0.0005_-5_0
GGGCUCUGGCUCACGUUCGUUGCCUUAUCCGGAUAUGCGGGGUAGACCUGAGGUACGGAUCCACGGCAGACCAAGGUCGGACCGGAAGAGAAGAUUCCACCUCUCGGUCGUGGCGCCCAGCACGAGUUGUAGGCACCCACGCACAAGUACAGCCCACUAACUGGGCUCAGCGCGGUGGGCUUGCGUCAGGCGGGGGGAUGUCUGACGCCGAGGCCACAUUCCACCCCGCGCAACCAUGCAGCUUGGUAACCCGACGUUCGUGCUCGCGGGCGGCGCCCCCUCAUCAGGGACGCCGCCCGACGUGUGUG
>Rhodococcus_jostii_RHA1,_0.0005_-5_5
GGGCUCUGGCUCACGUUCGUUGCCUUAUCCGGAUAUGCGGGGUAGACCUGAGGUACGGAUCCACGGCAGACCAAGGUCGGACCGGAAGAGAAGAUUCCACCUCUCGGUCGUGGCGCCCAGCACGAGUUGUAGGCACCCACGCACAAGUACAGCCCACUAACUGGGCUCAGCGCGGUGGGCUUGCGUCAGGCGGGGGGAUGUCUGACGCCGAGGCCACAUUCCACCCCGCGCAACCAUGCAGCUUGGUAACCCGACGUUCGUGCUCGCGGGCGGCGCCCCCUCAUCAGGGACGCCGCCCGACGUGUGUGUGGAA
>Rhodococcus_jostii_RHA1,_0.0005_0_-5
CUGGCUCACGUUCGUUGCCUUAUCCGGAUAUGCGGGGUAGACCUGAGGUACGGAUCCACGGCAGACCAAGGUCGGACCGGAAGAGAAGAUUCCACCUCUCGGUCGUGGCGCCCAGCACGAGUUGUAGGCACCCACGCACAAGUACAGCCCACUAACUGGGCUCAGCGCGGUGGGCUUGCGUCAGGCGGGGGGAUGUCUGACGCCGAGGCCACAUUCCACCCCGCGCAACCAUGCAGCUUGGUAACCCGACGUUCGUGCUCGCGGGCGGCGCCCCCUCAUCAGGGACGCCGCCCGACGU
>Rhodococcus_jostii_RHA1,_0.0005_0_0
CUGGCUCACGUUCGUUGCCUUAUCCGGAUAUGCGGGGUAGACCUGAGGUACGGAUCCACGGCAGACCAAGGUCGGACCGGAAGAGAAGAUUCCACCUCUCGGUCGUGGCGCCCAGCACGAGUUGUAGGCACCCACGCACAAGUACAGCCCACUAACUGGGCUCAGCGCGGUGGGCUUGCGUCAGGCGGGGGGAUGUCUGACGCCGAGGCCACAUUCCACCCCGCGCAACCAUGCAGCUUGGUAACCCGACGUUCGUGCUCGCGGGCGGCGCCCCCUCAUCAGGGACGCCGCCCGACGUGUGUG
>Rhodococcus_jostii_RHA1,_0.0005_0_5
CUGGCUCACGUUCGUUGCCUUAUCCGGAUAUGCGGGGUAGACCUGAGGUACGGAUCCACGGCAGACCAAGGUCGGACCGGAAGAGAAGAUUCCACCUCUCGGUCGUGGCGCCCAGCACGAGUUGUAGGCACCCACGCACAAGUACAGCCCACUAACUGGGCUCAGCGCGGUGGGCUUGCGUCAGGCGGGGGGAUGUCUGACGCCGAGGCCACAUUCCACCCCGCGCAACCAUGCAGCUUGGUAACCCGACGUUCGUGCUCGCGGGCGGCGCCCCCUCAUCAGGGACGCCGCCCGACGUGUGUGUGGAA
>Rhodococcus_jostii_RHA1,_0.0005_5_-5
UCACGUUCGUUGCCUUAUCCGGAUAUGCGGGGUAGACCUGAGGUACGGAUCCACGGCAGACCAAGGUCGGACCGGAAGAGAAGAUUCCACCUCUCGGUCGUGGCGCCCAGCACGAGUUGUAGGCACCCACGCACAAGUACAGCCCACUAACUGGGCUCAGCGCGGUGGGCUUGCGUCAGGCGGGGGGAUGUCUGACGCCGAGGCCACAUUCCACCCCGCGCAACCAUGCAGCUUGGUAACCCGACGUUCGUGCUCGCGGGCGGCGCCCCCUCAUCAGGGACGCCGCCCGACGU
>Rhodococcus_jostii_RHA1,_0.0005_5_0
UCACGUUCGUUGCCUUAUCCGGAUAUGCGGGGUAGACCUGAGGUACGGAUCCACGGCAGACCAAGGUCGGACCGGAAGAGAAGAUUCCACCUCUCGGUCGUGGCGCCCAGCACGAGUUGUAGGCACCCACGCACAAGUACAGCCCACUAACUGGGCUCAGCGCGGUGGGCUUGCGUCAGGCGGGGGGAUGUCUGACGCCGAGGCCACAUUCCACCCCGCGCAACCAUGCAGCUUGGUAACCCGACGUUCGUGCUCGCGGGCGGCGCCCCCUCAUCAGGGACGCCGCCCGACGUGUGUG
>Rhodococcus_jostii_RHA1,_0.0005_5_5
UCACGUUCGUUGCCUUAUCCGGAUAUGCGGGGUAGACCUGAGGUACGGAUCCACGGCAGACCAAGGUCGGACCGGAAGAGAAGAUUCCACCUCUCGGUCGUGGCGCCCAGCACGAGUUGUAGGCACCCACGCACAAGUACAGCCCACUAACUGGGCUCAGCGCGGUGGGCUUGCGUCAGGCGGGGGGAUGUCUGACGCCGAGGCCACAUUCCACCCCGCGCAACCAUGCAGCUUGGUAACCCGACGUUCGUGCUCGCGGGCGGCGCCCCCUCAUCAGGGACGCCGCCCGACGUGUGUGUGGAA
>Rhodococcus_sp._008,_3e-27_-5_-5
AGAACGGAAGGCCAGGAACGGCUCGGAAGAGAAGGACCGUUUCCCCAACCGAAAUUCCUAGCACGGGCACUAGGGCACCCACGCGGAGCACAAGCCACUAUAAGGGCAGAAGCGUUGUGGGCCUGCGAGAUUCGUUCAAUUUGAGCGAGGACCCCGCACAGGUUGCGGGGACGACCUCAGAAAGCGCGAUCCCUCGCCGAGGCCACCCACACAACCCACCGAGCACGCUUGGUAACGAGUAGUCCGUGCUGACGGGCGGCGAAGUCGAUUUAUCGGCAGCGCCGCCCGUUCGUUAUGUUCCGA
>Rhodococcus_sp._008,_3e-27_-5_0
ACGGAAGAACGGAAGGCCAGGAACGGCUCGGAAGAGAAGGACCGUUUCCCCAACCGAAAUUCCUAGCACGGGCACUAGGGCACCCACGCGGAGCACAAGCCACUAUAAGGGCAGAAGCGUUGUGGGCCUGCGAGAUUCGUUCAAUUUGAGCGAGGACCCCGCACAGGUUGCGGGGACGACCUCAGAAAGCGCGAUCCCUCGCCGAGGCCACCCACACAACCCACCGAGCACGCUUGGUAACGAGUAGUCCGUGCUGACGGGCGGCGAAGUCGAUUUAUCGGCAGCGCCGCCCGUUCGUUAUGUUCCGA
>Rhodococcus_sp._008,_3e-27_-5_5
GAGUUACGGAAGAACGGAAGGCCAGGAACGGCUCGGAAGAGAAGGACCGUUUCCCCAACCGAAAUUCCUAGCACGGGCACUAGGGCACCCACGCGGAGCACAAGCCACUAUAAGGGCAGAAGCGUUGUGGGCCUGCGAGAUUCGUUCAAUUUGAGCGAGGACCCCGCACAGGUUGCGGGGACGACCUCAGAAAGCGCGAUCCCUCGCCGAGGCCACCCACACAACCCACCGAGCACGCUUGGUAACGAGUAGUCCGUGCUGACGGGCGGCGAAGUCGAUUUAUCGGCAGCGCCGCCCGUUCGUUAUGUUCCGA
>Rhodococcus_sp._008,_3e-27_0_-5
AGAACGGAAGGCCAGGAACGGCUCGGAAGAGAAGGACCGUUUCCCCAACCGAAAUUCCUAGCACGGGCACUAGGGCACCCACGCGGAGCACAAGCCACUAUAAGGGCAGAAGCGUUGUGGGCCUGCGAGAUUCGUUCAAUUUGAGCGAGGACCCCGCACAGGUUGCGGGGACGACCUCAGAAAGCGCGAUCCCUCGCCGAGGCCACCCACACAACCCACCGAGCACGCUUGGUAACGAGUAGUCCGUGCUGACGGGCGGCGAAGUCGAUUUAUCGGCAGCGCCGCCCGUUCGUUAUGU
>Rhodococcus_sp._008,_3e-27_0_0
ACGGAAGAACGGAAGGCCAGGAACGGCUCGGAAGAGAAGGACCGUUUCCCCAACCGAAAUUCCUAGCACGGGCACUAGGGCACCCACGCGGAGCACAAGCCACUAUAAGGGCAGAAGCGUUGUGGGCCUGCGAGAUUCGUUCAAUUUGAGCGAGGACCCCGCACAGGUUGCGGGGACGACCUCAGAAAGCGCGAUCCCUCGCCGAGGCCACCCACACAACCCACCGAGCACGCUUGGUAACGAGUAGUCCGUGCUGACGGGCGGCGAAGUCGAUUUAUCGGCAGCGCCGCCCGUUCGUUAUGU
>Rhodococcus_sp._008,_3e-27_0_5
GAGUUACGGAAGAACGGAAGGCCAGGAACGGCUCGGAAGAGAAGGACCGUUUCCCCAACCGAAAUUCCUAGCACGGGCACUAGGGCACCCACGCGGAGCACAAGCCACUAUAAGGGCAGAAGCGUUGUGGGCCUGCGAGAUUCGUUCAAUUUGAGCGAGGACCCCGCACAGGUUGCGGGGACGACCUCAGAAAGCGCGAUCCCUCGCCGAGGCCACCCACACAACCCACCGAGCACGCUUGGUAACGAGUAGUCCGUGCUGACGGGCGGCGAAGUCGAUUUAUCGGCAGCGCCGCCCGUUCGUUAUGU
>Rhodococcus_sp._008,_3e-27_5_-5
AGAACGGAAGGCCAGGAACGGCUCGGAAGAGAAGGACCGUUUCCCCAACCGAAAUUCCUAGCACGGGCACUAGGGCACCCACGCGGAGCACAAGCCACUAUAAGGGCAGAAGCGUUGUGGGCCUGCGAGAUUCGUUCAAUUUGAGCGAGGACCCCGCACAGGUUGCGGGGACGACCUCAGAAAGCGCGAUCCCUCGCCGAGGCCACCCACACAACCCACCGAGCACGCUUGGUAACGAGUAGUCCGUGCUGACGGGCGGCGAAGUCGAUUUAUCGGCAGCGCCGCCCGUUCGU
>Rhodococcus_sp._008,_3e-27_5_0
ACGGAAGAACGGAAGGCCAGGAACGGCUCGGAAGAGAAGGACCGUUUCCCCAACCGAAAUUCCUAGCACGGGCACUAGGGCACCCACGCGGAGCACAAGCCACUAUAAGGGCAGAAGCGUUGUGGGCCUGCGAGAUUCGUUCAAUUUGAGCGAGGACCCCGCACAGGUUGCGGGGACGACCUCAGAAAGCGCGAUCCCUCGCCGAGGCCACCCACACAACCCACCGAGCACGCUUGGUAACGAGUAGUCCGUGCUGACGGGCGGCGAAGUCGAUUUAUCGGCAGCGCCGCCCGUUCGU
>Rhodococcus_sp._008,_3e-27_5_5
GAGUUACGGAAGAACGGAAGGCCAGGAACGGCUCGGAAGAGAAGGACCGUUUCCCCAACCGAAAUUCCUAGCACGGGCACUAGGGCACCCACGCGGAGCACAAGCCACUAUAAGGGCAGAAGCGUUGUGGGCCUGCGAGAUUCGUUCAAUUUGAGCGAGGACCCCGCACAGGUUGCGGGGACGACCUCAGAAAGCGCGAUCCCUCGCCGAGGCCACCCACACAACCCACCGAGCACGCUUGGUAACGAGUAGUCCGUGCUGACGGGCGGCGAAGUCGAUUUAUCGGCAGCGCCGCCCGUUCGU
>Rhodococcus_erythropolis_CCM2595,_9e-27_-5_-5
AGAACGGAAGGCCAGGAACGGCUCGGAAGAGAAGGACCGUUUCCCCAACCGAAAUUCCUAGCACGGGCACUAGGGCACCCACGCGGAGCACAAGCCACUAUAAGGGCAGAAGCGUUGUGGGCCUGCGAGAUUCGUUCAAUUUGAGCGAGGACCCCGCACCGGUUGCGGGGACGACCUCAGAAAGUGCGAUCCCUCGCCGAGGCCACCCACACAACCCACCGAGCACGCUUGGUAACGAGUAGUCCGUGCUGACGGGCGGCGAAGUCGAUUUAUCGGCAGCGCCGCCCGUUCGUUAUGUGCCGG
>Rhodococcus_erythropolis_CCM2595,_9e-27_-5_0
ACGGAAGAACGGAAGGCCAGGAACGGCUCGGAAGAGAAGGACCGUUUCCCCAACCGAAAUUCCUAGCACGGGCACUAGGGCACCCACGCGGAGCACAAGCCACUAUAAGGGCAGAAGCGUUGUGGGCCUGCGAGAUUCGUUCAAUUUGAGCGAGGACCCCGCACCGGUUGCGGGGACGACCUCAGAAAGUGCGAUCCCUCGCCGAGGCCACCCACACAACCCACCGAGCACGCUUGGUAACGAGUAGUCCGUGCUGACGGGCGGCGAAGUCGAUUUAUCGGCAGCGCCGCCCGUUCGUUAUGUGCCGG
>Rhodococcus_erythropolis_CCM2595,_9e-27_-5_5
GAGUUACGGAAGAACGGAAGGCCAGGAACGGCUCGGAAGAGAAGGACCGUUUCCCCAACCGAAAUUCCUAGCACGGGCACUAGGGCACCCACGCGGAGCACAAGCCACUAUAAGGGCAGAAGCGUUGUGGGCCUGCGAGAUUCGUUCAAUUUGAGCGAGGACCCCGCACCGGUUGCGGGGACGACCUCAGAAAGUGCGAUCCCUCGCCGAGGCCACCCACACAACCCACCGAGCACGCUUGGUAACGAGUAGUCCGUGCUGACGGGCGGCGAAGUCGAUUUAUCGGCAGCGCCGCCCGUUCGUUAUGUGCCGG
>Rhodococcus_erythropolis_CCM2595,_9e-27_0_-5
AGAACGGAAGGCCAGGAACGGCUCGGAAGAGAAGGACCGUUUCCCCAACCGAAAUUCCUAGCACGGGCACUAGGGCACCCACGCGGAGCACAAGCCACUAUAAGGGCAGAAGCGUUGUGGGCCUGCGAGAUUCGUUCAAUUUGAGCGAGGACCCCGCACCGGUUGCGGGGACGACCUCAGAAAGUGCGAUCCCUCGCCGAGGCCACCCACACAACCCACCGAGCACGCUUGGUAACGAGUAGUCCGUGCUGACGGGCGGCGAAGUCGAUUUAUCGGCAGCGCCGCCCGUUCGUUAUGU
>Rhodococcus_erythropolis_CCM2595,_9e-27_0_0
ACGGAAGAACGGAAGGCCAGGAACGGCUCGGAAGAGAAGGACCGUUUCCCCAACCGAAAUUCCUAGCACGGGCACUAGGGCACCCACGCGGAGCACAAGCCACUAUAAGGGCAGAAGCGUUGUGGGCCUGCGAGAUUCGUUCAAUUUGAGCGAGGACCCCGCACCGGUUGCGGGGACGACCUCAGAAAGUGCGAUCCCUCGCCGAGGCCACCCACACAACCCACCGAGCACGCUUGGUAACGAGUAGUCCGUGCUGACGGGCGGCGAAGUCGAUUUAUCGGCAGCGCCGCCCGUUCGUUAUGU
>Rhodococcus_erythropolis_CCM2595,_9e-27_0_5
GAGUUACGGAAGAACGGAAGGCCAGGAACGGCUCGGAAGAGAAGGACCGUUUCCCCAACCGAAAUUCCUAGCACGGGCACUAGGGCACCCACGCGGAGCACAAGCCACUAUAAGGGCAGAAGCGUUGUGGGCCUGCGAGAUUCGUUCAAUUUGAGCGAGGACCCCGCACCGGUUGCGGGGACGACCUCAGAAAGUGCGAUCCCUCGCCGAGGCCACCCACACAACCCACCGAGCACGCUUGGUAACGAGUAGUCCGUGCUGACGGGCGGCGAAGUCGAUUUAUCGGCAGCGCCGCCCGUUCGUUAUGU
>Rhodococcus_erythropolis_CCM2595,_9e-27_5_-5
AGAACGGAAGGCCAGGAACGGCUCGGAAGAGAAGGACCGUUUCCCCAACCGAAAUUCCUAGCACGGGCACUAGGGCACCCACGCGGAGCACAAGCCACUAUAAGGGCAGAAGCGUUGUGGGCCUGCGAGAUUCGUUCAAUUUGAGCGAGGACCCCGCACCGGUUGCGGGGACGACCUCAGAAAGUGCGAUCCCUCGCCGAGGCCACCCACACAACCCACCGAGCACGCUUGGUAACGAGUAGUCCGUGCUGACGGGCGGCGAAGUCGAUUUAUCGGCAGCGCCGCCCGUUCGU
>Rhodococcus_erythropolis_CCM2595,_9e-27_5_0
ACGGAAGAACGGAAGGCCAGGAACGGCUCGGAAGAGAAGGACCGUUUCCCCAACCGAAAUUCCUAGCACGGGCACUAGGGCACCCACGCGGAGCACAAGCCACUAUAAGGGCAGAAGCGUUGUGGGCCUGCGAGAUUCGUUCAAUUUGAGCGAGGACCCCGCACCGGUUGCGGGGACGACCUCAGAAAGUGCGAUCCCUCGCCGAGGCCACCCACACAACCCACCGAGCACGCUUGGUAACGAGUAGUCCGUGCUGACGGGCGGCGAAGUCGAUUUAUCGGCAGCGCCGCCCGUUCGU
>Rhodococcus_erythropolis_CCM2595,_9e-27_5_5
GAGUUACGGAAGAACGGAAGGCCAGGAACGGCUCGGAAGAGAAGGACCGUUUCCCCAACCGAAAUUCCUAGCACGGGCACUAGGGCACCCACGCGGAGCACAAGCCACUAUAAGGGCAGAAGCGUUGUGGGCCUGCGAGAUUCGUUCAAUUUGAGCGAGGACCCCGCACCGGUUGCGGGGACGACCUCAGAAAGUGCGAUCCCUCGCCGAGGCCACCCACACAACCCACCGAGCACGCUUGGUAACGAGUAGUCCGUGCUGACGGGCGGCGAAGUCGAUUUAUCGGCAGCGCCGCCCGUUCGU
>Rhodococcus_erythropolis_PR4_9e-27_-5_-5
AGAACGGAAGGCCAGGAACGGCUCGGAAGAGAAGGACCGUUUCCCCAACCGAAAUUCCUAGCACGGGCACUAGGGCACCCACGCGGAGCACAAGCCACUAUAAGGGCAGAAGCGUUGUGGGCCUGCGAGAUUCGUUCAAUUUGAGCGAGGACCCCGCACCGGUUGCGGGGACGACCUCAGAAAGUGCGAUCCCUCGCCGAGGCCACCCACACAACCCACCGAGCACGCUUGGUAACGAGUAGUCCGUGCUGACGGGCGGCGAAGUCGAUUUAUCGGCAGCGCCGCCCGUUCGUUAUGUGCCGG
>Rhodococcus_erythropolis_PR4_9e-27_-5_0
ACGGAAGAACGGAAGGCCAGGAACGGCUCGGAAGAGAAGGACCGUUUCCCCAACCGAAAUUCCUAGCACGGGCACUAGGGCACCCACGCGGAGCACAAGCCACUAUAAGGGCAGAAGCGUUGUGGGCCUGCGAGAUUCGUUCAAUUUGAGCGAGGACCCCGCACCGGUUGCGGGGACGACCUCAGAAAGUGCGAUCCCUCGCCGAGGCCACCCACACAACCCACCGAGCACGCUUGGUAACGAGUAGUCCGUGCUGACGGGCGGCGAAGUCGAUUUAUCGGCAGCGCCGCCCGUUCGUUAUGUGCCGG
>Rhodococcus_erythropolis_PR4_9e-27_-5_5
GAGUUACGGAAGAACGGAAGGCCAGGAACGGCUCGGAAGAGAAGGACCGUUUCCCCAACCGAAAUUCCUAGCACGGGCACUAGGGCACCCACGCGGAGCACAAGCCACUAUAAGGGCAGAAGCGUUGUGGGCCUGCGAGAUUCGUUCAAUUUGAGCGAGGACCCCGCACCGGUUGCGGGGACGACCUCAGAAAGUGCGAUCCCUCGCCGAGGCCACCCACACAACCCACCGAGCACGCUUGGUAACGAGUAGUCCGUGCUGACGGGCGGCGAAGUCGAUUUAUCGGCAGCGCCGCCCGUUCGUUAUGUGCCGG
>Rhodococcus_erythropolis_PR4_9e-27_0_-5
AGAACGGAAGGCCAGGAACGGCUCGGAAGAGAAGGACCGUUUCCCCAACCGAAAUUCCUAGCACGGGCACUAGGGCACCCACGCGGAGCACAAGCCACUAUAAGGGCAGAAGCGUUGUGGGCCUGCGAGAUUCGUUCAAUUUGAGCGAGGACCCCGCACCGGUUGCGGGGACGACCUCAGAAAGUGCGAUCCCUCGCCGAGGCCACCCACACAACCCACCGAGCACGCUUGGUAACGAGUAGUCCGUGCUGACGGGCGGCGAAGUCGAUUUAUCGGCAGCGCCGCCCGUUCGUUAUGU
>Rhodococcus_erythropolis_PR4_9e-27_0_0
ACGGAAGAACGGAAGGCCAGGAACGGCUCGGAAGAGAAGGACCGUUUCCCCAACCGAAAUUCCUAGCACGGGCACUAGGGCACCCACGCGGAGCACAAGCCACUAUAAGGGCAGAAGCGUUGUGGGCCUGCGAGAUUCGUUCAAUUUGAGCGAGGACCCCGCACCGGUUGCGGGGACGACCUCAGAAAGUGCGAUCCCUCGCCGAGGCCACCCACACAACCCACCGAGCACGCUUGGUAACGAGUAGUCCGUGCUGACGGGCGGCGAAGUCGAUUUAUCGGCAGCGCCGCCCGUUCGUUAUGU
>Rhodococcus_erythropolis_PR4_9e-27_0_5
GAGUUACGGAAGAACGGAAGGCCAGGAACGGCUCGGAAGAGAAGGACCGUUUCCCCAACCGAAAUUCCUAGCACGGGCACUAGGGCACCCACGCGGAGCACAAGCCACUAUAAGGGCAGAAGCGUUGUGGGCCUGCGAGAUUCGUUCAAUUUGAGCGAGGACCCCGCACCGGUUGCGGGGACGACCUCAGAAAGUGCGAUCCCUCGCCGAGGCCACCCACACAACCCACCGAGCACGCUUGGUAACGAGUAGUCCGUGCUGACGGGCGGCGAAGUCGAUUUAUCGGCAGCGCCGCCCGUUCGUUAUGU
>Rhodococcus_erythropolis_PR4_9e-27_5_-5
AGAACGGAAGGCCAGGAACGGCUCGGAAGAGAAGGACCGUUUCCCCAACCGAAAUUCCUAGCACGGGCACUAGGGCACCCACGCGGAGCACAAGCCACUAUAAGGGCAGAAGCGUUGUGGGCCUGCGAGAUUCGUUCAAUUUGAGCGAGGACCCCGCACCGGUUGCGGGGACGACCUCAGAAAGUGCGAUCCCUCGCCGAGGCCACCCACACAACCCACCGAGCACGCUUGGUAACGAGUAGUCCGUGCUGACGGGCGGCGAAGUCGAUUUAUCGGCAGCGCCGCCCGUUCGU
>Rhodococcus_erythropolis_PR4_9e-27_5_0
ACGGAAGAACGGAAGGCCAGGAACGGCUCGGAAGAGAAGGACCGUUUCCCCAACCGAAAUUCCUAGCACGGGCACUAGGGCACCCACGCGGAGCACAAGCCACUAUAAGGGCAGAAGCGUUGUGGGCCUGCGAGAUUCGUUCAAUUUGAGCGAGGACCCCGCACCGGUUGCGGGGACGACCUCAGAAAGUGCGAUCCCUCGCCGAGGCCACCCACACAACCCACCGAGCACGCUUGGUAACGAGUAGUCCGUGCUGACGGGCGGCGAAGUCGAUUUAUCGGCAGCGCCGCCCGUUCGU
>Rhodococcus_erythropolis_PR4_9e-27_5_5
GAGUUACGGAAGAACGGAAGGCCAGGAACGGCUCGGAAGAGAAGGACCGUUUCCCCAACCGAAAUUCCUAGCACGGGCACUAGGGCACCCACGCGGAGCACAAGCCACUAUAAGGGCAGAAGCGUUGUGGGCCUGCGAGAUUCGUUCAAUUUGAGCGAGGACCCCGCACCGGUUGCGGGGACGACCUCAGAAAGUGCGAUCCCUCGCCGAGGCCACCCACACAACCCACCGAGCACGCUUGGUAACGAGUAGUCCGUGCUGACGGGCGGCGAAGUCGAUUUAUCGGCAGCGCCGCCCGUUCGU
>Rhodococcus_erythropolis_strain_6e-26_-5_-5
AGAACGGAAGGCCAGGAACGGCUCGGAAGAGAAGGACCGUUUCCCCAACUGAAAUUCCUAGCACGGGCACUAGGGCACCCACGCGGAGCACAAGCCACUAUAAGGGCAGAAGCGUUGUGGGCCUGCGAGAUUCGUUCAAUUUGAGCGAGGACCCCGCACCGGUUGCGGGGACGACCUCAGAAAGUGCGAUCCCUCGCCGAGGCCACCCACACAACCCACCGAGCACGCUUGGUAACGAGUAGUCCGUGCUGACGGGCGGCGAAGUCGAUUUAUCGGCAGCGCCGCCCGUUCGUUAUGUGCCGG
>Rhodococcus_erythropolis_strain_6e-26_-5_0
ACGGAAGAACGGAAGGCCAGGAACGGCUCGGAAGAGAAGGACCGUUUCCCCAACUGAAAUUCCUAGCACGGGCACUAGGGCACCCACGCGGAGCACAAGCCACUAUAAGGGCAGAAGCGUUGUGGGCCUGCGAGAUUCGUUCAAUUUGAGCGAGGACCCCGCACCGGUUGCGGGGACGACCUCAGAAAGUGCGAUCCCUCGCCGAGGCCACCCACACAACCCACCGAGCACGCUUGGUAACGAGUAGUCCGUGCUGACGGGCGGCGAAGUCGAUUUAUCGGCAGCGCCGCCCGUUCGUUAUGUGCCGG
>Rhodococcus_erythropolis_strain_6e-26_-5_5
GAGUUACGGAAGAACGGAAGGCCAGGAACGGCUCGGAAGAGAAGGACCGUUUCCCCAACUGAAAUUCCUAGCACGGGCACUAGGGCACCCACGCGGAGCACAAGCCACUAUAAGGGCAGAAGCGUUGUGGGCCUGCGAGAUUCGUUCAAUUUGAGCGAGGACCCCGCACCGGUUGCGGGGACGACCUCAGAAAGUGCGAUCCCUCGCCGAGGCCACCCACACAACCCACCGAGCACGCUUGGUAACGAGUAGUCCGUGCUGACGGGCGGCGAAGUCGAUUUAUCGGCAGCGCCGCCCGUUCGUUAUGUGCCGG
>Rhodococcus_erythropolis_strain_6e-26_0_-5
AGAACGGAAGGCCAGGAACGGCUCGGAAGAGAAGGACCGUUUCCCCAACUGAAAUUCCUAGCACGGGCACUAGGGCACCCACGCGGAGCACAAGCCACUAUAAGGGCAGAAGCGUUGUGGGCCUGCGAGAUUCGUUCAAUUUGAGCGAGGACCCCGCACCGGUUGCGGGGACGACCUCAGAAAGUGCGAUCCCUCGCCGAGGCCACCCACACAACCCACCGAGCACGCUUGGUAACGAGUAGUCCGUGCUGACGGGCGGCGAAGUCGAUUUAUCGGCAGCGCCGCCCGUUCGUUAUGU
>Rhodococcus_erythropolis_strain_6e-26_0_0
ACGGAAGAACGGAAGGCCAGGAACGGCUCGGAAGAGAAGGACCGUUUCCCCAACUGAAAUUCCUAGCACGGGCACUAGGGCACCCACGCGGAGCACAAGCCACUAUAAGGGCAGAAGCGUUGUGGGCCUGCGAGAUUCGUUCAAUUUGAGCGAGGACCCCGCACCGGUUGCGGGGACGACCUCAGAAAGUGCGAUCCCUCGCCGAGGCCACCCACACAACCCACCGAGCACGCUUGGUAACGAGUAGUCCGUGCUGACGGGCGGCGAAGUCGAUUUAUCGGCAGCGCCGCCCGUUCGUUAUGU
>Rhodococcus_erythropolis_strain_6e-26_0_5
GAGUUACGGAAGAACGGAAGGCCAGGAACGGCUCGGAAGAGAAGGACCGUUUCCCCAACUGAAAUUCCUAGCACGGGCACUAGGGCACCCACGCGGAGCACAAGCCACUAUAAGGGCAGAAGCGUUGUGGGCCUGCGAGAUUCGUUCAAUUUGAGCGAGGACCCCGCACCGGUUGCGGGGACGACCUCAGAAAGUGCGAUCCCUCGCCGAGGCCACCCACACAACCCACCGAGCACGCUUGGUAACGAGUAGUCCGUGCUGACGGGCGGCGAAGUCGAUUUAUCGGCAGCGCCGCCCGUUCGUUAUGU
>Rhodococcus_erythropolis_strain_6e-26_5_-5
AGAACGGAAGGCCAGGAACGGCUCGGAAGAGAAGGACCGUUUCCCCAACUGAAAUUCCUAGCACGGGCACUAGGGCACCCACGCGGAGCACAAGCCACUAUAAGGGCAGAAGCGUUGUGGGCCUGCGAGAUUCGUUCAAUUUGAGCGAGGACCCCGCACCGGUUGCGGGGACGACCUCAGAAAGUGCGAUCCCUCGCCGAGGCCACCCACACAACCCACCGAGCACGCUUGGUAACGAGUAGUCCGUGCUGACGGGCGGCGAAGUCGAUUUAUCGGCAGCGCCGCCCGUUCGU
>Rhodococcus_erythropolis_strain_6e-26_5_0
ACGGAAGAACGGAAGGCCAGGAACGGCUCGGAAGAGAAGGACCGUUUCCCCAACUGAAAUUCCUAGCACGGGCACUAGGGCACCCACGCGGAGCACAAGCCACUAUAAGGGCAGAAGCGUUGUGGGCCUGCGAGAUUCGUUCAAUUUGAGCGAGGACCCCGCACCGGUUGCGGGGACGACCUCAGAAAGUGCGAUCCCUCGCCGAGGCCACCCACACAACCCACCGAGCACGCUUGGUAACGAGUAGUCCGUGCUGACGGGCGGCGAAGUCGAUUUAUCGGCAGCGCCGCCCGUUCGU
>Rhodococcus_erythropolis_strain_6e-26_5_5
GAGUUACGGAAGAACGGAAGGCCAGGAACGGCUCGGAAGAGAAGGACCGUUUCCCCAACUGAAAUUCCUAGCACGGGCACUAGGGCACCCACGCGGAGCACAAGCCACUAUAAGGGCAGAAGCGUUGUGGGCCUGCGAGAUUCGUUCAAUUUGAGCGAGGACCCCGCACCGGUUGCGGGGACGACCUCAGAAAGUGCGAUCCCUCGCCGAGGCCACCCACACAACCCACCGAGCACGCUUGGUAACGAGUAGUCCGUGCUGACGGGCGGCGAAGUCGAUUUAUCGGCAGCGCCGCCCGUUCGU
>Rhodococcus_erythropolis_R138,_5e-25_-5_-5
GAGUUACGGAAGAACGGAAGGCCAGGAACGGCUCGGAAGAGAAGGACCGUUUCCCCAACUGAAAUUCCUAGCACGGGCACUAGGGCACCCACGCGGAGCACAAGCCACUAUAAGGGCAGAAGCGUUGUGGGCCUGCGAGAUUCGUUCUAUUUGAGCGAGGACCCCGCACCGGUUGCGGGGACGACCUCAGAAAGUGCGAUCCCUCGCCGAGGCCACCCACACAACCCACCGAGCACGCUUGGUAACGAGUAGUCCGUGCUGACGGGCGGCGAAGUCGAUUUAUCGGCAGCGCCGCCCGUUCG
>Rhodococcus_erythropolis_R138,_5e-25_-5_0
GAGUUACGGAAGAACGGAAGGCCAGGAACGGCUCGGAAGAGAAGGACCGUUUCCCCAACUGAAAUUCCUAGCACGGGCACUAGGGCACCCACGCGGAGCACAAGCCACUAUAAGGGCAGAAGCGUUGUGGGCCUGCGAGAUUCGUUCUAUUUGAGCGAGGACCCCGCACCGGUUGCGGGGACGACCUCAGAAAGUGCGAUCCCUCGCCGAGGCCACCCACACAACCCACCGAGCACGCUUGGUAACGAGUAGUCCGUGCUGACGGGCGGCGAAGUCGAUUUAUCGGCAGCGCCGCCCGUUCGUUAUG
>Rhodococcus_erythropolis_R138,_5e-25_-5_5
GAGUUACGGAAGAACGGAAGGCCAGGAACGGCUCGGAAGAGAAGGACCGUUUCCCCAACUGAAAUUCCUAGCACGGGCACUAGGGCACCCACGCGGAGCACAAGCCACUAUAAGGGCAGAAGCGUUGUGGGCCUGCGAGAUUCGUUCUAUUUGAGCGAGGACCCCGCACCGGUUGCGGGGACGACCUCAGAAAGUGCGAUCCCUCGCCGAGGCCACCCACACAACCCACCGAGCACGCUUGGUAACGAGUAGUCCGUGCUGACGGGCGGCGAAGUCGAUUUAUCGGCAGCGCCGCCCGUUCGUUAUGUGCCG
>Rhodococcus_erythropolis_R138,_5e-25_0_-5
ACGGAAGAACGGAAGGCCAGGAACGGCUCGGAAGAGAAGGACCGUUUCCCCAACUGAAAUUCCUAGCACGGGCACUAGGGCACCCACGCGGAGCACAAGCCACUAUAAGGGCAGAAGCGUUGUGGGCCUGCGAGAUUCGUUCUAUUUGAGCGAGGACCCCGCACCGGUUGCGGGGACGACCUCAGAAAGUGCGAUCCCUCGCCGAGGCCACCCACACAACCCACCGAGCACGCUUGGUAACGAGUAGUCCGUGCUGACGGGCGGCGAAGUCGAUUUAUCGGCAGCGCCGCCCGUUCG
>Rhodococcus_erythropolis_R138,_5e-25_0_0
ACGGAAGAACGGAAGGCCAGGAACGGCUCGGAAGAGAAGGACCGUUUCCCCAACUGAAAUUCCUAGCACGGGCACUAGGGCACCCACGCGGAGCACAAGCCACUAUAAGGGCAGAAGCGUUGUGGGCCUGCGAGAUUCGUUCUAUUUGAGCGAGGACCCCGCACCGGUUGCGGGGACGACCUCAGAAAGUGCGAUCCCUCGCCGAGGCCACCCACACAACCCACCGAGCACGCUUGGUAACGAGUAGUCCGUGCUGACGGGCGGCGAAGUCGAUUUAUCGGCAGCGCCGCCCGUUCGUUAUG
>Rhodococcus_erythropolis_R138,_5e-25_0_5
ACGGAAGAACGGAAGGCCAGGAACGGCUCGGAAGAGAAGGACCGUUUCCCCAACUGAAAUUCCUAGCACGGGCACUAGGGCACCCACGCGGAGCACAAGCCACUAUAAGGGCAGAAGCGUUGUGGGCCUGCGAGAUUCGUUCUAUUUGAGCGAGGACCCCGCACCGGUUGCGGGGACGACCUCAGAAAGUGCGAUCCCUCGCCGAGGCCACCCACACAACCCACCGAGCACGCUUGGUAACGAGUAGUCCGUGCUGACGGGCGGCGAAGUCGAUUUAUCGGCAGCGCCGCCCGUUCGUUAUGUGCCG
>Rhodococcus_erythropolis_R138,_5e-25_5_-5
AGAACGGAAGGCCAGGAACGGCUCGGAAGAGAAGGACCGUUUCCCCAACUGAAAUUCCUAGCACGGGCACUAGGGCACCCACGCGGAGCACAAGCCACUAUAAGGGCAGAAGCGUUGUGGGCCUGCGAGAUUCGUUCUAUUUGAGCGAGGACCCCGCACCGGUUGCGGGGACGACCUCAGAAAGUGCGAUCCCUCGCCGAGGCCACCCACACAACCCACCGAGCACGCUUGGUAACGAGUAGUCCGUGCUGACGGGCGGCGAAGUCGAUUUAUCGGCAGCGCCGCCCGUUCG
>Rhodococcus_erythropolis_R138,_5e-25_5_0
AGAACGGAAGGCCAGGAACGGCUCGGAAGAGAAGGACCGUUUCCCCAACUGAAAUUCCUAGCACGGGCACUAGGGCACCCACGCGGAGCACAAGCCACUAUAAGGGCAGAAGCGUUGUGGGCCUGCGAGAUUCGUUCUAUUUGAGCGAGGACCCCGCACCGGUUGCGGGGACGACCUCAGAAAGUGCGAUCCCUCGCCGAGGCCACCCACACAACCCACCGAGCACGCUUGGUAACGAGUAGUCCGUGCUGACGGGCGGCGAAGUCGAUUUAUCGGCAGCGCCGCCCGUUCGUUAUG
>Rhodococcus_erythropolis_R138,_5e-25_5_5
AGAACGGAAGGCCAGGAACGGCUCGGAAGAGAAGGACCGUUUCCCCAACUGAAAUUCCUAGCACGGGCACUAGGGCACCCACGCGGAGCACAAGCCACUAUAAGGGCAGAAGCGUUGUGGGCCUGCGAGAUUCGUUCUAUUUGAGCGAGGACCCCGCACCGGUUGCGGGGACGACCUCAGAAAGUGCGAUCCCUCGCCGAGGCCACCCACACAACCCACCGAGCACGCUUGGUAACGAGUAGUCCGUGCUGACGGGCGGCGAAGUCGAUUUAUCGGCAGCGCCGCCCGUUCGUUAUGUGCCG
>Rhodococcus_pyridinivorans_SB3094,_3e-24_-5_-5
AGGACGGAAGGCCAAGACCGAAUCGGAAGAGAAGAUUCGAUCUCCCGACUGUUCUUCCCAGCACGGACACCGAGUACCCACGCGAAGCCGAUGCCACUAUAAGGGCACGAGUGUUGUGGGCCUGCGAGUUCCGGAUUUUCGAAGACGAGUACCCCGCACCCGUUGCGAGGACGAAUCGACGAUACCCGGAUCAUCGCCGAGGCCGUUGAAUCACAACCCAUUUCAGCACGCAUGGUAACUCGGACCGCCCGUGCUAGCGGGUGGCGGAAUCGAUCUCGAUCGAUAUGCCACCCGCUUUCGCGUGCAGGG
>Rhodococcus_pyridinivorans_SB3094,_3e-24_-5_0
ACGGAAGGACGGAAGGCCAAGACCGAAUCGGAAGAGAAGAUUCGAUCUCCCGACUGUUCUUCCCAGCACGGACACCGAGUACCCACGCGAAGCCGAUGCCACUAUAAGGGCACGAGUGUUGUGGGCCUGCGAGUUCCGGAUUUUCGAAGACGAGUACCCCGCACCCGUUGCGAGGACGAAUCGACGAUACCCGGAUCAUCGCCGAGGCCGUUGAAUCACAACCCAUUUCAGCACGCAUGGUAACUCGGACCGCCCGUGCUAGCGGGUGGCGGAAUCGAUCUCGAUCGAUAUGCCACCCGCUUUCGCGUGCAGGG
>Rhodococcus_pyridinivorans_SB3094,_3e-24_-5_5
GAGUUACGGAAGGACGGAAGGCCAAGACCGAAUCGGAAGAGAAGAUUCGAUCUCCCGACUGUUCUUCCCAGCACGGACACCGAGUACCCACGCGAAGCCGAUGCCACUAUAAGGGCACGAGUGUUGUGGGCCUGCGAGUUCCGGAUUUUCGAAGACGAGUACCCCGCACCCGUUGCGAGGACGAAUCGACGAUACCCGGAUCAUCGCCGAGGCCGUUGAAUCACAACCCAUUUCAGCACGCAUGGUAACUCGGACCGCCCGUGCUAGCGGGUGGCGGAAUCGAUCUCGAUCGAUAUGCCACCCGCUUUCGCGUGCAGGG
>Rhodococcus_pyridinivorans_SB3094,_3e-24_0_-5
AGGACGGAAGGCCAAGACCGAAUCGGAAGAGAAGAUUCGAUCUCCCGACUGUUCUUCCCAGCACGGACACCGAGUACCCACGCGAAGCCGAUGCCACUAUAAGGGCACGAGUGUUGUGGGCCUGCGAGUUCCGGAUUUUCGAAGACGAGUACCCCGCACCCGUUGCGAGGACGAAUCGACGAUACCCGGAUCAUCGCCGAGGCCGUUGAAUCACAACCCAUUUCAGCACGCAUGGUAACUCGGACCGCCCGUGCUAGCGGGUGGCGGAAUCGAUCUCGAUCGAUAUGCCACCCGCUUUCGCGUG
>Rhodococcus_pyridinivorans_SB3094,_3e-24_0_0
ACGGAAGGACGGAAGGCCAAGACCGAAUCGGAAGAGAAGAUUCGAUCUCCCGACUGUUCUUCCCAGCACGGACACCGAGUACCCACGCGAAGCCGAUGCCACUAUAAGGGCACGAGUGUUGUGGGCCUGCGAGUUCCGGAUUUUCGAAGACGAGUACCCCGCACCCGUUGCGAGGACGAAUCGACGAUACCCGGAUCAUCGCCGAGGCCGUUGAAUCACAACCCAUUUCAGCACGCAUGGUAACUCGGACCGCCCGUGCUAGCGGGUGGCGGAAUCGAUCUCGAUCGAUAUGCCACCCGCUUUCGCGUG
>Rhodococcus_pyridinivorans_SB3094,_3e-24_0_5
GAGUUACGGAAGGACGGAAGGCCAAGACCGAAUCGGAAGAGAAGAUUCGAUCUCCCGACUGUUCUUCCCAGCACGGACACCGAGUACCCACGCGAAGCCGAUGCCACUAUAAGGGCACGAGUGUUGUGGGCCUGCGAGUUCCGGAUUUUCGAAGACGAGUACCCCGCACCCGUUGCGAGGACGAAUCGACGAUACCCGGAUCAUCGCCGAGGCCGUUGAAUCACAACCCAUUUCAGCACGCAUGGUAACUCGGACCGCCCGUGCUAGCGGGUGGCGGAAUCGAUCUCGAUCGAUAUGCCACCCGCUUUCGCGUG
>Rhodococcus_pyridinivorans_SB3094,_3e-24_5_-5
AGGACGGAAGGCCAAGACCGAAUCGGAAGAGAAGAUUCGAUCUCCCGACUGUUCUUCCCAGCACGGACACCGAGUACCCACGCGAAGCCGAUGCCACUAUAAGGGCACGAGUGUUGUGGGCCUGCGAGUUCCGGAUUUUCGAAGACGAGUACCCCGCACCCGUUGCGAGGACGAAUCGACGAUACCCGGAUCAUCGCCGAGGCCGUUGAAUCACAACCCAUUUCAGCACGCAUGGUAACUCGGACCGCCCGUGCUAGCGGGUGGCGGAAUCGAUCUCGAUCGAUAUGCCACCCGCUUUC
>Rhodococcus_pyridinivorans_SB3094,_3e-24_5_0
ACGGAAGGACGGAAGGCCAAGACCGAAUCGGAAGAGAAGAUUCGAUCUCCCGACUGUUCUUCCCAGCACGGACACCGAGUACCCACGCGAAGCCGAUGCCACUAUAAGGGCACGAGUGUUGUGGGCCUGCGAGUUCCGGAUUUUCGAAGACGAGUACCCCGCACCCGUUGCGAGGACGAAUCGACGAUACCCGGAUCAUCGCCGAGGCCGUUGAAUCACAACCCAUUUCAGCACGCAUGGUAACUCGGACCGCCCGUGCUAGCGGGUGGCGGAAUCGAUCUCGAUCGAUAUGCCACCCGCUUUC
>Rhodococcus_pyridinivorans_SB3094,_3e-24_5_5
GAGUUACGGAAGGACGGAAGGCCAAGACCGAAUCGGAAGAGAAGAUUCGAUCUCCCGACUGUUCUUCCCAGCACGGACACCGAGUACCCACGCGAAGCCGAUGCCACUAUAAGGGCACGAGUGUUGUGGGCCUGCGAGUUCCGGAUUUUCGAAGACGAGUACCCCGCACCCGUUGCGAGGACGAAUCGACGAUACCCGGAUCAUCGCCGAGGCCGUUGAAUCACAACCCAUUUCAGCACGCAUGGUAACUCGGACCGCCCGUGCUAGCGGGUGGCGGAAUCGAUCUCGAUCGAUAUGCCACCCGCUUUC
>Nocardia_brasiliensis_ATCC_9e-24_-5_-5
AGGGUCGGAAGGCCAAGGCAGGACCGGAAGAGAAGGUUCCAGUCUCCCAGCCAUCCUUCCCAGCACGGGCACCAGGCACCCACGCGGAGCGCGCCGCGACAAGGGCAGAAGCGUUGUGGGCCUGCGAGAUUCGGGUUUCGUCGGCGAGGGCCUCGCACAGGUUGCGGGGAUGAACCGCCGGAGUUCGGAUUAUCGCCGAGGCCGAUAGGAACACAACCCACUCAGCACGCUUGGUAACCAGGUAGUCCGUGCUACGCGGGCGGUGAGGUCGGAAACGACACGCCGCCCGCUUUGAUGUGUGGGA
>Nocardia_brasiliensis_ATCC_9e-24_-5_0
ACGGAAGGGUCGGAAGGCCAAGGCAGGACCGGAAGAGAAGGUUCCAGUCUCCCAGCCAUCCUUCCCAGCACGGGCACCAGGCACCCACGCGGAGCGCGCCGCGACAAGGGCAGAAGCGUUGUGGGCCUGCGAGAUUCGGGUUUCGUCGGCGAGGGCCUCGCACAGGUUGCGGGGAUGAACCGCCGGAGUUCGGAUUAUCGCCGAGGCCGAUAGGAACACAACCCACUCAGCACGCUUGGUAACCAGGUAGUCCGUGCUACGCGGGCGGUGAGGUCGGAAACGACACGCCGCCCGCUUUGAUGUGUGGGA
>Nocardia_brasiliensis_ATCC_9e-24_-5_5
UAACUACGGAAGGGUCGGAAGGCCAAGGCAGGACCGGAAGAGAAGGUUCCAGUCUCCCAGCCAUCCUUCCCAGCACGGGCACCAGGCACCCACGCGGAGCGCGCCGCGACAAGGGCAGAAGCGUUGUGGGCCUGCGAGAUUCGGGUUUCGUCGGCGAGGGCCUCGCACAGGUUGCGGGGAUGAACCGCCGGAGUUCGGAUUAUCGCCGAGGCCGAUAGGAACACAACCCACUCAGCACGCUUGGUAACCAGGUAGUCCGUGCUACGCGGGCGGUGAGGUCGGAAACGACACGCCGCCCGCUUUGAUGUGUGGGA
>Nocardia_brasiliensis_ATCC_9e-24_0_-5
AGGGUCGGAAGGCCAAGGCAGGACCGGAAGAGAAGGUUCCAGUCUCCCAGCCAUCCUUCCCAGCACGGGCACCAGGCACCCACGCGGAGCGCGCCGCGACAAGGGCAGAAGCGUUGUGGGCCUGCGAGAUUCGGGUUUCGUCGGCGAGGGCCUCGCACAGGUUGCGGGGAUGAACCGCCGGAGUUCGGAUUAUCGCCGAGGCCGAUAGGAACACAACCCACUCAGCACGCUUGGUAACCAGGUAGUCCGUGCUACGCGGGCGGUGAGGUCGGAAACGACACGCCGCCCGCUUUGAUGUG
>Nocardia_brasiliensis_ATCC_9e-24_0_0
ACGGAAGGGUCGGAAGGCCAAGGCAGGACCGGAAGAGAAGGUUCCAGUCUCCCAGCCAUCCUUCCCAGCACGGGCACCAGGCACCCACGCGGAGCGCGCCGCGACAAGGGCAGAAGCGUUGUGGGCCUGCGAGAUUCGGGUUUCGUCGGCGAGGGCCUCGCACAGGUUGCGGGGAUGAACCGCCGGAGUUCGGAUUAUCGCCGAGGCCGAUAGGAACACAACCCACUCAGCACGCUUGGUAACCAGGUAGUCCGUGCUACGCGGGCGGUGAGGUCGGAAACGACACGCCGCCCGCUUUGAUGUG
>Nocardia_brasiliensis_ATCC_9e-24_0_5
UAACUACGGAAGGGUCGGAAGGCCAAGGCAGGACCGGAAGAGAAGGUUCCAGUCUCCCAGCCAUCCUUCCCAGCACGGGCACCAGGCACCCACGCGGAGCGCGCCGCGACAAGGGCAGAAGCGUUGUGGGCCUGCGAGAUUCGGGUUUCGUCGGCGAGGGCCUCGCACAGGUUGCGGGGAUGAACCGCCGGAGUUCGGAUUAUCGCCGAGGCCGAUAGGAACACAACCCACUCAGCACGCUUGGUAACCAGGUAGUCCGUGCUACGCGGGCGGUGAGGUCGGAAACGACACGCCGCCCGCUUUGAUGUG
>Nocardia_brasiliensis_ATCC_9e-24_5_-5
AGGGUCGGAAGGCCAAGGCAGGACCGGAAGAGAAGGUUCCAGUCUCCCAGCCAUCCUUCCCAGCACGGGCACCAGGCACCCACGCGGAGCGCGCCGCGACAAGGGCAGAAGCGUUGUGGGCCUGCGAGAUUCGGGUUUCGUCGGCGAGGGCCUCGCACAGGUUGCGGGGAUGAACCGCCGGAGUUCGGAUUAUCGCCGAGGCCGAUAGGAACACAACCCACUCAGCACGCUUGGUAACCAGGUAGUCCGUGCUACGCGGGCGGUGAGGUCGGAAACGACACGCCGCCCGCUUUG
>Nocardia_brasiliensis_ATCC_9e-24_5_0
ACGGAAGGGUCGGAAGGCCAAGGCAGGACCGGAAGAGAAGGUUCCAGUCUCCCAGCCAUCCUUCCCAGCACGGGCACCAGGCACCCACGCGGAGCGCGCCGCGACAAGGGCAGAAGCGUUGUGGGCCUGCGAGAUUCGGGUUUCGUCGGCGAGGGCCUCGCACAGGUUGCGGGGAUGAACCGCCGGAGUUCGGAUUAUCGCCGAGGCCGAUAGGAACACAACCCACUCAGCACGCUUGGUAACCAGGUAGUCCGUGCUACGCGGGCGGUGAGGUCGGAAACGACACGCCGCCCGCUUUG
>Nocardia_brasiliensis_ATCC_9e-24_5_5
UAACUACGGAAGGGUCGGAAGGCCAAGGCAGGACCGGAAGAGAAGGUUCCAGUCUCCCAGCCAUCCUUCCCAGCACGGGCACCAGGCACCCACGCGGAGCGCGCCGCGACAAGGGCAGAAGCGUUGUGGGCCUGCGAGAUUCGGGUUUCGUCGGCGAGGGCCUCGCACAGGUUGCGGGGAUGAACCGCCGGAGUUCGGAUUAUCGCCGAGGCCGAUAGGAACACAACCCACUCAGCACGCUUGGUAACCAGGUAGUCCGUGCUACGCGGGCGGUGAGGUCGGAAACGACACGCCGCCCGCUUUG
>Amycolicicoccus_subflavus_DQS3-9A1,_5e-22_-5_-5
AGCACGACAGGCUAAGGCCGAAUCGGAAGAGAAGAUCUCGACCUCCCCGGCCGUGAGUCCCUAGUACGAGCACCAGGAACCCACGCGGAGCACAUGCCGCGUAAGGGCAGAAGUGUUGUGGGCCUGCGAGCCACCGCUUAUUCCGCGGCGAAUUAGUCCCUUGUGGGUAGGGAUCCGCCAAGGACGGUGAUGGUUACGCCGAGGCCAACCCACACAACCCGAAAUCGCACGCAUGGUAACCAUGAUGUUCGUACUACGCGGGCGGUGAUUCUCCGGAAUCGCCGUCCGCUUUCGUGUAUUAGC
>Amycolicicoccus_subflavus_DQS3-9A1,_5e-22_-5_0
ACGGGAGCACGACAGGCUAAGGCCGAAUCGGAAGAGAAGAUCUCGACCUCCCCGGCCGUGAGUCCCUAGUACGAGCACCAGGAACCCACGCGGAGCACAUGCCGCGUAAGGGCAGAAGUGUUGUGGGCCUGCGAGCCACCGCUUAUUCCGCGGCGAAUUAGUCCCUUGUGGGUAGGGAUCCGCCAAGGACGGUGAUGGUUACGCCGAGGCCAACCCACACAACCCGAAAUCGCACGCAUGGUAACCAUGAUGUUCGUACUACGCGGGCGGUGAUUCUCCGGAAUCGCCGUCCGCUUUCGUGUAUUAGC
>Amycolicicoccus_subflavus_DQS3-9A1,_5e-22_-5_5
GAGGUACGGGAGCACGACAGGCUAAGGCCGAAUCGGAAGAGAAGAUCUCGACCUCCCCGGCCGUGAGUCCCUAGUACGAGCACCAGGAACCCACGCGGAGCACAUGCCGCGUAAGGGCAGAAGUGUUGUGGGCCUGCGAGCCACCGCUUAUUCCGCGGCGAAUUAGUCCCUUGUGGGUAGGGAUCCGCCAAGGACGGUGAUGGUUACGCCGAGGCCAACCCACACAACCCGAAAUCGCACGCAUGGUAACCAUGAUGUUCGUACUACGCGGGCGGUGAUUCUCCGGAAUCGCCGUCCGCUUUCGUGUAUUAGC
>Amycolicicoccus_subflavus_DQS3-9A1,_5e-22_0_-5
AGCACGACAGGCUAAGGCCGAAUCGGAAGAGAAGAUCUCGACCUCCCCGGCCGUGAGUCCCUAGUACGAGCACCAGGAACCCACGCGGAGCACAUGCCGCGUAAGGGCAGAAGUGUUGUGGGCCUGCGAGCCACCGCUUAUUCCGCGGCGAAUUAGUCCCUUGUGGGUAGGGAUCCGCCAAGGACGGUGAUGGUUACGCCGAGGCCAACCCACACAACCCGAAAUCGCACGCAUGGUAACCAUGAUGUUCGUACUACGCGGGCGGUGAUUCUCCGGAAUCGCCGUCCGCUUUCGUGUA
>Amycolicicoccus_subflavus_DQS3-9A1,_5e-22_0_0
ACGGGAGCACGACAGGCUAAGGCCGAAUCGGAAGAGAAGAUCUCGACCUCCCCGGCCGUGAGUCCCUAGUACGAGCACCAGGAACCCACGCGGAGCACAUGCCGCGUAAGGGCAGAAGUGUUGUGGGCCUGCGAGCCACCGCUUAUUCCGCGGCGAAUUAGUCCCUUGUGGGUAGGGAUCCGCCAAGGACGGUGAUGGUUACGCCGAGGCCAACCCACACAACCCGAAAUCGCACGCAUGGUAACCAUGAUGUUCGUACUACGCGGGCGGUGAUUCUCCGGAAUCGCCGUCCGCUUUCGUGUA
>Amycolicicoccus_subflavus_DQS3-9A1,_5e-22_0_5
GAGGUACGGGAGCACGACAGGCUAAGGCCGAAUCGGAAGAGAAGAUCUCGACCUCCCCGGCCGUGAGUCCCUAGUACGAGCACCAGGAACCCACGCGGAGCACAUGCCGCGUAAGGGCAGAAGUGUUGUGGGCCUGCGAGCCACCGCUUAUUCCGCGGCGAAUUAGUCCCUUGUGGGUAGGGAUCCGCCAAGGACGGUGAUGGUUACGCCGAGGCCAACCCACACAACCCGAAAUCGCACGCAUGGUAACCAUGAUGUUCGUACUACGCGGGCGGUGAUUCUCCGGAAUCGCCGUCCGCUUUCGUGUA
>Amycolicicoccus_subflavus_DQS3-9A1,_5e-22_5_-5
AGCACGACAGGCUAAGGCCGAAUCGGAAGAGAAGAUCUCGACCUCCCCGGCCGUGAGUCCCUAGUACGAGCACCAGGAACCCACGCGGAGCACAUGCCGCGUAAGGGCAGAAGUGUUGUGGGCCUGCGAGCCACCGCUUAUUCCGCGGCGAAUUAGUCCCUUGUGGGUAGGGAUCCGCCAAGGACGGUGAUGGUUACGCCGAGGCCAACCCACACAACCCGAAAUCGCACGCAUGGUAACCAUGAUGUUCGUACUACGCGGGCGGUGAUUCUCCGGAAUCGCCGUCCGCUUUC
>Amycolicicoccus_subflavus_DQS3-9A1,_5e-22_5_0
ACGGGAGCACGACAGGCUAAGGCCGAAUCGGAAGAGAAGAUCUCGACCUCCCCGGCCGUGAGUCCCUAGUACGAGCACCAGGAACCCACGCGGAGCACAUGCCGCGUAAGGGCAGAAGUGUUGUGGGCCUGCGAGCCACCGCUUAUUCCGCGGCGAAUUAGUCCCUUGUGGGUAGGGAUCCGCCAAGGACGGUGAUGGUUACGCCGAGGCCAACCCACACAACCCGAAAUCGCACGCAUGGUAACCAUGAUGUUCGUACUACGCGGGCGGUGAUUCUCCGGAAUCGCCGUCCGCUUUC
>Amycolicicoccus_subflavus_DQS3-9A1,_5e-22_5_5
GAGGUACGGGAGCACGACAGGCUAAGGCCGAAUCGGAAGAGAAGAUCUCGACCUCCCCGGCCGUGAGUCCCUAGUACGAGCACCAGGAACCCACGCGGAGCACAUGCCGCGUAAGGGCAGAAGUGUUGUGGGCCUGCGAGCCACCGCUUAUUCCGCGGCGAAUUAGUCCCUUGUGGGUAGGGAUCCGCCAAGGACGGUGAUGGUUACGCCGAGGCCAACCCACACAACCCGAAAUCGCACGCAUGGUAACCAUGAUGUUCGUACUACGCGGGCGGUGAUUCUCCGGAAUCGCCGUCCGCUUUC
>Rhodococcus_fascians_D188,_7e-20_-5_-5
AGAACGGAAGGCCAAGAACGAACCGGAAGAGAAGGUUCGCUUCUCCCGACCGCGAUUCCCAGCACGGACACCGGCACCCACGCGGAGCUUGCCACCUAAUGGCAGAAGCGCUGUGGGCCUGCGAUAUUCGUUGGUGAUCAGCAAGAACCCUGCACCGGUUGCAGGGAUGACCUCAUCACCGUCGAGUUCUCGCCGAGGCCACGUGGUAGUCCAUCACAGCCCACCUGUGCACGCUUGGUAACCAGGCGCUCCGUGCUAACGGGCGGCGACGUCGACGCAAGUCGGCAUCGCCGCCCUUUUACGUGUGCACAA
>Rhodococcus_fascians_D188,_7e-20_-5_0
ACGGAAGAACGGAAGGCCAAGAACGAACCGGAAGAGAAGGUUCGCUUCUCCCGACCGCGAUUCCCAGCACGGACACCGGCACCCACGCGGAGCUUGCCACCUAAUGGCAGAAGCGCUGUGGGCCUGCGAUAUUCGUUGGUGAUCAGCAAGAACCCUGCACCGGUUGCAGGGAUGACCUCAUCACCGUCGAGUUCUCGCCGAGGCCACGUGGUAGUCCAUCACAGCCCACCUGUGCACGCUUGGUAACCAGGCGCUCCGUGCUAACGGGCGGCGACGUCGACGCAAGUCGGCAUCGCCGCCCUUUUACGUGUGCACAA
>Rhodococcus_fascians_D188,_7e-20_-5_5
GACGUACGGAAGAACGGAAGGCCAAGAACGAACCGGAAGAGAAGGUUCGCUUCUCCCGACCGCGAUUCCCAGCACGGACACCGGCACCCACGCGGAGCUUGCCACCUAAUGGCAGAAGCGCUGUGGGCCUGCGAUAUUCGUUGGUGAUCAGCAAGAACCCUGCACCGGUUGCAGGGAUGACCUCAUCACCGUCGAGUUCUCGCCGAGGCCACGUGGUAGUCCAUCACAGCCCACCUGUGCACGCUUGGUAACCAGGCGCUCCGUGCUAACGGGCGGCGACGUCGACGCAAGUCGGCAUCGCCGCCCUUUUACGUGUGCACAA
>Rhodococcus_fascians_D188,_7e-20_0_-5
AGAACGGAAGGCCAAGAACGAACCGGAAGAGAAGGUUCGCUUCUCCCGACCGCGAUUCCCAGCACGGACACCGGCACCCACGCGGAGCUUGCCACCUAAUGGCAGAAGCGCUGUGGGCCUGCGAUAUUCGUUGGUGAUCAGCAAGAACCCUGCACCGGUUGCAGGGAUGACCUCAUCACCGUCGAGUUCUCGCCGAGGCCACGUGGUAGUCCAUCACAGCCCACCUGUGCACGCUUGGUAACCAGGCGCUCCGUGCUAACGGGCGGCGACGUCGACGCAAGUCGGCAUCGCCGCCCUUUUACGUGUG
>Rhodococcus_fascians_D188,_7e-20_0_0
ACGGAAGAACGGAAGGCCAAGAACGAACCGGAAGAGAAGGUUCGCUUCUCCCGACCGCGAUUCCCAGCACGGACACCGGCACCCACGCGGAGCUUGCCACCUAAUGGCAGAAGCGCUGUGGGCCUGCGAUAUUCGUUGGUGAUCAGCAAGAACCCUGCACCGGUUGCAGGGAUGACCUCAUCACCGUCGAGUUCUCGCCGAGGCCACGUGGUAGUCCAUCACAGCCCACCUGUGCACGCUUGGUAACCAGGCGCUCCGUGCUAACGGGCGGCGACGUCGACGCAAGUCGGCAUCGCCGCCCUUUUACGUGUG
>Rhodococcus_fascians_D188,_7e-20_0_5
GACGUACGGAAGAACGGAAGGCCAAGAACGAACCGGAAGAGAAGGUUCGCUUCUCCCGACCGCGAUUCCCAGCACGGACACCGGCACCCACGCGGAGCUUGCCACCUAAUGGCAGAAGCGCUGUGGGCCUGCGAUAUUCGUUGGUGAUCAGCAAGAACCCUGCACCGGUUGCAGGGAUGACCUCAUCACCGUCGAGUUCUCGCCGAGGCCACGUGGUAGUCCAUCACAGCCCACCUGUGCACGCUUGGUAACCAGGCGCUCCGUGCUAACGGGCGGCGACGUCGACGCAAGUCGGCAUCGCCGCCCUUUUACGUGUG
>Rhodococcus_fascians_D188,_7e-20_5_-5
AGAACGGAAGGCCAAGAACGAACCGGAAGAGAAGGUUCGCUUCUCCCGACCGCGAUUCCCAGCACGGACACCGGCACCCACGCGGAGCUUGCCACCUAAUGGCAGAAGCGCUGUGGGCCUGCGAUAUUCGUUGGUGAUCAGCAAGAACCCUGCACCGGUUGCAGGGAUGACCUCAUCACCGUCGAGUUCUCGCCGAGGCCACGUGGUAGUCCAUCACAGCCCACCUGUGCACGCUUGGUAACCAGGCGCUCCGUGCUAACGGGCGGCGACGUCGACGCAAGUCGGCAUCGCCGCCCUUUUAC
>Rhodococcus_fascians_D188,_7e-20_5_0
ACGGAAGAACGGAAGGCCAAGAACGAACCGGAAGAGAAGGUUCGCUUCUCCCGACCGCGAUUCCCAGCACGGACACCGGCACCCACGCGGAGCUUGCCACCUAAUGGCAGAAGCGCUGUGGGCCUGCGAUAUUCGUUGGUGAUCAGCAAGAACCCUGCACCGGUUGCAGGGAUGACCUCAUCACCGUCGAGUUCUCGCCGAGGCCACGUGGUAGUCCAUCACAGCCCACCUGUGCACGCUUGGUAACCAGGCGCUCCGUGCUAACGGGCGGCGACGUCGACGCAAGUCGGCAUCGCCGCCCUUUUAC
>Rhodococcus_fascians_D188,_7e-20_5_5
GACGUACGGAAGAACGGAAGGCCAAGAACGAACCGGAAGAGAAGGUUCGCUUCUCCCGACCGCGAUUCCCAGCACGGACACCGGCACCCACGCGGAGCUUGCCACCUAAUGGCAGAAGCGCUGUGGGCCUGCGAUAUUCGUUGGUGAUCAGCAAGAACCCUGCACCGGUUGCAGGGAUGACCUCAUCACCGUCGAGUUCUCGCCGAGGCCACGUGGUAGUCCAUCACAGCCCACCUGUGCACGCUUGGUAACCAGGCGCUCCGUGCUAACGGGCGGCGACGUCGACGCAAGUCGGCAUCGCCGCCCUUUUAC
>Rhodococcus_sp._PBTS2,_7e-20_-5_-5
GACGUACGGAAGAACGGAAGGCCAAGAACGAACCGGAAGAGAAGGUUCGCUUCUCCCGACCGCGAUUCCCAGCACGGACACCGGCACCCACGCGGAGCUUGCCACCUAAUGGCAGAAGCGCUGUGGGCCUGCGAUAUUCGUUGGUGAUCAGCAAGAACCCUGCACCGGUUGCAGGGAUGACCUCAUCACCGUCGAGUUCUCGCCGAGGCCACGUGGUAGUCCAUCACAGCCCACCUGUGCACGCUUGGUAACCAGGCGCUCCGUGCUAACGGGCGGCGACGUCGACGCAAGUCGGCAUCGCCGCCCUUUUA
>Rhodococcus_sp._PBTS2,_7e-20_-5_0
GACGUACGGAAGAACGGAAGGCCAAGAACGAACCGGAAGAGAAGGUUCGCUUCUCCCGACCGCGAUUCCCAGCACGGACACCGGCACCCACGCGGAGCUUGCCACCUAAUGGCAGAAGCGCUGUGGGCCUGCGAUAUUCGUUGGUGAUCAGCAAGAACCCUGCACCGGUUGCAGGGAUGACCUCAUCACCGUCGAGUUCUCGCCGAGGCCACGUGGUAGUCCAUCACAGCCCACCUGUGCACGCUUGGUAACCAGGCGCUCCGUGCUAACGGGCGGCGACGUCGACGCAAGUCGGCAUCGCCGCCCUUUUACGUGU
>Rhodococcus_sp._PBTS2,_7e-20_-5_5
GACGUACGGAAGAACGGAAGGCCAAGAACGAACCGGAAGAGAAGGUUCGCUUCUCCCGACCGCGAUUCCCAGCACGGACACCGGCACCCACGCGGAGCUUGCCACCUAAUGGCAGAAGCGCUGUGGGCCUGCGAUAUUCGUUGGUGAUCAGCAAGAACCCUGCACCGGUUGCAGGGAUGACCUCAUCACCGUCGAGUUCUCGCCGAGGCCACGUGGUAGUCCAUCACAGCCCACCUGUGCACGCUUGGUAACCAGGCGCUCCGUGCUAACGGGCGGCGACGUCGACGCAAGUCGGCAUCGCCGCCCUUUUACGUGUGCACA
>Rhodococcus_sp._PBTS2,_7e-20_0_-5
ACGGAAGAACGGAAGGCCAAGAACGAACCGGAAGAGAAGGUUCGCUUCUCCCGACCGCGAUUCCCAGCACGGACACCGGCACCCACGCGGAGCUUGCCACCUAAUGGCAGAAGCGCUGUGGGCCUGCGAUAUUCGUUGGUGAUCAGCAAGAACCCUGCACCGGUUGCAGGGAUGACCUCAUCACCGUCGAGUUCUCGCCGAGGCCACGUGGUAGUCCAUCACAGCCCACCUGUGCACGCUUGGUAACCAGGCGCUCCGUGCUAACGGGCGGCGACGUCGACGCAAGUCGGCAUCGCCGCCCUUUUA
>Rhodococcus_sp._PBTS2,_7e-20_0_0
ACGGAAGAACGGAAGGCCAAGAACGAACCGGAAGAGAAGGUUCGCUUCUCCCGACCGCGAUUCCCAGCACGGACACCGGCACCCACGCGGAGCUUGCCACCUAAUGGCAGAAGCGCUGUGGGCCUGCGAUAUUCGUUGGUGAUCAGCAAGAACCCUGCACCGGUUGCAGGGAUGACCUCAUCACCGUCGAGUUCUCGCCGAGGCCACGUGGUAGUCCAUCACAGCCCACCUGUGCACGCUUGGUAACCAGGCGCUCCGUGCUAACGGGCGGCGACGUCGACGCAAGUCGGCAUCGCCGCCCUUUUACGUGU
>Rhodococcus_sp._PBTS2,_7e-20_0_5
ACGGAAGAACGGAAGGCCAAGAACGAACCGGAAGAGAAGGUUCGCUUCUCCCGACCGCGAUUCCCAGCACGGACACCGGCACCCACGCGGAGCUUGCCACCUAAUGGCAGAAGCGCUGUGGGCCUGCGAUAUUCGUUGGUGAUCAGCAAGAACCCUGCACCGGUUGCAGGGAUGACCUCAUCACCGUCGAGUUCUCGCCGAGGCCACGUGGUAGUCCAUCACAGCCCACCUGUGCACGCUUGGUAACCAGGCGCUCCGUGCUAACGGGCGGCGACGUCGACGCAAGUCGGCAUCGCCGCCCUUUUACGUGUGCACA
>Rhodococcus_sp._PBTS2,_7e-20_5_-5
AGAACGGAAGGCCAAGAACGAACCGGAAGAGAAGGUUCGCUUCUCCCGACCGCGAUUCCCAGCACGGACACCGGCACCCACGCGGAGCUUGCCACCUAAUGGCAGAAGCGCUGUGGGCCUGCGAUAUUCGUUGGUGAUCAGCAAGAACCCUGCACCGGUUGCAGGGAUGACCUCAUCACCGUCGAGUUCUCGCCGAGGCCACGUGGUAGUCCAUCACAGCCCACCUGUGCACGCUUGGUAACCAGGCGCUCCGUGCUAACGGGCGGCGACGUCGACGCAAGUCGGCAUCGCCGCCCUUUUA
>Rhodococcus_sp._PBTS2,_7e-20_5_0
AGAACGGAAGGCCAAGAACGAACCGGAAGAGAAGGUUCGCUUCUCCCGACCGCGAUUCCCAGCACGGACACCGGCACCCACGCGGAGCUUGCCACCUAAUGGCAGAAGCGCUGUGGGCCUGCGAUAUUCGUUGGUGAUCAGCAAGAACCCUGCACCGGUUGCAGGGAUGACCUCAUCACCGUCGAGUUCUCGCCGAGGCCACGUGGUAGUCCAUCACAGCCCACCUGUGCACGCUUGGUAACCAGGCGCUCCGUGCUAACGGGCGGCGACGUCGACGCAAGUCGGCAUCGCCGCCCUUUUACGUGU
>Rhodococcus_sp._PBTS2,_7e-20_5_5
AGAACGGAAGGCCAAGAACGAACCGGAAGAGAAGGUUCGCUUCUCCCGACCGCGAUUCCCAGCACGGACACCGGCACCCACGCGGAGCUUGCCACCUAAUGGCAGAAGCGCUGUGGGCCUGCGAUAUUCGUUGGUGAUCAGCAAGAACCCUGCACCGGUUGCAGGGAUGACCUCAUCACCGUCGAGUUCUCGCCGAGGCCACGUGGUAGUCCAUCACAGCCCACCUGUGCACGCUUGGUAACCAGGCGCUCCGUGCUAACGGGCGGCGACGUCGACGCAAGUCGGCAUCGCCGCCCUUUUACGUGUGCACA
>Rhodococcus_sp._B7740,_7e-20_-5_-5
AGAACGGAAGGCCAAGAACGAAUCGGAAGAGAAGAUUCGCUCUCCCGACCGGGAUUCCCAGCACGGACACCGGCACCCACGCGGAGCUUGCCACCUAAUGGCAGAAGCGCUGUGGGCCUGCGACAUUCGUCAGUGAUCAGCAAGAACCCUGCACCGGUUGCAGGGAUGACCUCAUCACCGUCGAAUUCUCGCCGAGGCCACGUGGUAGUCCAUCACAGCCCACCUGUGCACGCUUGGUAACCAGGCGCUCCGUGCUAACGGGCGGCGACGUCGACGCAAGUCGGCAUCGCCGCCCUUUUAUAUGCUCACUA
>Rhodococcus_sp._B7740,_7e-20_-5_0
ACGGAAGAACGGAAGGCCAAGAACGAAUCGGAAGAGAAGAUUCGCUCUCCCGACCGGGAUUCCCAGCACGGACACCGGCACCCACGCGGAGCUUGCCACCUAAUGGCAGAAGCGCUGUGGGCCUGCGACAUUCGUCAGUGAUCAGCAAGAACCCUGCACCGGUUGCAGGGAUGACCUCAUCACCGUCGAAUUCUCGCCGAGGCCACGUGGUAGUCCAUCACAGCCCACCUGUGCACGCUUGGUAACCAGGCGCUCCGUGCUAACGGGCGGCGACGUCGACGCAAGUCGGCAUCGCCGCCCUUUUAUAUGCUCACUA
>Rhodococcus_sp._B7740,_7e-20_-5_5
GACGUACGGAAGAACGGAAGGCCAAGAACGAAUCGGAAGAGAAGAUUCGCUCUCCCGACCGGGAUUCCCAGCACGGACACCGGCACCCACGCGGAGCUUGCCACCUAAUGGCAGAAGCGCUGUGGGCCUGCGACAUUCGUCAGUGAUCAGCAAGAACCCUGCACCGGUUGCAGGGAUGACCUCAUCACCGUCGAAUUCUCGCCGAGGCCACGUGGUAGUCCAUCACAGCCCACCUGUGCACGCUUGGUAACCAGGCGCUCCGUGCUAACGGGCGGCGACGUCGACGCAAGUCGGCAUCGCCGCCCUUUUAUAUGCUCACUA
>Rhodococcus_sp._B7740,_7e-20_0_-5
AGAACGGAAGGCCAAGAACGAAUCGGAAGAGAAGAUUCGCUCUCCCGACCGGGAUUCCCAGCACGGACACCGGCACCCACGCGGAGCUUGCCACCUAAUGGCAGAAGCGCUGUGGGCCUGCGACAUUCGUCAGUGAUCAGCAAGAACCCUGCACCGGUUGCAGGGAUGACCUCAUCACCGUCGAAUUCUCGCCGAGGCCACGUGGUAGUCCAUCACAGCCCACCUGUGCACGCUUGGUAACCAGGCGCUCCGUGCUAACGGGCGGCGACGUCGACGCAAGUCGGCAUCGCCGCCCUUUUAUAUGCU
>Rhodococcus_sp._B7740,_7e-20_0_0
ACGGAAGAACGGAAGGCCAAGAACGAAUCGGAAGAGAAGAUUCGCUCUCCCGACCGGGAUUCCCAGCACGGACACCGGCACCCACGCGGAGCUUGCCACCUAAUGGCAGAAGCGCUGUGGGCCUGCGACAUUCGUCAGUGAUCAGCAAGAACCCUGCACCGGUUGCAGGGAUGACCUCAUCACCGUCGAAUUCUCGCCGAGGCCACGUGGUAGUCCAUCACAGCCCACCUGUGCACGCUUGGUAACCAGGCGCUCCGUGCUAACGGGCGGCGACGUCGACGCAAGUCGGCAUCGCCGCCCUUUUAUAUGCU
>Rhodococcus_sp._B7740,_7e-20_0_5
GACGUACGGAAGAACGGAAGGCCAAGAACGAAUCGGAAGAGAAGAUUCGCUCUCCCGACCGGGAUUCCCAGCACGGACACCGGCACCCACGCGGAGCUUGCCACCUAAUGGCAGAAGCGCUGUGGGCCUGCGACAUUCGUCAGUGAUCAGCAAGAACCCUGCACCGGUUGCAGGGAUGACCUCAUCACCGUCGAAUUCUCGCCGAGGCCACGUGGUAGUCCAUCACAGCCCACCUGUGCACGCUUGGUAACCAGGCGCUCCGUGCUAACGGGCGGCGACGUCGACGCAAGUCGGCAUCGCCGCCCUUUUAUAUGCU
>Rhodococcus_sp._B7740,_7e-20_5_-5
AGAACGGAAGGCCAAGAACGAAUCGGAAGAGAAGAUUCGCUCUCCCGACCGGGAUUCCCAGCACGGACACCGGCACCCACGCGGAGCUUGCCACCUAAUGGCAGAAGCGCUGUGGGCCUGCGACAUUCGUCAGUGAUCAGCAAGAACCCUGCACCGGUUGCAGGGAUGACCUCAUCACCGUCGAAUUCUCGCCGAGGCCACGUGGUAGUCCAUCACAGCCCACCUGUGCACGCUUGGUAACCAGGCGCUCCGUGCUAACGGGCGGCGACGUCGACGCAAGUCGGCAUCGCCGCCCUUUUAU
>Rhodococcus_sp._B7740,_7e-20_5_0
ACGGAAGAACGGAAGGCCAAGAACGAAUCGGAAGAGAAGAUUCGCUCUCCCGACCGGGAUUCCCAGCACGGACACCGGCACCCACGCGGAGCUUGCCACCUAAUGGCAGAAGCGCUGUGGGCCUGCGACAUUCGUCAGUGAUCAGCAAGAACCCUGCACCGGUUGCAGGGAUGACCUCAUCACCGUCGAAUUCUCGCCGAGGCCACGUGGUAGUCCAUCACAGCCCACCUGUGCACGCUUGGUAACCAGGCGCUCCGUGCUAACGGGCGGCGACGUCGACGCAAGUCGGCAUCGCCGCCCUUUUAU
>Rhodococcus_sp._B7740,_7e-20_5_5
GACGUACGGAAGAACGGAAGGCCAAGAACGAAUCGGAAGAGAAGAUUCGCUCUCCCGACCGGGAUUCCCAGCACGGACACCGGCACCCACGCGGAGCUUGCCACCUAAUGGCAGAAGCGCUGUGGGCCUGCGACAUUCGUCAGUGAUCAGCAAGAACCCUGCACCGGUUGCAGGGAUGACCUCAUCACCGUCGAAUUCUCGCCGAGGCCACGUGGUAGUCCAUCACAGCCCACCUGUGCACGCUUGGUAACCAGGCGCUCCGUGCUAACGGGCGGCGACGUCGACGCAAGUCGGCAUCGCCGCCCUUUUAU
>Rhodococcus_sp._PBTS1,_7e-17_-5_-5
GGACGCACGGAAAGACGGAAGGCCAAGAGCGAGCCGGAAGAGAAGGAACGCUCUCCCAGCCGGGCUUUCCCGGCACGGACCGACGGUACCCACGCGUAGCGCGCCGCUAUGGAGGCACAAGUGUUGUGGGCCUGCGGAAUUCGGGCGGACGACGUGAGAACUCUGCACUGGUUGCGGACACGAACGAAGGUCGCCACGCAUUCUCGCCGAGGCCACGUGGAGUUUCUCCACCGCAACCCACCCUGCACGCCUGGUAACCGCGGAUUCCGUGCCGACGGGCGACGACGCCGGAGUGAGAUCCCGGCACCGUCGCCCGUUGU
>Rhodococcus_sp._PBTS1,_7e-17_-5_0
GGACGCACGGAAAGACGGAAGGCCAAGAGCGAGCCGGAAGAGAAGGAACGCUCUCCCAGCCGGGCUUUCCCGGCACGGACCGACGGUACCCACGCGUAGCGCGCCGCUAUGGAGGCACAAGUGUUGUGGGCCUGCGGAAUUCGGGCGGACGACGUGAGAACUCUGCACUGGUUGCGGACACGAACGAAGGUCGCCACGCAUUCUCGCCGAGGCCACGUGGAGUUUCUCCACCGCAACCCACCCUGCACGCCUGGUAACCGCGGAUUCCGUGCCGACGGGCGACGACGCCGGAGUGAGAUCCCGGCACCGUCGCCCGUUGUCAUGU
>Rhodococcus_sp._PBTS1,_7e-17_-5_5
GGACGCACGGAAAGACGGAAGGCCAAGAGCGAGCCGGAAGAGAAGGAACGCUCUCCCAGCCGGGCUUUCCCGGCACGGACCGACGGUACCCACGCGUAGCGCGCCGCUAUGGAGGCACAAGUGUUGUGGGCCUGCGGAAUUCGGGCGGACGACGUGAGAACUCUGCACUGGUUGCGGACACGAACGAAGGUCGCCACGCAUUCUCGCCGAGGCCACGUGGAGUUUCUCCACCGCAACCCACCCUGCACGCCUGGUAACCGCGGAUUCCGUGCCGACGGGCGACGACGCCGGAGUGAGAUCCCGGCACCGUCGCCCGUUGUCAUGUGCGGG
>Rhodococcus_sp._PBTS1,_7e-17_0_-5
CACGGAAAGACGGAAGGCCAAGAGCGAGCCGGAAGAGAAGGAACGCUCUCCCAGCCGGGCUUUCCCGGCACGGACCGACGGUACCCACGCGUAGCGCGCCGCUAUGGAGGCACAAGUGUUGUGGGCCUGCGGAAUUCGGGCGGACGACGUGAGAACUCUGCACUGGUUGCGGACACGAACGAAGGUCGCCACGCAUUCUCGCCGAGGCCACGUGGAGUUUCUCCACCGCAACCCACCCUGCACGCCUGGUAACCGCGGAUUCCGUGCCGACGGGCGACGACGCCGGAGUGAGAUCCCGGCACCGUCGCCCGUUGU
>Rhodococcus_sp._PBTS1,_7e-17_0_0
CACGGAAAGACGGAAGGCCAAGAGCGAGCCGGAAGAGAAGGAACGCUCUCCCAGCCGGGCUUUCCCGGCACGGACCGACGGUACCCACGCGUAGCGCGCCGCUAUGGAGGCACAAGUGUUGUGGGCCUGCGGAAUUCGGGCGGACGACGUGAGAACUCUGCACUGGUUGCGGACACGAACGAAGGUCGCCACGCAUUCUCGCCGAGGCCACGUGGAGUUUCUCCACCGCAACCCACCCUGCACGCCUGGUAACCGCGGAUUCCGUGCCGACGGGCGACGACGCCGGAGUGAGAUCCCGGCACCGUCGCCCGUUGUCAUGU
>Rhodococcus_sp._PBTS1,_7e-17_0_5
CACGGAAAGACGGAAGGCCAAGAGCGAGCCGGAAGAGAAGGAACGCUCUCCCAGCCGGGCUUUCCCGGCACGGACCGACGGUACCCACGCGUAGCGCGCCGCUAUGGAGGCACAAGUGUUGUGGGCCUGCGGAAUUCGGGCGGACGACGUGAGAACUCUGCACUGGUUGCGGACACGAACGAAGGUCGCCACGCAUUCUCGCCGAGGCCACGUGGAGUUUCUCCACCGCAACCCACCCUGCACGCCUGGUAACCGCGGAUUCCGUGCCGACGGGCGACGACGCCGGAGUGAGAUCCCGGCACCGUCGCCCGUUGUCAUGUGCGGG
>Rhodococcus_sp._PBTS1,_7e-17_5_-5
AAAGACGGAAGGCCAAGAGCGAGCCGGAAGAGAAGGAACGCUCUCCCAGCCGGGCUUUCCCGGCACGGACCGACGGUACCCACGCGUAGCGCGCCGCUAUGGAGGCACAAGUGUUGUGGGCCUGCGGAAUUCGGGCGGACGACGUGAGAACUCUGCACUGGUUGCGGACACGAACGAAGGUCGCCACGCAUUCUCGCCGAGGCCACGUGGAGUUUCUCCACCGCAACCCACCCUGCACGCCUGGUAACCGCGGAUUCCGUGCCGACGGGCGACGACGCCGGAGUGAGAUCCCGGCACCGUCGCCCGUUGU
>Rhodococcus_sp._PBTS1,_7e-17_5_0
AAAGACGGAAGGCCAAGAGCGAGCCGGAAGAGAAGGAACGCUCUCCCAGCCGGGCUUUCCCGGCACGGACCGACGGUACCCACGCGUAGCGCGCCGCUAUGGAGGCACAAGUGUUGUGGGCCUGCGGAAUUCGGGCGGACGACGUGAGAACUCUGCACUGGUUGCGGACACGAACGAAGGUCGCCACGCAUUCUCGCCGAGGCCACGUGGAGUUUCUCCACCGCAACCCACCCUGCACGCCUGGUAACCGCGGAUUCCGUGCCGACGGGCGACGACGCCGGAGUGAGAUCCCGGCACCGUCGCCCGUUGUCAUGU
>Rhodococcus_sp._PBTS1,_7e-17_5_5
AAAGACGGAAGGCCAAGAGCGAGCCGGAAGAGAAGGAACGCUCUCCCAGCCGGGCUUUCCCGGCACGGACCGACGGUACCCACGCGUAGCGCGCCGCUAUGGAGGCACAAGUGUUGUGGGCCUGCGGAAUUCGGGCGGACGACGUGAGAACUCUGCACUGGUUGCGGACACGAACGAAGGUCGCCACGCAUUCUCGCCGAGGCCACGUGGAGUUUCUCCACCGCAACCCACCCUGCACGCCUGGUAACCGCGGAUUCCGUGCCGACGGGCGACGACGCCGGAGUGAGAUCCCGGCACCGUCGCCCGUUGUCAUGUGCGGG
>Mycobacterium_leprae_Br4923,_2e-16_-5_-5
GAGCCAUGGAAGCUUGGUGAGCCCUAGGUUUAUCCAGAGAAGGUGUCGAUCUUCCGAUCCGGCACCCUAGUACGGUUCUCGGCAUCCAGGUGCAGUCAUAGCCCCAAUAAUGGCAAAAGCUUUGUGGACUUACGUAAUCCCGAAAACGGGAUGGUCGCAACGGCCUUUAGUUAGGGCUGCAGCCGGAAACGUUGCAAAUAGCCGAGGCCAUCCCGUUAGCACAGAAAUGCACGCGCGGCGCGCGAAUUCCGUGUUAGCUAAGGGUGUACAGAUGAUUCAGAAUAUCAUCCACUUUAAC
>Mycobacterium_leprae_Br4923,_2e-16_-5_0
GAGCCAUGGAAGCUUGGUGAGCCCUAGGUUUAUCCAGAGAAGGUGUCGAUCUUCCGAUCCGGCACCCUAGUACGGUUCUCGGCAUCCAGGUGCAGUCAUAGCCCCAAUAAUGGCAAAAGCUUUGUGGACUUACGUAAUCCCGAAAACGGGAUGGUCGCAACGGCCUUUAGUUAGGGCUGCAGCCGGAAACGUUGCAAAUAGCCGAGGCCAUCCCGUUAGCACAGAAAUGCACGCGCGGCGCGCGAAUUCCGUGUUAGCUAAGGGUGUACAGAUGAUUCAGAAUAUCAUCCACUUUAACAUUUC
>Mycobacterium_leprae_Br4923,_2e-16_-5_5
GAGCCAUGGAAGCUUGGUGAGCCCUAGGUUUAUCCAGAGAAGGUGUCGAUCUUCCGAUCCGGCACCCUAGUACGGUUCUCGGCAUCCAGGUGCAGUCAUAGCCCCAAUAAUGGCAAAAGCUUUGUGGACUUACGUAAUCCCGAAAACGGGAUGGUCGCAACGGCCUUUAGUUAGGGCUGCAGCCGGAAACGUUGCAAAUAGCCGAGGCCAUCCCGUUAGCACAGAAAUGCACGCGCGGCGCGCGAAUUCCGUGUUAGCUAAGGGUGUACAGAUGAUUCAGAAUAUCAUCCACUUUAACAUUUCAACAA
>Mycobacterium_leprae_Br4923,_2e-16_0_-5
AUGGAAGCUUGGUGAGCCCUAGGUUUAUCCAGAGAAGGUGUCGAUCUUCCGAUCCGGCACCCUAGUACGGUUCUCGGCAUCCAGGUGCAGUCAUAGCCCCAAUAAUGGCAAAAGCUUUGUGGACUUACGUAAUCCCGAAAACGGGAUGGUCGCAACGGCCUUUAGUUAGGGCUGCAGCCGGAAACGUUGCAAAUAGCCGAGGCCAUCCCGUUAGCACAGAAAUGCACGCGCGGCGCGCGAAUUCCGUGUUAGCUAAGGGUGUACAGAUGAUUCAGAAUAUCAUCCACUUUAAC
>Mycobacterium_leprae_Br4923,_2e-16_0_0
AUGGAAGCUUGGUGAGCCCUAGGUUUAUCCAGAGAAGGUGUCGAUCUUCCGAUCCGGCACCCUAGUACGGUUCUCGGCAUCCAGGUGCAGUCAUAGCCCCAAUAAUGGCAAAAGCUUUGUGGACUUACGUAAUCCCGAAAACGGGAUGGUCGCAACGGCCUUUAGUUAGGGCUGCAGCCGGAAACGUUGCAAAUAGCCGAGGCCAUCCCGUUAGCACAGAAAUGCACGCGCGGCGCGCGAAUUCCGUGUUAGCUAAGGGUGUACAGAUGAUUCAGAAUAUCAUCCACUUUAACAUUUC
>Mycobacterium_leprae_Br4923,_2e-16_0_5
AUGGAAGCUUGGUGAGCCCUAGGUUUAUCCAGAGAAGGUGUCGAUCUUCCGAUCCGGCACCCUAGUACGGUUCUCGGCAUCCAGGUGCAGUCAUAGCCCCAAUAAUGGCAAAAGCUUUGUGGACUUACGUAAUCCCGAAAACGGGAUGGUCGCAACGGCCUUUAGUUAGGGCUGCAGCCGGAAACGUUGCAAAUAGCCGAGGCCAUCCCGUUAGCACAGAAAUGCACGCGCGGCGCGCGAAUUCCGUGUUAGCUAAGGGUGUACAGAUGAUUCAGAAUAUCAUCCACUUUAACAUUUCAACAA
>Mycobacterium_leprae_Br4923,_2e-16_5_-5
AGCUUGGUGAGCCCUAGGUUUAUCCAGAGAAGGUGUCGAUCUUCCGAUCCGGCACCCUAGUACGGUUCUCGGCAUCCAGGUGCAGUCAUAGCCCCAAUAAUGGCAAAAGCUUUGUGGACUUACGUAAUCCCGAAAACGGGAUGGUCGCAACGGCCUUUAGUUAGGGCUGCAGCCGGAAACGUUGCAAAUAGCCGAGGCCAUCCCGUUAGCACAGAAAUGCACGCGCGGCGCGCGAAUUCCGUGUUAGCUAAGGGUGUACAGAUGAUUCAGAAUAUCAUCCACUUUAAC
>Mycobacterium_leprae_Br4923,_2e-16_5_0
AGCUUGGUGAGCCCUAGGUUUAUCCAGAGAAGGUGUCGAUCUUCCGAUCCGGCACCCUAGUACGGUUCUCGGCAUCCAGGUGCAGUCAUAGCCCCAAUAAUGGCAAAAGCUUUGUGGACUUACGUAAUCCCGAAAACGGGAUGGUCGCAACGGCCUUUAGUUAGGGCUGCAGCCGGAAACGUUGCAAAUAGCCGAGGCCAUCCCGUUAGCACAGAAAUGCACGCGCGGCGCGCGAAUUCCGUGUUAGCUAAGGGUGUACAGAUGAUUCAGAAUAUCAUCCACUUUAACAUUUC
>Mycobacterium_leprae_Br4923,_2e-16_5_5
AGCUUGGUGAGCCCUAGGUUUAUCCAGAGAAGGUGUCGAUCUUCCGAUCCGGCACCCUAGUACGGUUCUCGGCAUCCAGGUGCAGUCAUAGCCCCAAUAAUGGCAAAAGCUUUGUGGACUUACGUAAUCCCGAAAACGGGAUGGUCGCAACGGCCUUUAGUUAGGGCUGCAGCCGGAAACGUUGCAAAUAGCCGAGGCCAUCCCGUUAGCACAGAAAUGCACGCGCGGCGCGCGAAUUCCGUGUUAGCUAAGGGUGUACAGAUGAUUCAGAAUAUCAUCCACUUUAACAUUUCAACAA
>Mycobacterium_leprae_strain_2e-16_-5_-5
GAGCCAUGGAAGCUUGGUGAGCCCUAGGUUUAUCCAGAGAAGGUGUCGAUCUUCCGAUCCGGCACCCUAGUACGGUUCUCGGCAUCCAGGUGCAGUCAUAGCCCCAAUAAUGGCAAAAGCUUUGUGGACUUACGUAAUCCCGAAAACGGGAUGGUCGCAACGGCCUUUAGUUAGGGCUGCAGCCGGAAACGUUGCAAAUAGCCGAGGCCAUCCCGUUAGCACAGAAAUGCACGCGCGGCGCGCGAAUUCCGUGUUAGCUAAGGGUGUACAGAUGAUUCAGAAUAUCAUCCACUUUAAC
>Mycobacterium_leprae_strain_2e-16_-5_0
GAGCCAUGGAAGCUUGGUGAGCCCUAGGUUUAUCCAGAGAAGGUGUCGAUCUUCCGAUCCGGCACCCUAGUACGGUUCUCGGCAUCCAGGUGCAGUCAUAGCCCCAAUAAUGGCAAAAGCUUUGUGGACUUACGUAAUCCCGAAAACGGGAUGGUCGCAACGGCCUUUAGUUAGGGCUGCAGCCGGAAACGUUGCAAAUAGCCGAGGCCAUCCCGUUAGCACAGAAAUGCACGCGCGGCGCGCGAAUUCCGUGUUAGCUAAGGGUGUACAGAUGAUUCAGAAUAUCAUCCACUUUAACAUUUC
>Mycobacterium_leprae_strain_2e-16_-5_5
GAGCCAUGGAAGCUUGGUGAGCCCUAGGUUUAUCCAGAGAAGGUGUCGAUCUUCCGAUCCGGCACCCUAGUACGGUUCUCGGCAUCCAGGUGCAGUCAUAGCCCCAAUAAUGGCAAAAGCUUUGUGGACUUACGUAAUCCCGAAAACGGGAUGGUCGCAACGGCCUUUAGUUAGGGCUGCAGCCGGAAACGUUGCAAAUAGCCGAGGCCAUCCCGUUAGCACAGAAAUGCACGCGCGGCGCGCGAAUUCCGUGUUAGCUAAGGGUGUACAGAUGAUUCAGAAUAUCAUCCACUUUAACAUUUCAACAA
>Mycobacterium_leprae_strain_2e-16_0_-5
AUGGAAGCUUGGUGAGCCCUAGGUUUAUCCAGAGAAGGUGUCGAUCUUCCGAUCCGGCACCCUAGUACGGUUCUCGGCAUCCAGGUGCAGUCAUAGCCCCAAUAAUGGCAAAAGCUUUGUGGACUUACGUAAUCCCGAAAACGGGAUGGUCGCAACGGCCUUUAGUUAGGGCUGCAGCCGGAAACGUUGCAAAUAGCCGAGGCCAUCCCGUUAGCACAGAAAUGCACGCGCGGCGCGCGAAUUCCGUGUUAGCUAAGGGUGUACAGAUGAUUCAGAAUAUCAUCCACUUUAAC
>Mycobacterium_leprae_strain_2e-16_0_0
AUGGAAGCUUGGUGAGCCCUAGGUUUAUCCAGAGAAGGUGUCGAUCUUCCGAUCCGGCACCCUAGUACGGUUCUCGGCAUCCAGGUGCAGUCAUAGCCCCAAUAAUGGCAAAAGCUUUGUGGACUUACGUAAUCCCGAAAACGGGAUGGUCGCAACGGCCUUUAGUUAGGGCUGCAGCCGGAAACGUUGCAAAUAGCCGAGGCCAUCCCGUUAGCACAGAAAUGCACGCGCGGCGCGCGAAUUCCGUGUUAGCUAAGGGUGUACAGAUGAUUCAGAAUAUCAUCCACUUUAACAUUUC
>Mycobacterium_leprae_strain_2e-16_0_5
AUGGAAGCUUGGUGAGCCCUAGGUUUAUCCAGAGAAGGUGUCGAUCUUCCGAUCCGGCACCCUAGUACGGUUCUCGGCAUCCAGGUGCAGUCAUAGCCCCAAUAAUGGCAAAAGCUUUGUGGACUUACGUAAUCCCGAAAACGGGAUGGUCGCAACGGCCUUUAGUUAGGGCUGCAGCCGGAAACGUUGCAAAUAGCCGAGGCCAUCCCGUUAGCACAGAAAUGCACGCGCGGCGCGCGAAUUCCGUGUUAGCUAAGGGUGUACAGAUGAUUCAGAAUAUCAUCCACUUUAACAUUUCAACAA
>Mycobacterium_leprae_strain_2e-16_5_-5
AGCUUGGUGAGCCCUAGGUUUAUCCAGAGAAGGUGUCGAUCUUCCGAUCCGGCACCCUAGUACGGUUCUCGGCAUCCAGGUGCAGUCAUAGCCCCAAUAAUGGCAAAAGCUUUGUGGACUUACGUAAUCCCGAAAACGGGAUGGUCGCAACGGCCUUUAGUUAGGGCUGCAGCCGGAAACGUUGCAAAUAGCCGAGGCCAUCCCGUUAGCACAGAAAUGCACGCGCGGCGCGCGAAUUCCGUGUUAGCUAAGGGUGUACAGAUGAUUCAGAAUAUCAUCCACUUUAAC
>Mycobacterium_leprae_strain_2e-16_5_0
AGCUUGGUGAGCCCUAGGUUUAUCCAGAGAAGGUGUCGAUCUUCCGAUCCGGCACCCUAGUACGGUUCUCGGCAUCCAGGUGCAGUCAUAGCCCCAAUAAUGGCAAAAGCUUUGUGGACUUACGUAAUCCCGAAAACGGGAUGGUCGCAACGGCCUUUAGUUAGGGCUGCAGCCGGAAACGUUGCAAAUAGCCGAGGCCAUCCCGUUAGCACAGAAAUGCACGCGCGGCGCGCGAAUUCCGUGUUAGCUAAGGGUGUACAGAUGAUUCAGAAUAUCAUCCACUUUAACAUUUC
>Mycobacterium_leprae_strain_2e-16_5_5
AGCUUGGUGAGCCCUAGGUUUAUCCAGAGAAGGUGUCGAUCUUCCGAUCCGGCACCCUAGUACGGUUCUCGGCAUCCAGGUGCAGUCAUAGCCCCAAUAAUGGCAAAAGCUUUGUGGACUUACGUAAUCCCGAAAACGGGAUGGUCGCAACGGCCUUUAGUUAGGGCUGCAGCCGGAAACGUUGCAAAUAGCCGAGGCCAUCCCGUUAGCACAGAAAUGCACGCGCGGCGCGCGAAUUCCGUGUUAGCUAAGGGUGUACAGAUGAUUCAGAAUAUCAUCCACUUUAACAUUUCAACAA
>Tsukamurella_paurometabola_DSM_5e-16_-5_-5
GAAUUACGGAGCGGCGCAAAGCCAAACCCCCACCGGAAGAGAAGGUCGAGGGUUCCUGAGCGUCAAGGCUCCCAGCACGGACACCAGGCACCCACGCGGAGCACGCCACGUUGGCAGAAAGCGCUGUGGGCCUGCGGCACCGGGGAUAUUCGUCUGAAUAGGUCUGCGGAUAGUGGACCUCUCCACCGGUGUACGCCGAGGCCGGACACACAGCCCACCCAGCACGCUUGGUAACCGGGAUCCGUGCUUGCGAACGGCGAUUCGGACCCGUUCUUCAGGACGCACCCGCAGGG
>Tsukamurella_paurometabola_DSM_5e-16_-5_0
GAAUUACGGAGCGGCGCAAAGCCAAACCCCCACCGGAAGAGAAGGUCGAGGGUUCCUGAGCGUCAAGGCUCCCAGCACGGACACCAGGCACCCACGCGGAGCACGCCACGUUGGCAGAAAGCGCUGUGGGCCUGCGGCACCGGGGAUAUUCGUCUGAAUAGGUCUGCGGAUAGUGGACCUCUCCACCGGUGUACGCCGAGGCCGGACACACAGCCCACCCAGCACGCUUGGUAACCGGGAUCCGUGCUUGCGAACGGCGAUUCGGACCCGUUCUUCAGGACGCACCCGCAGGGUGUGA
>Tsukamurella_paurometabola_DSM_5e-16_-5_5
GAAUUACGGAGCGGCGCAAAGCCAAACCCCCACCGGAAGAGAAGGUCGAGGGUUCCUGAGCGUCAAGGCUCCCAGCACGGACACCAGGCACCCACGCGGAGCACGCCACGUUGGCAGAAAGCGCUGUGGGCCUGCGGCACCGGGGAUAUUCGUCUGAAUAGGUCUGCGGAUAGUGGACCUCUCCACCGGUGUACGCCGAGGCCGGACACACAGCCCACCCAGCACGCUUGGUAACCGGGAUCCGUGCUUGCGAACGGCGAUUCGGACCCGUUCUUCAGGACGCACCCGCAGGGUGUGAGCCCU
>Tsukamurella_paurometabola_DSM_5e-16_0_-5
ACGGAGCGGCGCAAAGCCAAACCCCCACCGGAAGAGAAGGUCGAGGGUUCCUGAGCGUCAAGGCUCCCAGCACGGACACCAGGCACCCACGCGGAGCACGCCACGUUGGCAGAAAGCGCUGUGGGCCUGCGGCACCGGGGAUAUUCGUCUGAAUAGGUCUGCGGAUAGUGGACCUCUCCACCGGUGUACGCCGAGGCCGGACACACAGCCCACCCAGCACGCUUGGUAACCGGGAUCCGUGCUUGCGAACGGCGAUUCGGACCCGUUCUUCAGGACGCACCCGCAGGG
>Tsukamurella_paurometabola_DSM_5e-16_0_0
ACGGAGCGGCGCAAAGCCAAACCCCCACCGGAAGAGAAGGUCGAGGGUUCCUGAGCGUCAAGGCUCCCAGCACGGACACCAGGCACCCACGCGGAGCACGCCACGUUGGCAGAAAGCGCUGUGGGCCUGCGGCACCGGGGAUAUUCGUCUGAAUAGGUCUGCGGAUAGUGGACCUCUCCACCGGUGUACGCCGAGGCCGGACACACAGCCCACCCAGCACGCUUGGUAACCGGGAUCCGUGCUUGCGAACGGCGAUUCGGACCCGUUCUUCAGGACGCACCCGCAGGGUGUGA
>Tsukamurella_paurometabola_DSM_5e-16_0_5
ACGGAGCGGCGCAAAGCCAAACCCCCACCGGAAGAGAAGGUCGAGGGUUCCUGAGCGUCAAGGCUCCCAGCACGGACACCAGGCACCCACGCGGAGCACGCCACGUUGGCAGAAAGCGCUGUGGGCCUGCGGCACCGGGGAUAUUCGUCUGAAUAGGUCUGCGGAUAGUGGACCUCUCCACCGGUGUACGCCGAGGCCGGACACACAGCCCACCCAGCACGCUUGGUAACCGGGAUCCGUGCUUGCGAACGGCGAUUCGGACCCGUUCUUCAGGACGCACCCGCAGGGUGUGAGCCCU
>Tsukamurella_paurometabola_DSM_5e-16_5_-5
GCGGCGCAAAGCCAAACCCCCACCGGAAGAGAAGGUCGAGGGUUCCUGAGCGUCAAGGCUCCCAGCACGGACACCAGGCACCCACGCGGAGCACGCCACGUUGGCAGAAAGCGCUGUGGGCCUGCGGCACCGGGGAUAUUCGUCUGAAUAGGUCUGCGGAUAGUGGACCUCUCCACCGGUGUACGCCGAGGCCGGACACACAGCCCACCCAGCACGCUUGGUAACCGGGAUCCGUGCUUGCGAACGGCGAUUCGGACCCGUUCUUCAGGACGCACCCGCAGGG
>Tsukamurella_paurometabola_DSM_5e-16_5_0
GCGGCGCAAAGCCAAACCCCCACCGGAAGAGAAGGUCGAGGGUUCCUGAGCGUCAAGGCUCCCAGCACGGACACCAGGCACCCACGCGGAGCACGCCACGUUGGCAGAAAGCGCUGUGGGCCUGCGGCACCGGGGAUAUUCGUCUGAAUAGGUCUGCGGAUAGUGGACCUCUCCACCGGUGUACGCCGAGGCCGGACACACAGCCCACCCAGCACGCUUGGUAACCGGGAUCCGUGCUUGCGAACGGCGAUUCGGACCCGUUCUUCAGGACGCACCCGCAGGGUGUGA
>Tsukamurella_paurometabola_DSM_5e-16_5_5
GCGGCGCAAAGCCAAACCCCCACCGGAAGAGAAGGUCGAGGGUUCCUGAGCGUCAAGGCUCCCAGCACGGACACCAGGCACCCACGCGGAGCACGCCACGUUGGCAGAAAGCGCUGUGGGCCUGCGGCACCGGGGAUAUUCGUCUGAAUAGGUCUGCGGAUAGUGGACCUCUCCACCGGUGUACGCCGAGGCCGGACACACAGCCCACCCAGCACGCUUGGUAACCGGGAUCCGUGCUUGCGAACGGCGAUUCGGACCCGUUCUUCAGGACGCACCCGCAGGGUGUGAGCCCU
>MSGB1229CS_Mycobacterium_leprae_1e-15_-5_-5
AGCUUGGUGAGCCCUAGGUUUAUCCAGAGAAGGUGUCGAUCUUCCGAUCCGGCACCCUAGUACGGUUCUCGGCAUCCAGGUGCAGUCAUAGCCCCAAUAAUGGCAAAAGCUUUGUGGACUUACGUAAUCCCGAAAACGGGAUGGUCGCAACGGCCUUUAGUUAGGGCUGCAGCCGGAAACGUUGCAAAUAGCCGAGGCCAUCCCGUUAGCACAGAAAUGCACGCGCGGCGCGAAUUCCGUGUUAGCUAAGGGUGUACAGAUGAUUCAGAAUAUCAUCCACUUUAACAUUUCAACAAC
>MSGB1229CS_Mycobacterium_leprae_1e-15_-5_0
AUGGAAGCUUGGUGAGCCCUAGGUUUAUCCAGAGAAGGUGUCGAUCUUCCGAUCCGGCACCCUAGUACGGUUCUCGGCAUCCAGGUGCAGUCAUAGCCCCAAUAAUGGCAAAAGCUUUGUGGACUUACGUAAUCCCGAAAACGGGAUGGUCGCAACGGCCUUUAGUUAGGGCUGCAGCCGGAAACGUUGCAAAUAGCCGAGGCCAUCCCGUUAGCACAGAAAUGCACGCGCGGCGCGAAUUCCGUGUUAGCUAAGGGUGUACAGAUGAUUCAGAAUAUCAUCCACUUUAACAUUUCAACAAC
>MSGB1229CS_Mycobacterium_leprae_1e-15_-5_5
GAGCCAUGGAAGCUUGGUGAGCCCUAGGUUUAUCCAGAGAAGGUGUCGAUCUUCCGAUCCGGCACCCUAGUACGGUUCUCGGCAUCCAGGUGCAGUCAUAGCCCCAAUAAUGGCAAAAGCUUUGUGGACUUACGUAAUCCCGAAAACGGGAUGGUCGCAACGGCCUUUAGUUAGGGCUGCAGCCGGAAACGUUGCAAAUAGCCGAGGCCAUCCCGUUAGCACAGAAAUGCACGCGCGGCGCGAAUUCCGUGUUAGCUAAGGGUGUACAGAUGAUUCAGAAUAUCAUCCACUUUAACAUUUCAACAAC
>MSGB1229CS_Mycobacterium_leprae_1e-15_0_-5
AGCUUGGUGAGCCCUAGGUUUAUCCAGAGAAGGUGUCGAUCUUCCGAUCCGGCACCCUAGUACGGUUCUCGGCAUCCAGGUGCAGUCAUAGCCCCAAUAAUGGCAAAAGCUUUGUGGACUUACGUAAUCCCGAAAACGGGAUGGUCGCAACGGCCUUUAGUUAGGGCUGCAGCCGGAAACGUUGCAAAUAGCCGAGGCCAUCCCGUUAGCACAGAAAUGCACGCGCGGCGCGAAUUCCGUGUUAGCUAAGGGUGUACAGAUGAUUCAGAAUAUCAUCCACUUUAACAUUUCA
>MSGB1229CS_Mycobacterium_leprae_1e-15_0_0
AUGGAAGCUUGGUGAGCCCUAGGUUUAUCCAGAGAAGGUGUCGAUCUUCCGAUCCGGCACCCUAGUACGGUUCUCGGCAUCCAGGUGCAGUCAUAGCCCCAAUAAUGGCAAAAGCUUUGUGGACUUACGUAAUCCCGAAAACGGGAUGGUCGCAACGGCCUUUAGUUAGGGCUGCAGCCGGAAACGUUGCAAAUAGCCGAGGCCAUCCCGUUAGCACAGAAAUGCACGCGCGGCGCGAAUUCCGUGUUAGCUAAGGGUGUACAGAUGAUUCAGAAUAUCAUCCACUUUAACAUUUCA
>MSGB1229CS_Mycobacterium_leprae_1e-15_0_5
GAGCCAUGGAAGCUUGGUGAGCCCUAGGUUUAUCCAGAGAAGGUGUCGAUCUUCCGAUCCGGCACCCUAGUACGGUUCUCGGCAUCCAGGUGCAGUCAUAGCCCCAAUAAUGGCAAAAGCUUUGUGGACUUACGUAAUCCCGAAAACGGGAUGGUCGCAACGGCCUUUAGUUAGGGCUGCAGCCGGAAACGUUGCAAAUAGCCGAGGCCAUCCCGUUAGCACAGAAAUGCACGCGCGGCGCGAAUUCCGUGUUAGCUAAGGGUGUACAGAUGAUUCAGAAUAUCAUCCACUUUAACAUUUCA
>MSGB1229CS_Mycobacterium_leprae_1e-15_5_-5
AGCUUGGUGAGCCCUAGGUUUAUCCAGAGAAGGUGUCGAUCUUCCGAUCCGGCACCCUAGUACGGUUCUCGGCAUCCAGGUGCAGUCAUAGCCCCAAUAAUGGCAAAAGCUUUGUGGACUUACGUAAUCCCGAAAACGGGAUGGUCGCAACGGCCUUUAGUUAGGGCUGCAGCCGGAAACGUUGCAAAUAGCCGAGGCCAUCCCGUUAGCACAGAAAUGCACGCGCGGCGCGAAUUCCGUGUUAGCUAAGGGUGUACAGAUGAUUCAGAAUAUCAUCCACUUUAACA
>MSGB1229CS_Mycobacterium_leprae_1e-15_5_0
AUGGAAGCUUGGUGAGCCCUAGGUUUAUCCAGAGAAGGUGUCGAUCUUCCGAUCCGGCACCCUAGUACGGUUCUCGGCAUCCAGGUGCAGUCAUAGCCCCAAUAAUGGCAAAAGCUUUGUGGACUUACGUAAUCCCGAAAACGGGAUGGUCGCAACGGCCUUUAGUUAGGGCUGCAGCCGGAAACGUUGCAAAUAGCCGAGGCCAUCCCGUUAGCACAGAAAUGCACGCGCGGCGCGAAUUCCGUGUUAGCUAAGGGUGUACAGAUGAUUCAGAAUAUCAUCCACUUUAACA
>MSGB1229CS_Mycobacterium_leprae_1e-15_5_5
GAGCCAUGGAAGCUUGGUGAGCCCUAGGUUUAUCCAGAGAAGGUGUCGAUCUUCCGAUCCGGCACCCUAGUACGGUUCUCGGCAUCCAGGUGCAGUCAUAGCCCCAAUAAUGGCAAAAGCUUUGUGGACUUACGUAAUCCCGAAAACGGGAUGGUCGCAACGGCCUUUAGUUAGGGCUGCAGCCGGAAACGUUGCAAAUAGCCGAGGCCAUCCCGUUAGCACAGAAAUGCACGCGCGGCGCGAAUUCCGUGUUAGCUAAGGGUGUACAGAUGAUUCAGAAUAUCAUCCACUUUAACA
>Gordonia_sp._KTR9,_3e-11_-5_-5
AACUCGGAAGGCCAAGUUCGAUCCGGAAGAGAAGGAACGGACCCCCACGCCGAGCACUUCCCAGCACGGGCGGCAAGCACCCACGCGGAGCACGCCGCAUAUGGCAAAAGUGUUGUGCGCCUGCGACAUCGCAGUCAGGACGACCGACCGCCACACUCGUUGCGCCAUCGCCUUCCUCCCCUGAGGCGCCAGGCCCGGGAGGAACGGCACACAGCUGGCAGCACGUGGACGGUCCGCAAUCCCGACUCGCGGUCAAUCGCCGAGGCGGUAACCACAACCCACCAAGCACGCUUGGUAACUUGA
>Gordonia_sp._KTR9,_3e-11_-5_0
ACGGAAACUCGGAAGGCCAAGUUCGAUCCGGAAGAGAAGGAACGGACCCCCACGCCGAGCACUUCCCAGCACGGGCGGCAAGCACCCACGCGGAGCACGCCGCAUAUGGCAAAAGUGUUGUGCGCCUGCGACAUCGCAGUCAGGACGACCGACCGCCACACUCGUUGCGCCAUCGCCUUCCUCCCCUGAGGCGCCAGGCCCGGGAGGAACGGCACACAGCUGGCAGCACGUGGACGGUCCGCAAUCCCGACUCGCGGUCAAUCGCCGAGGCGGUAACCACAACCCACCAAGCACGCUUGGUAACUUGA
>Gordonia_sp._KTR9,_3e-11_-5_5
UGGUUACGGAAACUCGGAAGGCCAAGUUCGAUCCGGAAGAGAAGGAACGGACCCCCACGCCGAGCACUUCCCAGCACGGGCGGCAAGCACCCACGCGGAGCACGCCGCAUAUGGCAAAAGUGUUGUGCGCCUGCGACAUCGCAGUCAGGACGACCGACCGCCACACUCGUUGCGCCAUCGCCUUCCUCCCCUGAGGCGCCAGGCCCGGGAGGAACGGCACACAGCUGGCAGCACGUGGACGGUCCGCAAUCCCGACUCGCGGUCAAUCGCCGAGGCGGUAACCACAACCCACCAAGCACGCUUGGUAACUUGA
>Gordonia_sp._KTR9,_3e-11_0_-5
AACUCGGAAGGCCAAGUUCGAUCCGGAAGAGAAGGAACGGACCCCCACGCCGAGCACUUCCCAGCACGGGCGGCAAGCACCCACGCGGAGCACGCCGCAUAUGGCAAAAGUGUUGUGCGCCUGCGACAUCGCAGUCAGGACGACCGACCGCCACACUCGUUGCGCCAUCGCCUUCCUCCCCUGAGGCGCCAGGCCCGGGAGGAACGGCACACAGCUGGCAGCACGUGGACGGUCCGCAAUCCCGACUCGCGGUCAAUCGCCGAGGCGGUAACCACAACCCACCAAGCACGCUUGGUAA
>Gordonia_sp._KTR9,_3e-11_0_0
ACGGAAACUCGGAAGGCCAAGUUCGAUCCGGAAGAGAAGGAACGGACCCCCACGCCGAGCACUUCCCAGCACGGGCGGCAAGCACCCACGCGGAGCACGCCGCAUAUGGCAAAAGUGUUGUGCGCCUGCGACAUCGCAGUCAGGACGACCGACCGCCACACUCGUUGCGCCAUCGCCUUCCUCCCCUGAGGCGCCAGGCCCGGGAGGAACGGCACACAGCUGGCAGCACGUGGACGGUCCGCAAUCCCGACUCGCGGUCAAUCGCCGAGGCGGUAACCACAACCCACCAAGCACGCUUGGUAA
>Gordonia_sp._KTR9,_3e-11_0_5
UGGUUACGGAAACUCGGAAGGCCAAGUUCGAUCCGGAAGAGAAGGAACGGACCCCCACGCCGAGCACUUCCCAGCACGGGCGGCAAGCACCCACGCGGAGCACGCCGCAUAUGGCAAAAGUGUUGUGCGCCUGCGACAUCGCAGUCAGGACGACCGACCGCCACACUCGUUGCGCCAUCGCCUUCCUCCCCUGAGGCGCCAGGCCCGGGAGGAACGGCACACAGCUGGCAGCACGUGGACGGUCCGCAAUCCCGACUCGCGGUCAAUCGCCGAGGCGGUAACCACAACCCACCAAGCACGCUUGGUAA
>Gordonia_sp._KTR9,_3e-11_5_-5
AACUCGGAAGGCCAAGUUCGAUCCGGAAGAGAAGGAACGGACCCCCACGCCGAGCACUUCCCAGCACGGGCGGCAAGCACCCACGCGGAGCACGCCGCAUAUGGCAAAAGUGUUGUGCGCCUGCGACAUCGCAGUCAGGACGACCGACCGCCACACUCGUUGCGCCAUCGCCUUCCUCCCCUGAGGCGCCAGGCCCGGGAGGAACGGCACACAGCUGGCAGCACGUGGACGGUCCGCAAUCCCGACUCGCGGUCAAUCGCCGAGGCGGUAACCACAACCCACCAAGCACGCUU
>Gordonia_sp._KTR9,_3e-11_5_0
ACGGAAACUCGGAAGGCCAAGUUCGAUCCGGAAGAGAAGGAACGGACCCCCACGCCGAGCACUUCCCAGCACGGGCGGCAAGCACCCACGCGGAGCACGCCGCAUAUGGCAAAAGUGUUGUGCGCCUGCGACAUCGCAGUCAGGACGACCGACCGCCACACUCGUUGCGCCAUCGCCUUCCUCCCCUGAGGCGCCAGGCCCGGGAGGAACGGCACACAGCUGGCAGCACGUGGACGGUCCGCAAUCCCGACUCGCGGUCAAUCGCCGAGGCGGUAACCACAACCCACCAAGCACGCUU
>Gordonia_sp._KTR9,_3e-11_5_5
UGGUUACGGAAACUCGGAAGGCCAAGUUCGAUCCGGAAGAGAAGGAACGGACCCCCACGCCGAGCACUUCCCAGCACGGGCGGCAAGCACCCACGCGGAGCACGCCGCAUAUGGCAAAAGUGUUGUGCGCCUGCGACAUCGCAGUCAGGACGACCGACCGCCACACUCGUUGCGCCAUCGCCUUCCUCCCCUGAGGCGCCAGGCCCGGGAGGAACGGCACACAGCUGGCAGCACGUGGACGGUCCGCAAUCCCGACUCGCGGUCAAUCGCCGAGGCGGUAACCACAACCCACCAAGCACGCUU
>Gordonia_sp._KTR9,_0.011_-5_-5
AGCACGGGCGGCAAGCACCCACGCGGAGCACGCCGCAUAUGGCAAAAGUGUUGUGCGCCUGCGACAUCGCAGUCAGGACGACCGACCGCCACACUCGUUGCGCCAUCGCCUUCCUCCCCUGAGGCGCCAGGCCCGGGAGGAACGGCACACAGCUGGCAGCACGUGGACGGUCCGCAAUCCCGACUCGCGGUCAAUCGCCGAGGCGGUAACCACAACCCACCAAGCACGCUUGGUAACUUGAGUCCGUGCUACGCGGGCGGCAACCGCGUCGUUUACGACGCCGGCGGCCGCCCGCAGCGCUG
>Gordonia_sp._KTR9,_0.011_-5_0
UUCCCAGCACGGGCGGCAAGCACCCACGCGGAGCACGCCGCAUAUGGCAAAAGUGUUGUGCGCCUGCGACAUCGCAGUCAGGACGACCGACCGCCACACUCGUUGCGCCAUCGCCUUCCUCCCCUGAGGCGCCAGGCCCGGGAGGAACGGCACACAGCUGGCAGCACGUGGACGGUCCGCAAUCCCGACUCGCGGUCAAUCGCCGAGGCGGUAACCACAACCCACCAAGCACGCUUGGUAACUUGAGUCCGUGCUACGCGGGCGGCAACCGCGUCGUUUACGACGCCGGCGGCCGCCCGCAGCGCUG
>Gordonia_sp._KTR9,_0.011_-5_5
AGCACUUCCCAGCACGGGCGGCAAGCACCCACGCGGAGCACGCCGCAUAUGGCAAAAGUGUUGUGCGCCUGCGACAUCGCAGUCAGGACGACCGACCGCCACACUCGUUGCGCCAUCGCCUUCCUCCCCUGAGGCGCCAGGCCCGGGAGGAACGGCACACAGCUGGCAGCACGUGGACGGUCCGCAAUCCCGACUCGCGGUCAAUCGCCGAGGCGGUAACCACAACCCACCAAGCACGCUUGGUAACUUGAGUCCGUGCUACGCGGGCGGCAACCGCGUCGUUUACGACGCCGGCGGCCGCCCGCAGCGCUG
>Gordonia_sp._KTR9,_0.011_0_-5
AGCACGGGCGGCAAGCACCCACGCGGAGCACGCCGCAUAUGGCAAAAGUGUUGUGCGCCUGCGACAUCGCAGUCAGGACGACCGACCGCCACACUCGUUGCGCCAUCGCCUUCCUCCCCUGAGGCGCCAGGCCCGGGAGGAACGGCACACAGCUGGCAGCACGUGGACGGUCCGCAAUCCCGACUCGCGGUCAAUCGCCGAGGCGGUAACCACAACCCACCAAGCACGCUUGGUAACUUGAGUCCGUGCUACGCGGGCGGCAACCGCGUCGUUUACGACGCCGGCGGCCGCCCGCAG
>Gordonia_sp._KTR9,_0.011_0_0
UUCCCAGCACGGGCGGCAAGCACCCACGCGGAGCACGCCGCAUAUGGCAAAAGUGUUGUGCGCCUGCGACAUCGCAGUCAGGACGACCGACCGCCACACUCGUUGCGCCAUCGCCUUCCUCCCCUGAGGCGCCAGGCCCGGGAGGAACGGCACACAGCUGGCAGCACGUGGACGGUCCGCAAUCCCGACUCGCGGUCAAUCGCCGAGGCGGUAACCACAACCCACCAAGCACGCUUGGUAACUUGAGUCCGUGCUACGCGGGCGGCAACCGCGUCGUUUACGACGCCGGCGGCCGCCCGCAG
>Gordonia_sp._KTR9,_0.011_0_5
AGCACUUCCCAGCACGGGCGGCAAGCACCCACGCGGAGCACGCCGCAUAUGGCAAAAGUGUUGUGCGCCUGCGACAUCGCAGUCAGGACGACCGACCGCCACACUCGUUGCGCCAUCGCCUUCCUCCCCUGAGGCGCCAGGCCCGGGAGGAACGGCACACAGCUGGCAGCACGUGGACGGUCCGCAAUCCCGACUCGCGGUCAAUCGCCGAGGCGGUAACCACAACCCACCAAGCACGCUUGGUAACUUGAGUCCGUGCUACGCGGGCGGCAACCGCGUCGUUUACGACGCCGGCGGCCGCCCGCAG
>Gordonia_sp._KTR9,_0.011_5_-5
AGCACGGGCGGCAAGCACCCACGCGGAGCACGCCGCAUAUGGCAAAAGUGUUGUGCGCCUGCGACAUCGCAGUCAGGACGACCGACCGCCACACUCGUUGCGCCAUCGCCUUCCUCCCCUGAGGCGCCAGGCCCGGGAGGAACGGCACACAGCUGGCAGCACGUGGACGGUCCGCAAUCCCGACUCGCGGUCAAUCGCCGAGGCGGUAACCACAACCCACCAAGCACGCUUGGUAACUUGAGUCCGUGCUACGCGGGCGGCAACCGCGUCGUUUACGACGCCGGCGGCCGCC
>Gordonia_sp._KTR9,_0.011_5_0
UUCCCAGCACGGGCGGCAAGCACCCACGCGGAGCACGCCGCAUAUGGCAAAAGUGUUGUGCGCCUGCGACAUCGCAGUCAGGACGACCGACCGCCACACUCGUUGCGCCAUCGCCUUCCUCCCCUGAGGCGCCAGGCCCGGGAGGAACGGCACACAGCUGGCAGCACGUGGACGGUCCGCAAUCCCGACUCGCGGUCAAUCGCCGAGGCGGUAACCACAACCCACCAAGCACGCUUGGUAACUUGAGUCCGUGCUACGCGGGCGGCAACCGCGUCGUUUACGACGCCGGCGGCCGCC
>Gordonia_sp._KTR9,_0.011_5_5
AGCACUUCCCAGCACGGGCGGCAAGCACCCACGCGGAGCACGCCGCAUAUGGCAAAAGUGUUGUGCGCCUGCGACAUCGCAGUCAGGACGACCGACCGCCACACUCGUUGCGCCAUCGCCUUCCUCCCCUGAGGCGCCAGGCCCGGGAGGAACGGCACACAGCUGGCAGCACGUGGACGGUCCGCAAUCCCGACUCGCGGUCAAUCGCCGAGGCGGUAACCACAACCCACCAAGCACGCUUGGUAACUUGAGUCCGUGCUACGCGGGCGGCAACCGCGUCGUUUACGACGCCGGCGGCCGCC
>Gordonia_sp._KTR9,_0.029_-5_-5
ACGCAGGCGAUGCGCCGCGCGCAGCAUGCGCAACUCCUCGAUCAGCAACGGAAGACCCCUGAGGCACAACGCGAUCGCCACCGCCCACUCGUCGACGGGCAGCCGGAGCCACCGCAGCGGGCGCAUCAGCCGCGCCAGCGCGGGCGCCACAUCUGCCAUCGGGGUGGUCCAGAUGACGAGGAUCGAACUGGCGACGAGGACGAGGGCAAGCGUGAUCGCACGCAGGAACACCAGGGCACCGGGAAUGCCGGCGAACGACACAUUGAACGCGACGCCGAUCCCGAUCAGUCCCCAGAAC
>Gordonia_sp._KTR9,_0.029_-5_0
GUGGGACGCAGGCGAUGCGCCGCGCGCAGCAUGCGCAACUCCUCGAUCAGCAACGGAAGACCCCUGAGGCACAACGCGAUCGCCACCGCCCACUCGUCGACGGGCAGCCGGAGCCACCGCAGCGGGCGCAUCAGCCGCGCCAGCGCGGGCGCCACAUCUGCCAUCGGGGUGGUCCAGAUGACGAGGAUCGAACUGGCGACGAGGACGAGGGCAAGCGUGAUCGCACGCAGGAACACCAGGGCACCGGGAAUGCCGGCGAACGACACAUUGAACGCGACGCCGAUCCCGAUCAGUCCCCAGAAC
>Gordonia_sp._KTR9,_0.029_-5_5
UGGUGGUGGGACGCAGGCGAUGCGCCGCGCGCAGCAUGCGCAACUCCUCGAUCAGCAACGGAAGACCCCUGAGGCACAACGCGAUCGCCACCGCCCACUCGUCGACGGGCAGCCGGAGCCACCGCAGCGGGCGCAUCAGCCGCGCCAGCGCGGGCGCCACAUCUGCCAUCGGGGUGGUCCAGAUGACGAGGAUCGAACUGGCGACGAGGACGAGGGCAAGCGUGAUCGCACGCAGGAACACCAGGGCACCGGGAAUGCCGGCGAACGACACAUUGAACGCGACGCCGAUCCCGAUCAGUCCCCAGAAC
>Gordonia_sp._KTR9,_0.029_0_-5
ACGCAGGCGAUGCGCCGCGCGCAGCAUGCGCAACUCCUCGAUCAGCAACGGAAGACCCCUGAGGCACAACGCGAUCGCCACCGCCCACUCGUCGACGGGCAGCCGGAGCCACCGCAGCGGGCGCAUCAGCCGCGCCAGCGCGGGCGCCACAUCUGCCAUCGGGGUGGUCCAGAUGACGAGGAUCGAACUGGCGACGAGGACGAGGGCAAGCGUGAUCGCACGCAGGAACACCAGGGCACCGGGAAUGCCGGCGAACGACACAUUGAACGCGACGCCGAUCCCGAUCAGUCCCC
>Gordonia_sp._KTR9,_0.029_0_0
GUGGGACGCAGGCGAUGCGCCGCGCGCAGCAUGCGCAACUCCUCGAUCAGCAACGGAAGACCCCUGAGGCACAACGCGAUCGCCACCGCCCACUCGUCGACGGGCAGCCGGAGCCACCGCAGCGGGCGCAUCAGCCGCGCCAGCGCGGGCGCCACAUCUGCCAUCGGGGUGGUCCAGAUGACGAGGAUCGAACUGGCGACGAGGACGAGGGCAAGCGUGAUCGCACGCAGGAACACCAGGGCACCGGGAAUGCCGGCGAACGACACAUUGAACGCGACGCCGAUCCCGAUCAGUCCCC
>Gordonia_sp._KTR9,_0.029_0_5
UGGUGGUGGGACGCAGGCGAUGCGCCGCGCGCAGCAUGCGCAACUCCUCGAUCAGCAACGGAAGACCCCUGAGGCACAACGCGAUCGCCACCGCCCACUCGUCGACGGGCAGCCGGAGCCACCGCAGCGGGCGCAUCAGCCGCGCCAGCGCGGGCGCCACAUCUGCCAUCGGGGUGGUCCAGAUGACGAGGAUCGAACUGGCGACGAGGACGAGGGCAAGCGUGAUCGCACGCAGGAACACCAGGGCACCGGGAAUGCCGGCGAACGACACAUUGAACGCGACGCCGAUCCCGAUCAGUCCCC
>Gordonia_sp._KTR9,_0.029_5_-5
ACGCAGGCGAUGCGCCGCGCGCAGCAUGCGCAACUCCUCGAUCAGCAACGGAAGACCCCUGAGGCACAACGCGAUCGCCACCGCCCACUCGUCGACGGGCAGCCGGAGCCACCGCAGCGGGCGCAUCAGCCGCGCCAGCGCGGGCGCCACAUCUGCCAUCGGGGUGGUCCAGAUGACGAGGAUCGAACUGGCGACGAGGACGAGGGCAAGCGUGAUCGCACGCAGGAACACCAGGGCACCGGGAAUGCCGGCGAACGACACAUUGAACGCGACGCCGAUCCCGAUCAG
>Gordonia_sp._KTR9,_0.029_5_0
GUGGGACGCAGGCGAUGCGCCGCGCGCAGCAUGCGCAACUCCUCGAUCAGCAACGGAAGACCCCUGAGGCACAACGCGAUCGCCACCGCCCACUCGUCGACGGGCAGCCGGAGCCACCGCAGCGGGCGCAUCAGCCGCGCCAGCGCGGGCGCCACAUCUGCCAUCGGGGUGGUCCAGAUGACGAGGAUCGAACUGGCGACGAGGACGAGGGCAAGCGUGAUCGCACGCAGGAACACCAGGGCACCGGGAAUGCCGGCGAACGACACAUUGAACGCGACGCCGAUCCCGAUCAG
>Gordonia_sp._KTR9,_0.029_5_5
UGGUGGUGGGACGCAGGCGAUGCGCCGCGCGCAGCAUGCGCAACUCCUCGAUCAGCAACGGAAGACCCCUGAGGCACAACGCGAUCGCCACCGCCCACUCGUCGACGGGCAGCCGGAGCCACCGCAGCGGGCGCAUCAGCCGCGCCAGCGCGGGCGCCACAUCUGCCAUCGGGGUGGUCCAGAUGACGAGGAUCGAACUGGCGACGAGGACGAGGGCAAGCGUGAUCGCACGCAGGAACACCAGGGCACCGGGAAUGCCGGCGAACGACACAUUGAACGCGACGCCGAUCCCGAUCAG
>Gordonia_bronchialis_DSM_5e-10_-5_-5
AUCUCGGAAGGCAAAGUUCGACCCGGAAGAGAAGGAUCGAACCCCCACGCCGAGCACUUCCCAGCACGGGCGGCAAGUACCCACGCGGAGCGCGCCGCAUAGAGGCAAAAGCGUUGUGCGCCUGCGACAUUGCGGUCAGAGAACAGUCGAUCACCAGGUAGCGCCCAUGGGAUAUCCACUGGCGGAGCGAGUUCCCCGGAACCAGCCCAGCGGAGAAACCCCAGAGGCCCUUCGAGGCCAUUCGACACGGCAGCAUCGGUGACCGACACCGGGACCUGGCUCGUAAUCCCUCGCCGAGGCGACA
>Gordonia_bronchialis_DSM_5e-10_-5_0
ACGGAAUCUCGGAAGGCAAAGUUCGACCCGGAAGAGAAGGAUCGAACCCCCACGCCGAGCACUUCCCAGCACGGGCGGCAAGUACCCACGCGGAGCGCGCCGCAUAGAGGCAAAAGCGUUGUGCGCCUGCGACAUUGCGGUCAGAGAACAGUCGAUCACCAGGUAGCGCCCAUGGGAUAUCCACUGGCGGAGCGAGUUCCCCGGAACCAGCCCAGCGGAGAAACCCCAGAGGCCCUUCGAGGCCAUUCGACACGGCAGCAUCGGUGACCGACACCGGGACCUGGCUCGUAAUCCCUCGCCGAGGCGACA
>Gordonia_bronchialis_DSM_5e-10_-5_5
GGGUUACGGAAUCUCGGAAGGCAAAGUUCGACCCGGAAGAGAAGGAUCGAACCCCCACGCCGAGCACUUCCCAGCACGGGCGGCAAGUACCCACGCGGAGCGCGCCGCAUAGAGGCAAAAGCGUUGUGCGCCUGCGACAUUGCGGUCAGAGAACAGUCGAUCACCAGGUAGCGCCCAUGGGAUAUCCACUGGCGGAGCGAGUUCCCCGGAACCAGCCCAGCGGAGAAACCCCAGAGGCCCUUCGAGGCCAUUCGACACGGCAGCAUCGGUGACCGACACCGGGACCUGGCUCGUAAUCCCUCGCCGAGGCGACA
>Gordonia_bronchialis_DSM_5e-10_0_-5
AUCUCGGAAGGCAAAGUUCGACCCGGAAGAGAAGGAUCGAACCCCCACGCCGAGCACUUCCCAGCACGGGCGGCAAGUACCCACGCGGAGCGCGCCGCAUAGAGGCAAAAGCGUUGUGCGCCUGCGACAUUGCGGUCAGAGAACAGUCGAUCACCAGGUAGCGCCCAUGGGAUAUCCACUGGCGGAGCGAGUUCCCCGGAACCAGCCCAGCGGAGAAACCCCAGAGGCCCUUCGAGGCCAUUCGACACGGCAGCAUCGGUGACCGACACCGGGACCUGGCUCGUAAUCCCUCGCCGAGG
>Gordonia_bronchialis_DSM_5e-10_0_0
ACGGAAUCUCGGAAGGCAAAGUUCGACCCGGAAGAGAAGGAUCGAACCCCCACGCCGAGCACUUCCCAGCACGGGCGGCAAGUACCCACGCGGAGCGCGCCGCAUAGAGGCAAAAGCGUUGUGCGCCUGCGACAUUGCGGUCAGAGAACAGUCGAUCACCAGGUAGCGCCCAUGGGAUAUCCACUGGCGGAGCGAGUUCCCCGGAACCAGCCCAGCGGAGAAACCCCAGAGGCCCUUCGAGGCCAUUCGACACGGCAGCAUCGGUGACCGACACCGGGACCUGGCUCGUAAUCCCUCGCCGAGG
>Gordonia_bronchialis_DSM_5e-10_0_5
GGGUUACGGAAUCUCGGAAGGCAAAGUUCGACCCGGAAGAGAAGGAUCGAACCCCCACGCCGAGCACUUCCCAGCACGGGCGGCAAGUACCCACGCGGAGCGCGCCGCAUAGAGGCAAAAGCGUUGUGCGCCUGCGACAUUGCGGUCAGAGAACAGUCGAUCACCAGGUAGCGCCCAUGGGAUAUCCACUGGCGGAGCGAGUUCCCCGGAACCAGCCCAGCGGAGAAACCCCAGAGGCCCUUCGAGGCCAUUCGACACGGCAGCAUCGGUGACCGACACCGGGACCUGGCUCGUAAUCCCUCGCCGAGG
>Gordonia_bronchialis_DSM_5e-10_5_-5
AUCUCGGAAGGCAAAGUUCGACCCGGAAGAGAAGGAUCGAACCCCCACGCCGAGCACUUCCCAGCACGGGCGGCAAGUACCCACGCGGAGCGCGCCGCAUAGAGGCAAAAGCGUUGUGCGCCUGCGACAUUGCGGUCAGAGAACAGUCGAUCACCAGGUAGCGCCCAUGGGAUAUCCACUGGCGGAGCGAGUUCCCCGGAACCAGCCCAGCGGAGAAACCCCAGAGGCCCUUCGAGGCCAUUCGACACGGCAGCAUCGGUGACCGACACCGGGACCUGGCUCGUAAUCCCUCGC
>Gordonia_bronchialis_DSM_5e-10_5_0
ACGGAAUCUCGGAAGGCAAAGUUCGACCCGGAAGAGAAGGAUCGAACCCCCACGCCGAGCACUUCCCAGCACGGGCGGCAAGUACCCACGCGGAGCGCGCCGCAUAGAGGCAAAAGCGUUGUGCGCCUGCGACAUUGCGGUCAGAGAACAGUCGAUCACCAGGUAGCGCCCAUGGGAUAUCCACUGGCGGAGCGAGUUCCCCGGAACCAGCCCAGCGGAGAAACCCCAGAGGCCCUUCGAGGCCAUUCGACACGGCAGCAUCGGUGACCGACACCGGGACCUGGCUCGUAAUCCCUCGC
>Gordonia_bronchialis_DSM_5e-10_5_5
GGGUUACGGAAUCUCGGAAGGCAAAGUUCGACCCGGAAGAGAAGGAUCGAACCCCCACGCCGAGCACUUCCCAGCACGGGCGGCAAGUACCCACGCGGAGCGCGCCGCAUAGAGGCAAAAGCGUUGUGCGCCUGCGACAUUGCGGUCAGAGAACAGUCGAUCACCAGGUAGCGCCCAUGGGAUAUCCACUGGCGGAGCGAGUUCCCCGGAACCAGCCCAGCGGAGAAACCCCAGAGGCCCUUCGAGGCCAUUCGACACGGCAGCAUCGGUGACCGACACCGGGACCUGGCUCGUAAUCCCUCGC
>Gordonia_bronchialis_DSM_1e-05_-5_-5
GCAUAGAGGCAAAAGCGUUGUGCGCCUGCGACAUUGCGGUCAGAGAACAGUCGAUCACCAGGUAGCGCCCAUGGGAUAUCCACUGGCGGAGCGAGUUCCCCGGAACCAGCCCAGCGGAGAAACCCCAGAGGCCCUUCGAGGCCAUUCGACACGGCAGCAUCGGUGACCGACACCGGGACCUGGCUCGUAAUCCCUCGCCGAGGCGACAAACACAACCCACCUUGCACGCUUGGUAACUUGGGUCCGUGCUUACGCGGGCGGCAACCUGGCCGGUACAACCGGCAGGGAGGCCGCCCGCGGUGCUGUCCGGGG
>Gordonia_bronchialis_DSM_1e-05_-5_0
GCGCCGCAUAGAGGCAAAAGCGUUGUGCGCCUGCGACAUUGCGGUCAGAGAACAGUCGAUCACCAGGUAGCGCCCAUGGGAUAUCCACUGGCGGAGCGAGUUCCCCGGAACCAGCCCAGCGGAGAAACCCCAGAGGCCCUUCGAGGCCAUUCGACACGGCAGCAUCGGUGACCGACACCGGGACCUGGCUCGUAAUCCCUCGCCGAGGCGACAAACACAACCCACCUUGCACGCUUGGUAACUUGGGUCCGUGCUUACGCGGGCGGCAACCUGGCCGGUACAACCGGCAGGGAGGCCGCCCGCGGUGCUGUCCGGGG
>Gordonia_bronchialis_DSM_1e-05_-5_5
GGAGCGCGCCGCAUAGAGGCAAAAGCGUUGUGCGCCUGCGACAUUGCGGUCAGAGAACAGUCGAUCACCAGGUAGCGCCCAUGGGAUAUCCACUGGCGGAGCGAGUUCCCCGGAACCAGCCCAGCGGAGAAACCCCAGAGGCCCUUCGAGGCCAUUCGACACGGCAGCAUCGGUGACCGACACCGGGACCUGGCUCGUAAUCCCUCGCCGAGGCGACAAACACAACCCACCUUGCACGCUUGGUAACUUGGGUCCGUGCUUACGCGGGCGGCAACCUGGCCGGUACAACCGGCAGGGAGGCCGCCCGCGGUGCUGUCCGGGG
>Gordonia_bronchialis_DSM_1e-05_0_-5
GCAUAGAGGCAAAAGCGUUGUGCGCCUGCGACAUUGCGGUCAGAGAACAGUCGAUCACCAGGUAGCGCCCAUGGGAUAUCCACUGGCGGAGCGAGUUCCCCGGAACCAGCCCAGCGGAGAAACCCCAGAGGCCCUUCGAGGCCAUUCGACACGGCAGCAUCGGUGACCGACACCGGGACCUGGCUCGUAAUCCCUCGCCGAGGCGACAAACACAACCCACCUUGCACGCUUGGUAACUUGGGUCCGUGCUUACGCGGGCGGCAACCUGGCCGGUACAACCGGCAGGGAGGCCGCCCGCGGUGCUGUC
>Gordonia_bronchialis_DSM_1e-05_0_0
GCGCCGCAUAGAGGCAAAAGCGUUGUGCGCCUGCGACAUUGCGGUCAGAGAACAGUCGAUCACCAGGUAGCGCCCAUGGGAUAUCCACUGGCGGAGCGAGUUCCCCGGAACCAGCCCAGCGGAGAAACCCCAGAGGCCCUUCGAGGCCAUUCGACACGGCAGCAUCGGUGACCGACACCGGGACCUGGCUCGUAAUCCCUCGCCGAGGCGACAAACACAACCCACCUUGCACGCUUGGUAACUUGGGUCCGUGCUUACGCGGGCGGCAACCUGGCCGGUACAACCGGCAGGGAGGCCGCCCGCGGUGCUGUC
>Gordonia_bronchialis_DSM_1e-05_0_5
GGAGCGCGCCGCAUAGAGGCAAAAGCGUUGUGCGCCUGCGACAUUGCGGUCAGAGAACAGUCGAUCACCAGGUAGCGCCCAUGGGAUAUCCACUGGCGGAGCGAGUUCCCCGGAACCAGCCCAGCGGAGAAACCCCAGAGGCCCUUCGAGGCCAUUCGACACGGCAGCAUCGGUGACCGACACCGGGACCUGGCUCGUAAUCCCUCGCCGAGGCGACAAACACAACCCACCUUGCACGCUUGGUAACUUGGGUCCGUGCUUACGCGGGCGGCAACCUGGCCGGUACAACCGGCAGGGAGGCCGCCCGCGGUGCUGUC
>Gordonia_bronchialis_DSM_1e-05_5_-5
GCAUAGAGGCAAAAGCGUUGUGCGCCUGCGACAUUGCGGUCAGAGAACAGUCGAUCACCAGGUAGCGCCCAUGGGAUAUCCACUGGCGGAGCGAGUUCCCCGGAACCAGCCCAGCGGAGAAACCCCAGAGGCCCUUCGAGGCCAUUCGACACGGCAGCAUCGGUGACCGACACCGGGACCUGGCUCGUAAUCCCUCGCCGAGGCGACAAACACAACCCACCUUGCACGCUUGGUAACUUGGGUCCGUGCUUACGCGGGCGGCAACCUGGCCGGUACAACCGGCAGGGAGGCCGCCCGCGGUG
>Gordonia_bronchialis_DSM_1e-05_5_0
GCGCCGCAUAGAGGCAAAAGCGUUGUGCGCCUGCGACAUUGCGGUCAGAGAACAGUCGAUCACCAGGUAGCGCCCAUGGGAUAUCCACUGGCGGAGCGAGUUCCCCGGAACCAGCCCAGCGGAGAAACCCCAGAGGCCCUUCGAGGCCAUUCGACACGGCAGCAUCGGUGACCGACACCGGGACCUGGCUCGUAAUCCCUCGCCGAGGCGACAAACACAACCCACCUUGCACGCUUGGUAACUUGGGUCCGUGCUUACGCGGGCGGCAACCUGGCCGGUACAACCGGCAGGGAGGCCGCCCGCGGUG
>Gordonia_bronchialis_DSM_1e-05_5_5
GGAGCGCGCCGCAUAGAGGCAAAAGCGUUGUGCGCCUGCGACAUUGCGGUCAGAGAACAGUCGAUCACCAGGUAGCGCCCAUGGGAUAUCCACUGGCGGAGCGAGUUCCCCGGAACCAGCCCAGCGGAGAAACCCCAGAGGCCCUUCGAGGCCAUUCGACACGGCAGCAUCGGUGACCGACACCGGGACCUGGCUCGUAAUCCCUCGCCGAGGCGACAAACACAACCCACCUUGCACGCUUGGUAACUUGGGUCCGUGCUUACGCGGGCGGCAACCUGGCCGGUACAACCGGCAGGGAGGCCGCCCGCGGUG
>Gordonia_sp._QH-11,_2e-07_-5_-5
ACCCCGGACGGCAAAGCUUCUACCGGAAGAGAAGGCAGAAGCCCCCGGAUCGGCAAGUUCCCAGCACGGGCGGUAAGCAUCCCACGCGGAGCGCGCCGCAUUGGCAGAAGCGUUGUGCGCUUGCGAUAUUGGGGACAUUAUUCGUUCCUCGCGUUGGUCUUCGAUCAACCUUCGAGCAACGGGCAGAUGUCCGCUUUCCCUCGCCUAGGCGAUCACACAACCCACAUAUGCACGCAUUGGUCGUUUACGUCCGUGCUUGCGGGCGGCAACCCACACCGGAAUUCCGGCAGGGAGGCCGCCCGCAUAUAUGUGUGCCC
>Gordonia_sp._QH-11,_2e-07_-5_0
ACGGAACCCCGGACGGCAAAGCUUCUACCGGAAGAGAAGGCAGAAGCCCCCGGAUCGGCAAGUUCCCAGCACGGGCGGUAAGCAUCCCACGCGGAGCGCGCCGCAUUGGCAGAAGCGUUGUGCGCUUGCGAUAUUGGGGACAUUAUUCGUUCCUCGCGUUGGUCUUCGAUCAACCUUCGAGCAACGGGCAGAUGUCCGCUUUCCCUCGCCUAGGCGAUCACACAACCCACAUAUGCACGCAUUGGUCGUUUACGUCCGUGCUUGCGGGCGGCAACCCACACCGGAAUUCCGGCAGGGAGGCCGCCCGCAUAUAUGUGUGCCC
>Gordonia_sp._QH-11,_2e-07_-5_5
GAGUUACGGAACCCCGGACGGCAAAGCUUCUACCGGAAGAGAAGGCAGAAGCCCCCGGAUCGGCAAGUUCCCAGCACGGGCGGUAAGCAUCCCACGCGGAGCGCGCCGCAUUGGCAGAAGCGUUGUGCGCUUGCGAUAUUGGGGACAUUAUUCGUUCCUCGCGUUGGUCUUCGAUCAACCUUCGAGCAACGGGCAGAUGUCCGCUUUCCCUCGCCUAGGCGAUCACACAACCCACAUAUGCACGCAUUGGUCGUUUACGUCCGUGCUUGCGGGCGGCAACCCACACCGGAAUUCCGGCAGGGAGGCCGCCCGCAUAUAUGUGUGCCC
>Gordonia_sp._QH-11,_2e-07_0_-5
ACCCCGGACGGCAAAGCUUCUACCGGAAGAGAAGGCAGAAGCCCCCGGAUCGGCAAGUUCCCAGCACGGGCGGUAAGCAUCCCACGCGGAGCGCGCCGCAUUGGCAGAAGCGUUGUGCGCUUGCGAUAUUGGGGACAUUAUUCGUUCCUCGCGUUGGUCUUCGAUCAACCUUCGAGCAACGGGCAGAUGUCCGCUUUCCCUCGCCUAGGCGAUCACACAACCCACAUAUGCACGCAUUGGUCGUUUACGUCCGUGCUUGCGGGCGGCAACCCACACCGGAAUUCCGGCAGGGAGGCCGCCCGCAUAUAUGUG
>Gordonia_sp._QH-11,_2e-07_0_0
ACGGAACCCCGGACGGCAAAGCUUCUACCGGAAGAGAAGGCAGAAGCCCCCGGAUCGGCAAGUUCCCAGCACGGGCGGUAAGCAUCCCACGCGGAGCGCGCCGCAUUGGCAGAAGCGUUGUGCGCUUGCGAUAUUGGGGACAUUAUUCGUUCCUCGCGUUGGUCUUCGAUCAACCUUCGAGCAACGGGCAGAUGUCCGCUUUCCCUCGCCUAGGCGAUCACACAACCCACAUAUGCACGCAUUGGUCGUUUACGUCCGUGCUUGCGGGCGGCAACCCACACCGGAAUUCCGGCAGGGAGGCCGCCCGCAUAUAUGUG
>Gordonia_sp._QH-11,_2e-07_0_5
GAGUUACGGAACCCCGGACGGCAAAGCUUCUACCGGAAGAGAAGGCAGAAGCCCCCGGAUCGGCAAGUUCCCAGCACGGGCGGUAAGCAUCCCACGCGGAGCGCGCCGCAUUGGCAGAAGCGUUGUGCGCUUGCGAUAUUGGGGACAUUAUUCGUUCCUCGCGUUGGUCUUCGAUCAACCUUCGAGCAACGGGCAGAUGUCCGCUUUCCCUCGCCUAGGCGAUCACACAACCCACAUAUGCACGCAUUGGUCGUUUACGUCCGUGCUUGCGGGCGGCAACCCACACCGGAAUUCCGGCAGGGAGGCCGCCCGCAUAUAUGUG
>Gordonia_sp._QH-11,_2e-07_5_-5
ACCCCGGACGGCAAAGCUUCUACCGGAAGAGAAGGCAGAAGCCCCCGGAUCGGCAAGUUCCCAGCACGGGCGGUAAGCAUCCCACGCGGAGCGCGCCGCAUUGGCAGAAGCGUUGUGCGCUUGCGAUAUUGGGGACAUUAUUCGUUCCUCGCGUUGGUCUUCGAUCAACCUUCGAGCAACGGGCAGAUGUCCGCUUUCCCUCGCCUAGGCGAUCACACAACCCACAUAUGCACGCAUUGGUCGUUUACGUCCGUGCUUGCGGGCGGCAACCCACACCGGAAUUCCGGCAGGGAGGCCGCCCGCAUAU
>Gordonia_sp._QH-11,_2e-07_5_0
ACGGAACCCCGGACGGCAAAGCUUCUACCGGAAGAGAAGGCAGAAGCCCCCGGAUCGGCAAGUUCCCAGCACGGGCGGUAAGCAUCCCACGCGGAGCGCGCCGCAUUGGCAGAAGCGUUGUGCGCUUGCGAUAUUGGGGACAUUAUUCGUUCCUCGCGUUGGUCUUCGAUCAACCUUCGAGCAACGGGCAGAUGUCCGCUUUCCCUCGCCUAGGCGAUCACACAACCCACAUAUGCACGCAUUGGUCGUUUACGUCCGUGCUUGCGGGCGGCAACCCACACCGGAAUUCCGGCAGGGAGGCCGCCCGCAUAU
>Gordonia_sp._QH-11,_2e-07_5_5
GAGUUACGGAACCCCGGACGGCAAAGCUUCUACCGGAAGAGAAGGCAGAAGCCCCCGGAUCGGCAAGUUCCCAGCACGGGCGGUAAGCAUCCCACGCGGAGCGCGCCGCAUUGGCAGAAGCGUUGUGCGCUUGCGAUAUUGGGGACAUUAUUCGUUCCUCGCGUUGGUCUUCGAUCAACCUUCGAGCAACGGGCAGAUGUCCGCUUUCCCUCGCCUAGGCGAUCACACAACCCACAUAUGCACGCAUUGGUCGUUUACGUCCGUGCUUGCGGGCGGCAACCCACACCGGAAUUCCGGCAGGGAGGCCGCCCGCAUAU
>Gordonia_polyisoprenivorans_VH2,_1e-06_-5_-5
AUCUCGGAAGGCAAAGUUCGCCCCGGAAGAGAAGGAGCGGGCCCCCAUUCCGAGCACUUCCCAGCACGAGCGGCAAGUACCCACGCGGAGCGCGCCGCAUAAGGCACAAGUGUUGUGCGCCUGCGACAUCGCGGCCAUGUGAACGGCUACCCUCGACGGCAGCGCCCCGACCCUCGGACAGCGCCGACGACAUCAUUGAUGGCGUCGUGAUGGGACGAGAUUGGCAGCGCCGGAACGGUAUUCGGACAGAUGCCCGUGGUCAAUCGCCGAGGCGGUAACCACAACCCACCAAGCACGCUUGGU
>Gordonia_polyisoprenivorans_VH2,_1e-06_-5_0
ACGGAAUCUCGGAAGGCAAAGUUCGCCCCGGAAGAGAAGGAGCGGGCCCCCAUUCCGAGCACUUCCCAGCACGAGCGGCAAGUACCCACGCGGAGCGCGCCGCAUAAGGCACAAGUGUUGUGCGCCUGCGACAUCGCGGCCAUGUGAACGGCUACCCUCGACGGCAGCGCCCCGACCCUCGGACAGCGCCGACGACAUCAUUGAUGGCGUCGUGAUGGGACGAGAUUGGCAGCGCCGGAACGGUAUUCGGACAGAUGCCCGUGGUCAAUCGCCGAGGCGGUAACCACAACCCACCAAGCACGCUUGGU
>Gordonia_polyisoprenivorans_VH2,_1e-06_-5_5
GUCAUACGGAAUCUCGGAAGGCAAAGUUCGCCCCGGAAGAGAAGGAGCGGGCCCCCAUUCCGAGCACUUCCCAGCACGAGCGGCAAGUACCCACGCGGAGCGCGCCGCAUAAGGCACAAGUGUUGUGCGCCUGCGACAUCGCGGCCAUGUGAACGGCUACCCUCGACGGCAGCGCCCCGACCCUCGGACAGCGCCGACGACAUCAUUGAUGGCGUCGUGAUGGGACGAGAUUGGCAGCGCCGGAACGGUAUUCGGACAGAUGCCCGUGGUCAAUCGCCGAGGCGGUAACCACAACCCACCAAGCACGCUUGGU
>Gordonia_polyisoprenivorans_VH2,_1e-06_0_-5
AUCUCGGAAGGCAAAGUUCGCCCCGGAAGAGAAGGAGCGGGCCCCCAUUCCGAGCACUUCCCAGCACGAGCGGCAAGUACCCACGCGGAGCGCGCCGCAUAAGGCACAAGUGUUGUGCGCCUGCGACAUCGCGGCCAUGUGAACGGCUACCCUCGACGGCAGCGCCCCGACCCUCGGACAGCGCCGACGACAUCAUUGAUGGCGUCGUGAUGGGACGAGAUUGGCAGCGCCGGAACGGUAUUCGGACAGAUGCCCGUGGUCAAUCGCCGAGGCGGUAACCACAACCCACCAAGCACGC
>Gordonia_polyisoprenivorans_VH2,_1e-06_0_0
ACGGAAUCUCGGAAGGCAAAGUUCGCCCCGGAAGAGAAGGAGCGGGCCCCCAUUCCGAGCACUUCCCAGCACGAGCGGCAAGUACCCACGCGGAGCGCGCCGCAUAAGGCACAAGUGUUGUGCGCCUGCGACAUCGCGGCCAUGUGAACGGCUACCCUCGACGGCAGCGCCCCGACCCUCGGACAGCGCCGACGACAUCAUUGAUGGCGUCGUGAUGGGACGAGAUUGGCAGCGCCGGAACGGUAUUCGGACAGAUGCCCGUGGUCAAUCGCCGAGGCGGUAACCACAACCCACCAAGCACGC
>Gordonia_polyisoprenivorans_VH2,_1e-06_0_5
GUCAUACGGAAUCUCGGAAGGCAAAGUUCGCCCCGGAAGAGAAGGAGCGGGCCCCCAUUCCGAGCACUUCCCAGCACGAGCGGCAAGUACCCACGCGGAGCGCGCCGCAUAAGGCACAAGUGUUGUGCGCCUGCGACAUCGCGGCCAUGUGAACGGCUACCCUCGACGGCAGCGCCCCGACCCUCGGACAGCGCCGACGACAUCAUUGAUGGCGUCGUGAUGGGACGAGAUUGGCAGCGCCGGAACGGUAUUCGGACAGAUGCCCGUGGUCAAUCGCCGAGGCGGUAACCACAACCCACCAAGCACGC
>Gordonia_polyisoprenivorans_VH2,_1e-06_5_-5
AUCUCGGAAGGCAAAGUUCGCCCCGGAAGAGAAGGAGCGGGCCCCCAUUCCGAGCACUUCCCAGCACGAGCGGCAAGUACCCACGCGGAGCGCGCCGCAUAAGGCACAAGUGUUGUGCGCCUGCGACAUCGCGGCCAUGUGAACGGCUACCCUCGACGGCAGCGCCCCGACCCUCGGACAGCGCCGACGACAUCAUUGAUGGCGUCGUGAUGGGACGAGAUUGGCAGCGCCGGAACGGUAUUCGGACAGAUGCCCGUGGUCAAUCGCCGAGGCGGUAACCACAACCCACCAAG
>Gordonia_polyisoprenivorans_VH2,_1e-06_5_0
ACGGAAUCUCGGAAGGCAAAGUUCGCCCCGGAAGAGAAGGAGCGGGCCCCCAUUCCGAGCACUUCCCAGCACGAGCGGCAAGUACCCACGCGGAGCGCGCCGCAUAAGGCACAAGUGUUGUGCGCCUGCGACAUCGCGGCCAUGUGAACGGCUACCCUCGACGGCAGCGCCCCGACCCUCGGACAGCGCCGACGACAUCAUUGAUGGCGUCGUGAUGGGACGAGAUUGGCAGCGCCGGAACGGUAUUCGGACAGAUGCCCGUGGUCAAUCGCCGAGGCGGUAACCACAACCCACCAAG
>Gordonia_polyisoprenivorans_VH2,_1e-06_5_5
GUCAUACGGAAUCUCGGAAGGCAAAGUUCGCCCCGGAAGAGAAGGAGCGGGCCCCCAUUCCGAGCACUUCCCAGCACGAGCGGCAAGUACCCACGCGGAGCGCGCCGCAUAAGGCACAAGUGUUGUGCGCCUGCGACAUCGCGGCCAUGUGAACGGCUACCCUCGACGGCAGCGCCCCGACCCUCGGACAGCGCCGACGACAUCAUUGAUGGCGUCGUGAUGGGACGAGAUUGGCAGCGCCGGAACGGUAUUCGGACAGAUGCCCGUGGUCAAUCGCCGAGGCGGUAACCACAACCCACCAAG
>Gordonia_polyisoprenivorans_VH2,_0.004_-5_-5
GCGGCAAGUACCCACGCGGAGCGCGCCGCAUAAGGCACAAGUGUUGUGCGCCUGCGACAUCGCGGCCAUGUGAACGGCUACCCUCGACGGCAGCGCCCCGACCCUCGGACAGCGCCGACGACAUCAUUGAUGGCGUCGUGAUGGGACGAGAUUGGCAGCGCCGGAACGGUAUUCGGACAGAUGCCCGUGGUCAAUCGCCGAGGCGGUAACCACAACCCACCAAGCACGCUUGGUAGCUUUCGUUCGUGCUAUGCGGGCGGCGACCCGGUUUUCGAACCGGAUCGCCGCCCGCAGUGUUGUAUGGGC
>Gordonia_polyisoprenivorans_VH2,_0.004_-5_0
CACGAGCGGCAAGUACCCACGCGGAGCGCGCCGCAUAAGGCACAAGUGUUGUGCGCCUGCGACAUCGCGGCCAUGUGAACGGCUACCCUCGACGGCAGCGCCCCGACCCUCGGACAGCGCCGACGACAUCAUUGAUGGCGUCGUGAUGGGACGAGAUUGGCAGCGCCGGAACGGUAUUCGGACAGAUGCCCGUGGUCAAUCGCCGAGGCGGUAACCACAACCCACCAAGCACGCUUGGUAGCUUUCGUUCGUGCUAUGCGGGCGGCGACCCGGUUUUCGAACCGGAUCGCCGCCCGCAGUGUUGUAUGGGC
>Gordonia_polyisoprenivorans_VH2,_0.004_-5_5
CCCAGCACGAGCGGCAAGUACCCACGCGGAGCGCGCCGCAUAAGGCACAAGUGUUGUGCGCCUGCGACAUCGCGGCCAUGUGAACGGCUACCCUCGACGGCAGCGCCCCGACCCUCGGACAGCGCCGACGACAUCAUUGAUGGCGUCGUGAUGGGACGAGAUUGGCAGCGCCGGAACGGUAUUCGGACAGAUGCCCGUGGUCAAUCGCCGAGGCGGUAACCACAACCCACCAAGCACGCUUGGUAGCUUUCGUUCGUGCUAUGCGGGCGGCGACCCGGUUUUCGAACCGGAUCGCCGCCCGCAGUGUUGUAUGGGC
>Gordonia_polyisoprenivorans_VH2,_0.004_0_-5
GCGGCAAGUACCCACGCGGAGCGCGCCGCAUAAGGCACAAGUGUUGUGCGCCUGCGACAUCGCGGCCAUGUGAACGGCUACCCUCGACGGCAGCGCCCCGACCCUCGGACAGCGCCGACGACAUCAUUGAUGGCGUCGUGAUGGGACGAGAUUGGCAGCGCCGGAACGGUAUUCGGACAGAUGCCCGUGGUCAAUCGCCGAGGCGGUAACCACAACCCACCAAGCACGCUUGGUAGCUUUCGUUCGUGCUAUGCGGGCGGCGACCCGGUUUUCGAACCGGAUCGCCGCCCGCAGUGUUGUA
>Gordonia_polyisoprenivorans_VH2,_0.004_0_0
CACGAGCGGCAAGUACCCACGCGGAGCGCGCCGCAUAAGGCACAAGUGUUGUGCGCCUGCGACAUCGCGGCCAUGUGAACGGCUACCCUCGACGGCAGCGCCCCGACCCUCGGACAGCGCCGACGACAUCAUUGAUGGCGUCGUGAUGGGACGAGAUUGGCAGCGCCGGAACGGUAUUCGGACAGAUGCCCGUGGUCAAUCGCCGAGGCGGUAACCACAACCCACCAAGCACGCUUGGUAGCUUUCGUUCGUGCUAUGCGGGCGGCGACCCGGUUUUCGAACCGGAUCGCCGCCCGCAGUGUUGUA
>Gordonia_polyisoprenivorans_VH2,_0.004_0_5
CCCAGCACGAGCGGCAAGUACCCACGCGGAGCGCGCCGCAUAAGGCACAAGUGUUGUGCGCCUGCGACAUCGCGGCCAUGUGAACGGCUACCCUCGACGGCAGCGCCCCGACCCUCGGACAGCGCCGACGACAUCAUUGAUGGCGUCGUGAUGGGACGAGAUUGGCAGCGCCGGAACGGUAUUCGGACAGAUGCCCGUGGUCAAUCGCCGAGGCGGUAACCACAACCCACCAAGCACGCUUGGUAGCUUUCGUUCGUGCUAUGCGGGCGGCGACCCGGUUUUCGAACCGGAUCGCCGCCCGCAGUGUUGUA
>Gordonia_polyisoprenivorans_VH2,_0.004_5_-5
GCGGCAAGUACCCACGCGGAGCGCGCCGCAUAAGGCACAAGUGUUGUGCGCCUGCGACAUCGCGGCCAUGUGAACGGCUACCCUCGACGGCAGCGCCCCGACCCUCGGACAGCGCCGACGACAUCAUUGAUGGCGUCGUGAUGGGACGAGAUUGGCAGCGCCGGAACGGUAUUCGGACAGAUGCCCGUGGUCAAUCGCCGAGGCGGUAACCACAACCCACCAAGCACGCUUGGUAGCUUUCGUUCGUGCUAUGCGGGCGGCGACCCGGUUUUCGAACCGGAUCGCCGCCCGCAGUG
>Gordonia_polyisoprenivorans_VH2,_0.004_5_0
CACGAGCGGCAAGUACCCACGCGGAGCGCGCCGCAUAAGGCACAAGUGUUGUGCGCCUGCGACAUCGCGGCCAUGUGAACGGCUACCCUCGACGGCAGCGCCCCGACCCUCGGACAGCGCCGACGACAUCAUUGAUGGCGUCGUGAUGGGACGAGAUUGGCAGCGCCGGAACGGUAUUCGGACAGAUGCCCGUGGUCAAUCGCCGAGGCGGUAACCACAACCCACCAAGCACGCUUGGUAGCUUUCGUUCGUGCUAUGCGGGCGGCGACCCGGUUUUCGAACCGGAUCGCCGCCCGCAGUG
>Gordonia_polyisoprenivorans_VH2,_0.004_5_5
CCCAGCACGAGCGGCAAGUACCCACGCGGAGCGCGCCGCAUAAGGCACAAGUGUUGUGCGCCUGCGACAUCGCGGCCAUGUGAACGGCUACCCUCGACGGCAGCGCCCCGACCCUCGGACAGCGCCGACGACAUCAUUGAUGGCGUCGUGAUGGGACGAGAUUGGCAGCGCCGGAACGGUAUUCGGACAGAUGCCCGUGGUCAAUCGCCGAGGCGGUAACCACAACCCACCAAGCACGCUUGGUAGCUUUCGUUCGUGCUAUGCGGGCGGCGACCCGGUUUUCGAACCGGAUCGCCGCCCGCAGUG
>Actinosynnema_mirum_DSM_0.001_-5_-5
ACCUCGGGUCGGCCAGGGGUGGGGCGGAAGAGAAGCCCUGCUCACCCCGGCAGAGCUCCGUGCGCGGACUUCGAGCACCCACGCGCAGCACGCCGCGGGAGGCUUGUCGUCUAGGGCCUGCGUACCGGGACGCCGGACGCCGAGGACCAGGGUGAUACGACACGAGUUGCACGCUUGGUAACUCGACAGCCCGCGCCGUUGAGCGGGACCCCGUGCUGGAGCACGGGGUCCCGCUUUUUUGCGCUUCGGGACGACCCGGUGGCGGUUCUGCGGACGGCCCUGCGGAUGGCCCAGCGGAUGGCC
>Actinosynnema_mirum_DSM_0.001_-5_0
UGCGGACCUCGGGUCGGCCAGGGGUGGGGCGGAAGAGAAGCCCUGCUCACCCCGGCAGAGCUCCGUGCGCGGACUUCGAGCACCCACGCGCAGCACGCCGCGGGAGGCUUGUCGUCUAGGGCCUGCGUACCGGGACGCCGGACGCCGAGGACCAGGGUGAUACGACACGAGUUGCACGCUUGGUAACUCGACAGCCCGCGCCGUUGAGCGGGACCCCGUGCUGGAGCACGGGGUCCCGCUUUUUUGCGCUUCGGGACGACCCGGUGGCGGUUCUGCGGACGGCCCUGCGGAUGGCCCAGCGGAUGGCC
>Actinosynnema_mirum_DSM_0.001_-5_5
GGAAGUGCGGACCUCGGGUCGGCCAGGGGUGGGGCGGAAGAGAAGCCCUGCUCACCCCGGCAGAGCUCCGUGCGCGGACUUCGAGCACCCACGCGCAGCACGCCGCGGGAGGCUUGUCGUCUAGGGCCUGCGUACCGGGACGCCGGACGCCGAGGACCAGGGUGAUACGACACGAGUUGCACGCUUGGUAACUCGACAGCCCGCGCCGUUGAGCGGGACCCCGUGCUGGAGCACGGGGUCCCGCUUUUUUGCGCUUCGGGACGACCCGGUGGCGGUUCUGCGGACGGCCCUGCGGAUGGCCCAGCGGAUGGCC
>Actinosynnema_mirum_DSM_0.001_0_-5
ACCUCGGGUCGGCCAGGGGUGGGGCGGAAGAGAAGCCCUGCUCACCCCGGCAGAGCUCCGUGCGCGGACUUCGAGCACCCACGCGCAGCACGCCGCGGGAGGCUUGUCGUCUAGGGCCUGCGUACCGGGACGCCGGACGCCGAGGACCAGGGUGAUACGACACGAGUUGCACGCUUGGUAACUCGACAGCCCGCGCCGUUGAGCGGGACCCCGUGCUGGAGCACGGGGUCCCGCUUUUUUGCGCUUCGGGACGACCCGGUGGCGGUUCUGCGGACGGCCCUGCGGAUGGCCCAGCGGA
>Actinosynnema_mirum_DSM_0.001_0_0
UGCGGACCUCGGGUCGGCCAGGGGUGGGGCGGAAGAGAAGCCCUGCUCACCCCGGCAGAGCUCCGUGCGCGGACUUCGAGCACCCACGCGCAGCACGCCGCGGGAGGCUUGUCGUCUAGGGCCUGCGUACCGGGACGCCGGACGCCGAGGACCAGGGUGAUACGACACGAGUUGCACGCUUGGUAACUCGACAGCCCGCGCCGUUGAGCGGGACCCCGUGCUGGAGCACGGGGUCCCGCUUUUUUGCGCUUCGGGACGACCCGGUGGCGGUUCUGCGGACGGCCCUGCGGAUGGCCCAGCGGA
>Actinosynnema_mirum_DSM_0.001_0_5
GGAAGUGCGGACCUCGGGUCGGCCAGGGGUGGGGCGGAAGAGAAGCCCUGCUCACCCCGGCAGAGCUCCGUGCGCGGACUUCGAGCACCCACGCGCAGCACGCCGCGGGAGGCUUGUCGUCUAGGGCCUGCGUACCGGGACGCCGGACGCCGAGGACCAGGGUGAUACGACACGAGUUGCACGCUUGGUAACUCGACAGCCCGCGCCGUUGAGCGGGACCCCGUGCUGGAGCACGGGGUCCCGCUUUUUUGCGCUUCGGGACGACCCGGUGGCGGUUCUGCGGACGGCCCUGCGGAUGGCCCAGCGGA
>Actinosynnema_mirum_DSM_0.001_5_-5
ACCUCGGGUCGGCCAGGGGUGGGGCGGAAGAGAAGCCCUGCUCACCCCGGCAGAGCUCCGUGCGCGGACUUCGAGCACCCACGCGCAGCACGCCGCGGGAGGCUUGUCGUCUAGGGCCUGCGUACCGGGACGCCGGACGCCGAGGACCAGGGUGAUACGACACGAGUUGCACGCUUGGUAACUCGACAGCCCGCGCCGUUGAGCGGGACCCCGUGCUGGAGCACGGGGUCCCGCUUUUUUGCGCUUCGGGACGACCCGGUGGCGGUUCUGCGGACGGCCCUGCGGAUGGCCCA
>Actinosynnema_mirum_DSM_0.001_5_0
UGCGGACCUCGGGUCGGCCAGGGGUGGGGCGGAAGAGAAGCCCUGCUCACCCCGGCAGAGCUCCGUGCGCGGACUUCGAGCACCCACGCGCAGCACGCCGCGGGAGGCUUGUCGUCUAGGGCCUGCGUACCGGGACGCCGGACGCCGAGGACCAGGGUGAUACGACACGAGUUGCACGCUUGGUAACUCGACAGCCCGCGCCGUUGAGCGGGACCCCGUGCUGGAGCACGGGGUCCCGCUUUUUUGCGCUUCGGGACGACCCGGUGGCGGUUCUGCGGACGGCCCUGCGGAUGGCCCA
>Actinosynnema_mirum_DSM_0.001_5_5
GGAAGUGCGGACCUCGGGUCGGCCAGGGGUGGGGCGGAAGAGAAGCCCUGCUCACCCCGGCAGAGCUCCGUGCGCGGACUUCGAGCACCCACGCGCAGCACGCCGCGGGAGGCUUGUCGUCUAGGGCCUGCGUACCGGGACGCCGGACGCCGAGGACCAGGGUGAUACGACACGAGUUGCACGCUUGGUAACUCGACAGCCCGCGCCGUUGAGCGGGACCCCGUGCUGGAGCACGGGGUCCCGCUUUUUUGCGCUUCGGGACGACCCGGUGGCGGUUCUGCGGACGGCCCUGCGGAUGGCCCA
>Alloactinosynnema_sp._L-07_0.011_-5_-5
GACUUCGAGUCGGCCAGGGAUGAAGCGAAGAGAAGCCUCAAUCCACCCCGAGCGAACUCCGUGCGCGAGCACCGAGCACCCACGCGCAGCACGCCGCGGGAGGCAUGUCGUCAAGGGACUGCGUACCGGGACGCCGGACGCCGAGGCCAUGUUGAUACGACAACGUUGCACGCUUGGUAACCCGAGUGGUCGCGCAGGUCGUUUGGGCGGUUCCGCUCUUCGGAGCGGAACCGCCCAAUUCUUUGUCCGGAUCCGAGUUGUCCACAGGCGGGCGGCACGCCGUUGACCCGGUGAUCGUGACGUG
>Alloactinosynnema_sp._L-07_0.011_-5_0
AUGCGGACUUCGAGUCGGCCAGGGAUGAAGCGAAGAGAAGCCUCAAUCCACCCCGAGCGAACUCCGUGCGCGAGCACCGAGCACCCACGCGCAGCACGCCGCGGGAGGCAUGUCGUCAAGGGACUGCGUACCGGGACGCCGGACGCCGAGGCCAUGUUGAUACGACAACGUUGCACGCUUGGUAACCCGAGUGGUCGCGCAGGUCGUUUGGGCGGUUCCGCUCUUCGGAGCGGAACCGCCCAAUUCUUUGUCCGGAUCCGAGUUGUCCACAGGCGGGCGGCACGCCGUUGACCCGGUGAUCGUGACGUG
>Alloactinosynnema_sp._L-07_0.011_-5_5
AGGAGAUGCGGACUUCGAGUCGGCCAGGGAUGAAGCGAAGAGAAGCCUCAAUCCACCCCGAGCGAACUCCGUGCGCGAGCACCGAGCACCCACGCGCAGCACGCCGCGGGAGGCAUGUCGUCAAGGGACUGCGUACCGGGACGCCGGACGCCGAGGCCAUGUUGAUACGACAACGUUGCACGCUUGGUAACCCGAGUGGUCGCGCAGGUCGUUUGGGCGGUUCCGCUCUUCGGAGCGGAACCGCCCAAUUCUUUGUCCGGAUCCGAGUUGUCCACAGGCGGGCGGCACGCCGUUGACCCGGUGAUCGUGACGUG
>Alloactinosynnema_sp._L-07_0.011_0_-5
GACUUCGAGUCGGCCAGGGAUGAAGCGAAGAGAAGCCUCAAUCCACCCCGAGCGAACUCCGUGCGCGAGCACCGAGCACCCACGCGCAGCACGCCGCGGGAGGCAUGUCGUCAAGGGACUGCGUACCGGGACGCCGGACGCCGAGGCCAUGUUGAUACGACAACGUUGCACGCUUGGUAACCCGAGUGGUCGCGCAGGUCGUUUGGGCGGUUCCGCUCUUCGGAGCGGAACCGCCCAAUUCUUUGUCCGGAUCCGAGUUGUCCACAGGCGGGCGGCACGCCGUUGACCCGGUGAUCGUG
>Alloactinosynnema_sp._L-07_0.011_0_0
AUGCGGACUUCGAGUCGGCCAGGGAUGAAGCGAAGAGAAGCCUCAAUCCACCCCGAGCGAACUCCGUGCGCGAGCACCGAGCACCCACGCGCAGCACGCCGCGGGAGGCAUGUCGUCAAGGGACUGCGUACCGGGACGCCGGACGCCGAGGCCAUGUUGAUACGACAACGUUGCACGCUUGGUAACCCGAGUGGUCGCGCAGGUCGUUUGGGCGGUUCCGCUCUUCGGAGCGGAACCGCCCAAUUCUUUGUCCGGAUCCGAGUUGUCCACAGGCGGGCGGCACGCCGUUGACCCGGUGAUCGUG
>Alloactinosynnema_sp._L-07_0.011_0_5
AGGAGAUGCGGACUUCGAGUCGGCCAGGGAUGAAGCGAAGAGAAGCCUCAAUCCACCCCGAGCGAACUCCGUGCGCGAGCACCGAGCACCCACGCGCAGCACGCCGCGGGAGGCAUGUCGUCAAGGGACUGCGUACCGGGACGCCGGACGCCGAGGCCAUGUUGAUACGACAACGUUGCACGCUUGGUAACCCGAGUGGUCGCGCAGGUCGUUUGGGCGGUUCCGCUCUUCGGAGCGGAACCGCCCAAUUCUUUGUCCGGAUCCGAGUUGUCCACAGGCGGGCGGCACGCCGUUGACCCGGUGAUCGUG
>Alloactinosynnema_sp._L-07_0.011_5_-5
GACUUCGAGUCGGCCAGGGAUGAAGCGAAGAGAAGCCUCAAUCCACCCCGAGCGAACUCCGUGCGCGAGCACCGAGCACCCACGCGCAGCACGCCGCGGGAGGCAUGUCGUCAAGGGACUGCGUACCGGGACGCCGGACGCCGAGGCCAUGUUGAUACGACAACGUUGCACGCUUGGUAACCCGAGUGGUCGCGCAGGUCGUUUGGGCGGUUCCGCUCUUCGGAGCGGAACCGCCCAAUUCUUUGUCCGGAUCCGAGUUGUCCACAGGCGGGCGGCACGCCGUUGACCCGGUGA
>Alloactinosynnema_sp._L-07_0.011_5_0
AUGCGGACUUCGAGUCGGCCAGGGAUGAAGCGAAGAGAAGCCUCAAUCCACCCCGAGCGAACUCCGUGCGCGAGCACCGAGCACCCACGCGCAGCACGCCGCGGGAGGCAUGUCGUCAAGGGACUGCGUACCGGGACGCCGGACGCCGAGGCCAUGUUGAUACGACAACGUUGCACGCUUGGUAACCCGAGUGGUCGCGCAGGUCGUUUGGGCGGUUCCGCUCUUCGGAGCGGAACCGCCCAAUUCUUUGUCCGGAUCCGAGUUGUCCACAGGCGGGCGGCACGCCGUUGACCCGGUGA
>Alloactinosynnema_sp._L-07_0.011_5_5
AGGAGAUGCGGACUUCGAGUCGGCCAGGGAUGAAGCGAAGAGAAGCCUCAAUCCACCCCGAGCGAACUCCGUGCGCGAGCACCGAGCACCCACGCGCAGCACGCCGCGGGAGGCAUGUCGUCAAGGGACUGCGUACCGGGACGCCGGACGCCGAGGCCAUGUUGAUACGACAACGUUGCACGCUUGGUAACCCGAGUGGUCGCGCAGGUCGUUUGGGCGGUUCCGCUCUUCGGAGCGGAACCGCCCAAUUCUUUGUCCGGAUCCGAGUUGUCCACAGGCGGGCGGCACGCCGUUGACCCGGUGA
>Kibdelosporangium_sp._MJ126-NF4_0.029_-5_-5
ACCUCUGAACAGCCAGGGACCAAACGAAGAGAAGCUUGGUCCACCCUGACAGAGCUCCGUGCGCGGACUCCGGGCACCCACGCGCAGCACGCCGCGGGAGGCUUGUCGUCAAGGGACUGCGUACCGGGACGCCGGGCGCCGAGGCCCAGUGAGUACGACGUGAGUUGCACGCUUGGUAACCCGAGACGUCCGCGCUCGGCGAUGGCGGCCUGUGUUCGGUGCCUUCGGCACCUUCCCAGGUCGCCUCGCUUUGUUUUUUGGGGGGCCGAGCCCCCAAACCCCCACGGUGCGAGCUUCUCCCG
>Kibdelosporangium_sp._MJ126-NF4_0.029_-5_0
UGCGGACCUCUGAACAGCCAGGGACCAAACGAAGAGAAGCUUGGUCCACCCUGACAGAGCUCCGUGCGCGGACUCCGGGCACCCACGCGCAGCACGCCGCGGGAGGCUUGUCGUCAAGGGACUGCGUACCGGGACGCCGGGCGCCGAGGCCCAGUGAGUACGACGUGAGUUGCACGCUUGGUAACCCGAGACGUCCGCGCUCGGCGAUGGCGGCCUGUGUUCGGUGCCUUCGGCACCUUCCCAGGUCGCCUCGCUUUGUUUUUUGGGGGGCCGAGCCCCCAAACCCCCACGGUGCGAGCUUCUCCCG
>Kibdelosporangium_sp._MJ126-NF4_0.029_-5_5
GUUAGUGCGGACCUCUGAACAGCCAGGGACCAAACGAAGAGAAGCUUGGUCCACCCUGACAGAGCUCCGUGCGCGGACUCCGGGCACCCACGCGCAGCACGCCGCGGGAGGCUUGUCGUCAAGGGACUGCGUACCGGGACGCCGGGCGCCGAGGCCCAGUGAGUACGACGUGAGUUGCACGCUUGGUAACCCGAGACGUCCGCGCUCGGCGAUGGCGGCCUGUGUUCGGUGCCUUCGGCACCUUCCCAGGUCGCCUCGCUUUGUUUUUUGGGGGGCCGAGCCCCCAAACCCCCACGGUGCGAGCUUCUCCCG
>Kibdelosporangium_sp._MJ126-NF4_0.029_0_-5
ACCUCUGAACAGCCAGGGACCAAACGAAGAGAAGCUUGGUCCACCCUGACAGAGCUCCGUGCGCGGACUCCGGGCACCCACGCGCAGCACGCCGCGGGAGGCUUGUCGUCAAGGGACUGCGUACCGGGACGCCGGGCGCCGAGGCCCAGUGAGUACGACGUGAGUUGCACGCUUGGUAACCCGAGACGUCCGCGCUCGGCGAUGGCGGCCUGUGUUCGGUGCCUUCGGCACCUUCCCAGGUCGCCUCGCUUUGUUUUUUGGGGGGCCGAGCCCCCAAACCCCCACGGUGCGAGCUUC
>Kibdelosporangium_sp._MJ126-NF4_0.029_0_0
UGCGGACCUCUGAACAGCCAGGGACCAAACGAAGAGAAGCUUGGUCCACCCUGACAGAGCUCCGUGCGCGGACUCCGGGCACCCACGCGCAGCACGCCGCGGGAGGCUUGUCGUCAAGGGACUGCGUACCGGGACGCCGGGCGCCGAGGCCCAGUGAGUACGACGUGAGUUGCACGCUUGGUAACCCGAGACGUCCGCGCUCGGCGAUGGCGGCCUGUGUUCGGUGCCUUCGGCACCUUCCCAGGUCGCCUCGCUUUGUUUUUUGGGGGGCCGAGCCCCCAAACCCCCACGGUGCGAGCUUC
>Kibdelosporangium_sp._MJ126-NF4_0.029_0_5
GUUAGUGCGGACCUCUGAACAGCCAGGGACCAAACGAAGAGAAGCUUGGUCCACCCUGACAGAGCUCCGUGCGCGGACUCCGGGCACCCACGCGCAGCACGCCGCGGGAGGCUUGUCGUCAAGGGACUGCGUACCGGGACGCCGGGCGCCGAGGCCCAGUGAGUACGACGUGAGUUGCACGCUUGGUAACCCGAGACGUCCGCGCUCGGCGAUGGCGGCCUGUGUUCGGUGCCUUCGGCACCUUCCCAGGUCGCCUCGCUUUGUUUUUUGGGGGGCCGAGCCCCCAAACCCCCACGGUGCGAGCUUC
>Kibdelosporangium_sp._MJ126-NF4_0.029_5_-5
ACCUCUGAACAGCCAGGGACCAAACGAAGAGAAGCUUGGUCCACCCUGACAGAGCUCCGUGCGCGGACUCCGGGCACCCACGCGCAGCACGCCGCGGGAGGCUUGUCGUCAAGGGACUGCGUACCGGGACGCCGGGCGCCGAGGCCCAGUGAGUACGACGUGAGUUGCACGCUUGGUAACCCGAGACGUCCGCGCUCGGCGAUGGCGGCCUGUGUUCGGUGCCUUCGGCACCUUCCCAGGUCGCCUCGCUUUGUUUUUUGGGGGGCCGAGCCCCCAAACCCCCACGGUGCGA
>Kibdelosporangium_sp._MJ126-NF4_0.029_5_0
UGCGGACCUCUGAACAGCCAGGGACCAAACGAAGAGAAGCUUGGUCCACCCUGACAGAGCUCCGUGCGCGGACUCCGGGCACCCACGCGCAGCACGCCGCGGGAGGCUUGUCGUCAAGGGACUGCGUACCGGGACGCCGGGCGCCGAGGCCCAGUGAGUACGACGUGAGUUGCACGCUUGGUAACCCGAGACGUCCGCGCUCGGCGAUGGCGGCCUGUGUUCGGUGCCUUCGGCACCUUCCCAGGUCGCCUCGCUUUGUUUUUUGGGGGGCCGAGCCCCCAAACCCCCACGGUGCGA
>Kibdelosporangium_sp._MJ126-NF4_0.029_5_5
GUUAGUGCGGACCUCUGAACAGCCAGGGACCAAACGAAGAGAAGCUUGGUCCACCCUGACAGAGCUCCGUGCGCGGACUCCGGGCACCCACGCGCAGCACGCCGCGGGAGGCUUGUCGUCAAGGGACUGCGUACCGGGACGCCGGGCGCCGAGGCCCAGUGAGUACGACGUGAGUUGCACGCUUGGUAACCCGAGACGUCCGCGCUCGGCGAUGGCGGCCUGUGUUCGGUGCCUUCGGCACCUUCCCAGGUCGCCUCGCUUUGUUUUUUGGGGGGCCGAGCCCCCAAACCCCCACGGUGCGA
>Saccharothrix_espanaensis_DSM_0.029_-5_-5
ACCUCCGGUUGGCCAGGGACGGAGCGGAAGAGAAGCGCCGUUCACCCCGACAGAGCUCCGUGCGCGGACUUCGAGCACCCACGCGCGGCACGCCGCGGGAGGCUUGUCGUCAAGGGCCUGCGUAACGGGACGCCGGACGCCGAGGCCAGGUUGGUACGACACGAGUUGCACGCUUGGUAACUCGAAAGCCCGCGCUGAAGGCCGUGCCCCUCACAUCGCUGAGGGGCACGGCCUGUUUUUGUGCCCAGUUCCGGCACCCCGCCGCGGAACCGCCCGAUCGAGUGACGCCGGCAGGCCCGGAAU
>Saccharothrix_espanaensis_DSM_0.029_-5_0
UGCGGACCUCCGGUUGGCCAGGGACGGAGCGGAAGAGAAGCGCCGUUCACCCCGACAGAGCUCCGUGCGCGGACUUCGAGCACCCACGCGCGGCACGCCGCGGGAGGCUUGUCGUCAAGGGCCUGCGUAACGGGACGCCGGACGCCGAGGCCAGGUUGGUACGACACGAGUUGCACGCUUGGUAACUCGAAAGCCCGCGCUGAAGGCCGUGCCCCUCACAUCGCUGAGGGGCACGGCCUGUUUUUGUGCCCAGUUCCGGCACCCCGCCGCGGAACCGCCCGAUCGAGUGACGCCGGCAGGCCCGGAAU
>Saccharothrix_espanaensis_DSM_0.029_-5_5
GGAGGUGCGGACCUCCGGUUGGCCAGGGACGGAGCGGAAGAGAAGCGCCGUUCACCCCGACAGAGCUCCGUGCGCGGACUUCGAGCACCCACGCGCGGCACGCCGCGGGAGGCUUGUCGUCAAGGGCCUGCGUAACGGGACGCCGGACGCCGAGGCCAGGUUGGUACGACACGAGUUGCACGCUUGGUAACUCGAAAGCCCGCGCUGAAGGCCGUGCCCCUCACAUCGCUGAGGGGCACGGCCUGUUUUUGUGCCCAGUUCCGGCACCCCGCCGCGGAACCGCCCGAUCGAGUGACGCCGGCAGGCCCGGAAU
>Saccharothrix_espanaensis_DSM_0.029_0_-5
ACCUCCGGUUGGCCAGGGACGGAGCGGAAGAGAAGCGCCGUUCACCCCGACAGAGCUCCGUGCGCGGACUUCGAGCACCCACGCGCGGCACGCCGCGGGAGGCUUGUCGUCAAGGGCCUGCGUAACGGGACGCCGGACGCCGAGGCCAGGUUGGUACGACACGAGUUGCACGCUUGGUAACUCGAAAGCCCGCGCUGAAGGCCGUGCCCCUCACAUCGCUGAGGGGCACGGCCUGUUUUUGUGCCCAGUUCCGGCACCCCGCCGCGGAACCGCCCGAUCGAGUGACGCCGGCAGGCCC
>Saccharothrix_espanaensis_DSM_0.029_0_0
UGCGGACCUCCGGUUGGCCAGGGACGGAGCGGAAGAGAAGCGCCGUUCACCCCGACAGAGCUCCGUGCGCGGACUUCGAGCACCCACGCGCGGCACGCCGCGGGAGGCUUGUCGUCAAGGGCCUGCGUAACGGGACGCCGGACGCCGAGGCCAGGUUGGUACGACACGAGUUGCACGCUUGGUAACUCGAAAGCCCGCGCUGAAGGCCGUGCCCCUCACAUCGCUGAGGGGCACGGCCUGUUUUUGUGCCCAGUUCCGGCACCCCGCCGCGGAACCGCCCGAUCGAGUGACGCCGGCAGGCCC
>Saccharothrix_espanaensis_DSM_0.029_0_5
GGAGGUGCGGACCUCCGGUUGGCCAGGGACGGAGCGGAAGAGAAGCGCCGUUCACCCCGACAGAGCUCCGUGCGCGGACUUCGAGCACCCACGCGCGGCACGCCGCGGGAGGCUUGUCGUCAAGGGCCUGCGUAACGGGACGCCGGACGCCGAGGCCAGGUUGGUACGACACGAGUUGCACGCUUGGUAACUCGAAAGCCCGCGCUGAAGGCCGUGCCCCUCACAUCGCUGAGGGGCACGGCCUGUUUUUGUGCCCAGUUCCGGCACCCCGCCGCGGAACCGCCCGAUCGAGUGACGCCGGCAGGCCC
>Saccharothrix_espanaensis_DSM_0.029_5_-5
ACCUCCGGUUGGCCAGGGACGGAGCGGAAGAGAAGCGCCGUUCACCCCGACAGAGCUCCGUGCGCGGACUUCGAGCACCCACGCGCGGCACGCCGCGGGAGGCUUGUCGUCAAGGGCCUGCGUAACGGGACGCCGGACGCCGAGGCCAGGUUGGUACGACACGAGUUGCACGCUUGGUAACUCGAAAGCCCGCGCUGAAGGCCGUGCCCCUCACAUCGCUGAGGGGCACGGCCUGUUUUUGUGCCCAGUUCCGGCACCCCGCCGCGGAACCGCCCGAUCGAGUGACGCCGGCA
>Saccharothrix_espanaensis_DSM_0.029_5_0
UGCGGACCUCCGGUUGGCCAGGGACGGAGCGGAAGAGAAGCGCCGUUCACCCCGACAGAGCUCCGUGCGCGGACUUCGAGCACCCACGCGCGGCACGCCGCGGGAGGCUUGUCGUCAAGGGCCUGCGUAACGGGACGCCGGACGCCGAGGCCAGGUUGGUACGACACGAGUUGCACGCUUGGUAACUCGAAAGCCCGCGCUGAAGGCCGUGCCCCUCACAUCGCUGAGGGGCACGGCCUGUUUUUGUGCCCAGUUCCGGCACCCCGCCGCGGAACCGCCCGAUCGAGUGACGCCGGCA
>Saccharothrix_espanaensis_DSM_0.029_5_5
GGAGGUGCGGACCUCCGGUUGGCCAGGGACGGAGCGGAAGAGAAGCGCCGUUCACCCCGACAGAGCUCCGUGCGCGGACUUCGAGCACCCACGCGCGGCACGCCGCGGGAGGCUUGUCGUCAAGGGCCUGCGUAACGGGACGCCGGACGCCGAGGCCAGGUUGGUACGACACGAGUUGCACGCUUGGUAACUCGAAAGCCCGCGCUGAAGGCCGUGCCCCUCACAUCGCUGAGGGGCACGGCCUGUUUUUGUGCCCAGUUCCGGCACCCCGCCGCGGAACCGCCCGAUCGAGUGACGCCGGCA
>Amycolatopsis_orientalis_strain_0.56_-5_-5
ACGUUCGGUCGGCCAGGGAACAGGUAGAAGAGAAGCCUGUUCCACCCCGGCGAAUCUCCGUGUGCGGACACCGGGUACCCACGCGCAGCGCGCCGCGGGAGGCUCGUCGUCUAGGGACUGCGUACCGGGACGCCGGACGCCGAGUCCAUGAAGGUACGACCAGAGUUGCACGCUUGGUCGCCCGAGUGGUCCGCACUGACUGGCGGCGCCCGCCGGCUUCGGCCGACGGGCGCCGCCAGUGUUUUGCCCGUCUUUCCCCGUCGUGACCGGUCCGAUCACGCACGGCAGACGCCCCCGUUUCCC
>Amycolatopsis_orientalis_strain_0.56_-5_0
UGCGGACGUUCGGUCGGCCAGGGAACAGGUAGAAGAGAAGCCUGUUCCACCCCGGCGAAUCUCCGUGUGCGGACACCGGGUACCCACGCGCAGCGCGCCGCGGGAGGCUCGUCGUCUAGGGACUGCGUACCGGGACGCCGGACGCCGAGUCCAUGAAGGUACGACCAGAGUUGCACGCUUGGUCGCCCGAGUGGUCCGCACUGACUGGCGGCGCCCGCCGGCUUCGGCCGACGGGCGCCGCCAGUGUUUUGCCCGUCUUUCCCCGUCGUGACCGGUCCGAUCACGCACGGCAGACGCCCCCGUUUCCC
>Amycolatopsis_orientalis_strain_0.56_-5_5
GUAGGUGCGGACGUUCGGUCGGCCAGGGAACAGGUAGAAGAGAAGCCUGUUCCACCCCGGCGAAUCUCCGUGUGCGGACACCGGGUACCCACGCGCAGCGCGCCGCGGGAGGCUCGUCGUCUAGGGACUGCGUACCGGGACGCCGGACGCCGAGUCCAUGAAGGUACGACCAGAGUUGCACGCUUGGUCGCCCGAGUGGUCCGCACUGACUGGCGGCGCCCGCCGGCUUCGGCCGACGGGCGCCGCCAGUGUUUUGCCCGUCUUUCCCCGUCGUGACCGGUCCGAUCACGCACGGCAGACGCCCCCGUUUCCC
>Amycolatopsis_orientalis_strain_0.56_0_-5
ACGUUCGGUCGGCCAGGGAACAGGUAGAAGAGAAGCCUGUUCCACCCCGGCGAAUCUCCGUGUGCGGACACCGGGUACCCACGCGCAGCGCGCCGCGGGAGGCUCGUCGUCUAGGGACUGCGUACCGGGACGCCGGACGCCGAGUCCAUGAAGGUACGACCAGAGUUGCACGCUUGGUCGCCCGAGUGGUCCGCACUGACUGGCGGCGCCCGCCGGCUUCGGCCGACGGGCGCCGCCAGUGUUUUGCCCGUCUUUCCCCGUCGUGACCGGUCCGAUCACGCACGGCAGACGCCCCCGU
>Amycolatopsis_orientalis_strain_0.56_0_0
UGCGGACGUUCGGUCGGCCAGGGAACAGGUAGAAGAGAAGCCUGUUCCACCCCGGCGAAUCUCCGUGUGCGGACACCGGGUACCCACGCGCAGCGCGCCGCGGGAGGCUCGUCGUCUAGGGACUGCGUACCGGGACGCCGGACGCCGAGUCCAUGAAGGUACGACCAGAGUUGCACGCUUGGUCGCCCGAGUGGUCCGCACUGACUGGCGGCGCCCGCCGGCUUCGGCCGACGGGCGCCGCCAGUGUUUUGCCCGUCUUUCCCCGUCGUGACCGGUCCGAUCACGCACGGCAGACGCCCCCGU
>Amycolatopsis_orientalis_strain_0.56_0_5
GUAGGUGCGGACGUUCGGUCGGCCAGGGAACAGGUAGAAGAGAAGCCUGUUCCACCCCGGCGAAUCUCCGUGUGCGGACACCGGGUACCCACGCGCAGCGCGCCGCGGGAGGCUCGUCGUCUAGGGACUGCGUACCGGGACGCCGGACGCCGAGUCCAUGAAGGUACGACCAGAGUUGCACGCUUGGUCGCCCGAGUGGUCCGCACUGACUGGCGGCGCCCGCCGGCUUCGGCCGACGGGCGCCGCCAGUGUUUUGCCCGUCUUUCCCCGUCGUGACCGGUCCGAUCACGCACGGCAGACGCCCCCGU
>Amycolatopsis_orientalis_strain_0.56_5_-5
ACGUUCGGUCGGCCAGGGAACAGGUAGAAGAGAAGCCUGUUCCACCCCGGCGAAUCUCCGUGUGCGGACACCGGGUACCCACGCGCAGCGCGCCGCGGGAGGCUCGUCGUCUAGGGACUGCGUACCGGGACGCCGGACGCCGAGUCCAUGAAGGUACGACCAGAGUUGCACGCUUGGUCGCCCGAGUGGUCCGCACUGACUGGCGGCGCCCGCCGGCUUCGGCCGACGGGCGCCGCCAGUGUUUUGCCCGUCUUUCCCCGUCGUGACCGGUCCGAUCACGCACGGCAGACGCC
>Amycolatopsis_orientalis_strain_0.56_5_0
UGCGGACGUUCGGUCGGCCAGGGAACAGGUAGAAGAGAAGCCUGUUCCACCCCGGCGAAUCUCCGUGUGCGGACACCGGGUACCCACGCGCAGCGCGCCGCGGGAGGCUCGUCGUCUAGGGACUGCGUACCGGGACGCCGGACGCCGAGUCCAUGAAGGUACGACCAGAGUUGCACGCUUGGUCGCCCGAGUGGUCCGCACUGACUGGCGGCGCCCGCCGGCUUCGGCCGACGGGCGCCGCCAGUGUUUUGCCCGUCUUUCCCCGUCGUGACCGGUCCGAUCACGCACGGCAGACGCC
>Amycolatopsis_orientalis_strain_0.56_5_5
GUAGGUGCGGACGUUCGGUCGGCCAGGGAACAGGUAGAAGAGAAGCCUGUUCCACCCCGGCGAAUCUCCGUGUGCGGACACCGGGUACCCACGCGCAGCGCGCCGCGGGAGGCUCGUCGUCUAGGGACUGCGUACCGGGACGCCGGACGCCGAGUCCAUGAAGGUACGACCAGAGUUGCACGCUUGGUCGCCCGAGUGGUCCGCACUGACUGGCGGCGCCCGCCGGCUUCGGCCGACGGGCGCCGCCAGUGUUUUGCCCGUCUUUCCCCGUCGUGACCGGUCCGAUCACGCACGGCAGACGCC
>Magnetospirillum_sp._XM-1_0.56_-5_-5
AUGCUAUAGAGCGGGCUCCAGCCUGACCUUAAGGAGCCCGCUCAUGGAAGAUAACCGCGAGAUGUUCGAGGAGAUCGCCGCGCUGAUCGGCUCCAUCGCCAAGGCGUUCGAUCUCUCCGAUACCGACGUGGUGGCCGCCAUCGAGCAGGGUGGCCUCGGCAUGGGCAUGAUCGUCGAUGACGAGGGACGCAAUUGCGUCGAGGUCACCCACGAAGGCCGCACCGCCCGCAUCUAUCCCGGGGCCAUCUUCCGCGUCGGCGACCAGGCCCCGGUCCAGGACGACGAUUGCGGCGGCGGCGGCUG
>Magnetospirillum_sp._XM-1_0.56_-5_0
GUGGGAUGCUAUAGAGCGGGCUCCAGCCUGACCUUAAGGAGCCCGCUCAUGGAAGAUAACCGCGAGAUGUUCGAGGAGAUCGCCGCGCUGAUCGGCUCCAUCGCCAAGGCGUUCGAUCUCUCCGAUACCGACGUGGUGGCCGCCAUCGAGCAGGGUGGCCUCGGCAUGGGCAUGAUCGUCGAUGACGAGGGACGCAAUUGCGUCGAGGUCACCCACGAAGGCCGCACCGCCCGCAUCUAUCCCGGGGCCAUCUUCCGCGUCGGCGACCAGGCCCCGGUCCAGGACGACGAUUGCGGCGGCGGCGGCUG
>Magnetospirillum_sp._XM-1_0.56_-5_5
CGCCAGUGGGAUGCUAUAGAGCGGGCUCCAGCCUGACCUUAAGGAGCCCGCUCAUGGAAGAUAACCGCGAGAUGUUCGAGGAGAUCGCCGCGCUGAUCGGCUCCAUCGCCAAGGCGUUCGAUCUCUCCGAUACCGACGUGGUGGCCGCCAUCGAGCAGGGUGGCCUCGGCAUGGGCAUGAUCGUCGAUGACGAGGGACGCAAUUGCGUCGAGGUCACCCACGAAGGCCGCACCGCCCGCAUCUAUCCCGGGGCCAUCUUCCGCGUCGGCGACCAGGCCCCGGUCCAGGACGACGAUUGCGGCGGCGGCGGCUG
>Magnetospirillum_sp._XM-1_0.56_0_-5
AUGCUAUAGAGCGGGCUCCAGCCUGACCUUAAGGAGCCCGCUCAUGGAAGAUAACCGCGAGAUGUUCGAGGAGAUCGCCGCGCUGAUCGGCUCCAUCGCCAAGGCGUUCGAUCUCUCCGAUACCGACGUGGUGGCCGCCAUCGAGCAGGGUGGCCUCGGCAUGGGCAUGAUCGUCGAUGACGAGGGACGCAAUUGCGUCGAGGUCACCCACGAAGGCCGCACCGCCCGCAUCUAUCCCGGGGCCAUCUUCCGCGUCGGCGACCAGGCCCCGGUCCAGGACGACGAUUGCGGCGGCGGC
>Magnetospirillum_sp._XM-1_0.56_0_0
GUGGGAUGCUAUAGAGCGGGCUCCAGCCUGACCUUAAGGAGCCCGCUCAUGGAAGAUAACCGCGAGAUGUUCGAGGAGAUCGCCGCGCUGAUCGGCUCCAUCGCCAAGGCGUUCGAUCUCUCCGAUACCGACGUGGUGGCCGCCAUCGAGCAGGGUGGCCUCGGCAUGGGCAUGAUCGUCGAUGACGAGGGACGCAAUUGCGUCGAGGUCACCCACGAAGGCCGCACCGCCCGCAUCUAUCCCGGGGCCAUCUUCCGCGUCGGCGACCAGGCCCCGGUCCAGGACGACGAUUGCGGCGGCGGC
>Magnetospirillum_sp._XM-1_0.56_0_5
CGCCAGUGGGAUGCUAUAGAGCGGGCUCCAGCCUGACCUUAAGGAGCCCGCUCAUGGAAGAUAACCGCGAGAUGUUCGAGGAGAUCGCCGCGCUGAUCGGCUCCAUCGCCAAGGCGUUCGAUCUCUCCGAUACCGACGUGGUGGCCGCCAUCGAGCAGGGUGGCCUCGGCAUGGGCAUGAUCGUCGAUGACGAGGGACGCAAUUGCGUCGAGGUCACCCACGAAGGCCGCACCGCCCGCAUCUAUCCCGGGGCCAUCUUCCGCGUCGGCGACCAGGCCCCGGUCCAGGACGACGAUUGCGGCGGCGGC
>Magnetospirillum_sp._XM-1_0.56_5_-5
AUGCUAUAGAGCGGGCUCCAGCCUGACCUUAAGGAGCCCGCUCAUGGAAGAUAACCGCGAGAUGUUCGAGGAGAUCGCCGCGCUGAUCGGCUCCAUCGCCAAGGCGUUCGAUCUCUCCGAUACCGACGUGGUGGCCGCCAUCGAGCAGGGUGGCCUCGGCAUGGGCAUGAUCGUCGAUGACGAGGGACGCAAUUGCGUCGAGGUCACCCACGAAGGCCGCACCGCCCGCAUCUAUCCCGGGGCCAUCUUCCGCGUCGGCGACCAGGCCCCGGUCCAGGACGACGAUUGCGGCG
>Magnetospirillum_sp._XM-1_0.56_5_0
GUGGGAUGCUAUAGAGCGGGCUCCAGCCUGACCUUAAGGAGCCCGCUCAUGGAAGAUAACCGCGAGAUGUUCGAGGAGAUCGCCGCGCUGAUCGGCUCCAUCGCCAAGGCGUUCGAUCUCUCCGAUACCGACGUGGUGGCCGCCAUCGAGCAGGGUGGCCUCGGCAUGGGCAUGAUCGUCGAUGACGAGGGACGCAAUUGCGUCGAGGUCACCCACGAAGGCCGCACCGCCCGCAUCUAUCCCGGGGCCAUCUUCCGCGUCGGCGACCAGGCCCCGGUCCAGGACGACGAUUGCGGCG
>Magnetospirillum_sp._XM-1_0.56_5_5
CGCCAGUGGGAUGCUAUAGAGCGGGCUCCAGCCUGACCUUAAGGAGCCCGCUCAUGGAAGAUAACCGCGAGAUGUUCGAGGAGAUCGCCGCGCUGAUCGGCUCCAUCGCCAAGGCGUUCGAUCUCUCCGAUACCGACGUGGUGGCCGCCAUCGAGCAGGGUGGCCUCGGCAUGGGCAUGAUCGUCGAUGACGAGGGACGCAAUUGCGUCGAGGUCACCCACGAAGGCCGCACCGCCCGCAUCUAUCCCGGGGCCAUCUUCCGCGUCGGCGACCAGGCCCCGGUCCAGGACGACGAUUGCGGCG
>Amycolatopsis_lurida_NRRL_0.56_-5_-5
ACGUUCGGUCGGCCAGGGAACAGGUAGAAGAGAAGCCUGUUCCACCCCGGCGAAUCUCCGUGUGCGGACACCGGGUACCCACGCGCAGCGCGCCGCGGGAGGCUCGUCGUCUAGGGACUGCGUACCGGGACGCCGGACGCCGAGUCCAUGAAGGUACGACCAGAGUUGCACGCUUGGUCGCCCGAGUGGUCCGCACUGACUGGCGGCGCCCGCCGGCUUCUUGCCGACGGGCGCCGCCAGUGUUUUGCCCUCGUUUUCAAGCGUGACAGGCCCCUUCGCGUCCCUUUGUGUAUGAACGGACCG
>Amycolatopsis_lurida_NRRL_0.56_-5_0
UGCGGACGUUCGGUCGGCCAGGGAACAGGUAGAAGAGAAGCCUGUUCCACCCCGGCGAAUCUCCGUGUGCGGACACCGGGUACCCACGCGCAGCGCGCCGCGGGAGGCUCGUCGUCUAGGGACUGCGUACCGGGACGCCGGACGCCGAGUCCAUGAAGGUACGACCAGAGUUGCACGCUUGGUCGCCCGAGUGGUCCGCACUGACUGGCGGCGCCCGCCGGCUUCUUGCCGACGGGCGCCGCCAGUGUUUUGCCCUCGUUUUCAAGCGUGACAGGCCCCUUCGCGUCCCUUUGUGUAUGAACGGACCG
>Amycolatopsis_lurida_NRRL_0.56_-5_5
GUAGGUGCGGACGUUCGGUCGGCCAGGGAACAGGUAGAAGAGAAGCCUGUUCCACCCCGGCGAAUCUCCGUGUGCGGACACCGGGUACCCACGCGCAGCGCGCCGCGGGAGGCUCGUCGUCUAGGGACUGCGUACCGGGACGCCGGACGCCGAGUCCAUGAAGGUACGACCAGAGUUGCACGCUUGGUCGCCCGAGUGGUCCGCACUGACUGGCGGCGCCCGCCGGCUUCUUGCCGACGGGCGCCGCCAGUGUUUUGCCCUCGUUUUCAAGCGUGACAGGCCCCUUCGCGUCCCUUUGUGUAUGAACGGACCG
>Amycolatopsis_lurida_NRRL_0.56_0_-5
ACGUUCGGUCGGCCAGGGAACAGGUAGAAGAGAAGCCUGUUCCACCCCGGCGAAUCUCCGUGUGCGGACACCGGGUACCCACGCGCAGCGCGCCGCGGGAGGCUCGUCGUCUAGGGACUGCGUACCGGGACGCCGGACGCCGAGUCCAUGAAGGUACGACCAGAGUUGCACGCUUGGUCGCCCGAGUGGUCCGCACUGACUGGCGGCGCCCGCCGGCUUCUUGCCGACGGGCGCCGCCAGUGUUUUGCCCUCGUUUUCAAGCGUGACAGGCCCCUUCGCGUCCCUUUGUGUAUGAACG
>Amycolatopsis_lurida_NRRL_0.56_0_0
UGCGGACGUUCGGUCGGCCAGGGAACAGGUAGAAGAGAAGCCUGUUCCACCCCGGCGAAUCUCCGUGUGCGGACACCGGGUACCCACGCGCAGCGCGCCGCGGGAGGCUCGUCGUCUAGGGACUGCGUACCGGGACGCCGGACGCCGAGUCCAUGAAGGUACGACCAGAGUUGCACGCUUGGUCGCCCGAGUGGUCCGCACUGACUGGCGGCGCCCGCCGGCUUCUUGCCGACGGGCGCCGCCAGUGUUUUGCCCUCGUUUUCAAGCGUGACAGGCCCCUUCGCGUCCCUUUGUGUAUGAACG
>Amycolatopsis_lurida_NRRL_0.56_0_5
GUAGGUGCGGACGUUCGGUCGGCCAGGGAACAGGUAGAAGAGAAGCCUGUUCCACCCCGGCGAAUCUCCGUGUGCGGACACCGGGUACCCACGCGCAGCGCGCCGCGGGAGGCUCGUCGUCUAGGGACUGCGUACCGGGACGCCGGACGCCGAGUCCAUGAAGGUACGACCAGAGUUGCACGCUUGGUCGCCCGAGUGGUCCGCACUGACUGGCGGCGCCCGCCGGCUUCUUGCCGACGGGCGCCGCCAGUGUUUUGCCCUCGUUUUCAAGCGUGACAGGCCCCUUCGCGUCCCUUUGUGUAUGAACG
>Amycolatopsis_lurida_NRRL_0.56_5_-5
ACGUUCGGUCGGCCAGGGAACAGGUAGAAGAGAAGCCUGUUCCACCCCGGCGAAUCUCCGUGUGCGGACACCGGGUACCCACGCGCAGCGCGCCGCGGGAGGCUCGUCGUCUAGGGACUGCGUACCGGGACGCCGGACGCCGAGUCCAUGAAGGUACGACCAGAGUUGCACGCUUGGUCGCCCGAGUGGUCCGCACUGACUGGCGGCGCCCGCCGGCUUCUUGCCGACGGGCGCCGCCAGUGUUUUGCCCUCGUUUUCAAGCGUGACAGGCCCCUUCGCGUCCCUUUGUGUAU
>Amycolatopsis_lurida_NRRL_0.56_5_0
UGCGGACGUUCGGUCGGCCAGGGAACAGGUAGAAGAGAAGCCUGUUCCACCCCGGCGAAUCUCCGUGUGCGGACACCGGGUACCCACGCGCAGCGCGCCGCGGGAGGCUCGUCGUCUAGGGACUGCGUACCGGGACGCCGGACGCCGAGUCCAUGAAGGUACGACCAGAGUUGCACGCUUGGUCGCCCGAGUGGUCCGCACUGACUGGCGGCGCCCGCCGGCUUCUUGCCGACGGGCGCCGCCAGUGUUUUGCCCUCGUUUUCAAGCGUGACAGGCCCCUUCGCGUCCCUUUGUGUAU
>Amycolatopsis_lurida_NRRL_0.56_5_5
GUAGGUGCGGACGUUCGGUCGGCCAGGGAACAGGUAGAAGAGAAGCCUGUUCCACCCCGGCGAAUCUCCGUGUGCGGACACCGGGUACCCACGCGCAGCGCGCCGCGGGAGGCUCGUCGUCUAGGGACUGCGUACCGGGACGCCGGACGCCGAGUCCAUGAAGGUACGACCAGAGUUGCACGCUUGGUCGCCCGAGUGGUCCGCACUGACUGGCGGCGCCCGCCGGCUUCUUGCCGACGGGCGCCGCCAGUGUUUUGCCCUCGUUUUCAAGCGUGACAGGCCCCUUCGCGUCCCUUUGUGUAU
>Amycolatopsis_japonica_strain_0.56_-5_-5
GUAGGUGCGGACGUUCGGUCGGCCAGGGAACAGGUAGAAGAGAAGCCUGUUCCACCCCGGCGAAUCUCCGUGUGCGGACACCGGGUACCCACGCGCAGCGCGCCGCGGGAGGCUCGUCGUCUAGGGACUGCGUACCGGGACGCCGGACGCCGAGUCCAUGAAGGUACGACCAGAGUUGCACGCUUGGUCGCCCGAGUUGCCCGCACUGACUGGCGGCGCCCGCCGGCUUCGGCCGACGGGCGCCGCCAGUGUUUUGCCCAGGUUUUCAAGCGUGACAGGCCCGUUCGCGUCCCUUUGUGUAU
>Amycolatopsis_japonica_strain_0.56_-5_0
GUAGGUGCGGACGUUCGGUCGGCCAGGGAACAGGUAGAAGAGAAGCCUGUUCCACCCCGGCGAAUCUCCGUGUGCGGACACCGGGUACCCACGCGCAGCGCGCCGCGGGAGGCUCGUCGUCUAGGGACUGCGUACCGGGACGCCGGACGCCGAGUCCAUGAAGGUACGACCAGAGUUGCACGCUUGGUCGCCCGAGUUGCCCGCACUGACUGGCGGCGCCCGCCGGCUUCGGCCGACGGGCGCCGCCAGUGUUUUGCCCAGGUUUUCAAGCGUGACAGGCCCGUUCGCGUCCCUUUGUGUAUGAACG
>Amycolatopsis_japonica_strain_0.56_-5_5
GUAGGUGCGGACGUUCGGUCGGCCAGGGAACAGGUAGAAGAGAAGCCUGUUCCACCCCGGCGAAUCUCCGUGUGCGGACACCGGGUACCCACGCGCAGCGCGCCGCGGGAGGCUCGUCGUCUAGGGACUGCGUACCGGGACGCCGGACGCCGAGUCCAUGAAGGUACGACCAGAGUUGCACGCUUGGUCGCCCGAGUUGCCCGCACUGACUGGCGGCGCCCGCCGGCUUCGGCCGACGGGCGCCGCCAGUGUUUUGCCCAGGUUUUCAAGCGUGACAGGCCCGUUCGCGUCCCUUUGUGUAUGAACGGACCG
>Amycolatopsis_japonica_strain_0.56_0_-5
UGCGGACGUUCGGUCGGCCAGGGAACAGGUAGAAGAGAAGCCUGUUCCACCCCGGCGAAUCUCCGUGUGCGGACACCGGGUACCCACGCGCAGCGCGCCGCGGGAGGCUCGUCGUCUAGGGACUGCGUACCGGGACGCCGGACGCCGAGUCCAUGAAGGUACGACCAGAGUUGCACGCUUGGUCGCCCGAGUUGCCCGCACUGACUGGCGGCGCCCGCCGGCUUCGGCCGACGGGCGCCGCCAGUGUUUUGCCCAGGUUUUCAAGCGUGACAGGCCCGUUCGCGUCCCUUUGUGUAU
>Amycolatopsis_japonica_strain_0.56_0_0
UGCGGACGUUCGGUCGGCCAGGGAACAGGUAGAAGAGAAGCCUGUUCCACCCCGGCGAAUCUCCGUGUGCGGACACCGGGUACCCACGCGCAGCGCGCCGCGGGAGGCUCGUCGUCUAGGGACUGCGUACCGGGACGCCGGACGCCGAGUCCAUGAAGGUACGACCAGAGUUGCACGCUUGGUCGCCCGAGUUGCCCGCACUGACUGGCGGCGCCCGCCGGCUUCGGCCGACGGGCGCCGCCAGUGUUUUGCCCAGGUUUUCAAGCGUGACAGGCCCGUUCGCGUCCCUUUGUGUAUGAACG
>Amycolatopsis_japonica_strain_0.56_0_5
UGCGGACGUUCGGUCGGCCAGGGAACAGGUAGAAGAGAAGCCUGUUCCACCCCGGCGAAUCUCCGUGUGCGGACACCGGGUACCCACGCGCAGCGCGCCGCGGGAGGCUCGUCGUCUAGGGACUGCGUACCGGGACGCCGGACGCCGAGUCCAUGAAGGUACGACCAGAGUUGCACGCUUGGUCGCCCGAGUUGCCCGCACUGACUGGCGGCGCCCGCCGGCUUCGGCCGACGGGCGCCGCCAGUGUUUUGCCCAGGUUUUCAAGCGUGACAGGCCCGUUCGCGUCCCUUUGUGUAUGAACGGACCG
>Amycolatopsis_japonica_strain_0.56_5_-5
ACGUUCGGUCGGCCAGGGAACAGGUAGAAGAGAAGCCUGUUCCACCCCGGCGAAUCUCCGUGUGCGGACACCGGGUACCCACGCGCAGCGCGCCGCGGGAGGCUCGUCGUCUAGGGACUGCGUACCGGGACGCCGGACGCCGAGUCCAUGAAGGUACGACCAGAGUUGCACGCUUGGUCGCCCGAGUUGCCCGCACUGACUGGCGGCGCCCGCCGGCUUCGGCCGACGGGCGCCGCCAGUGUUUUGCCCAGGUUUUCAAGCGUGACAGGCCCGUUCGCGUCCCUUUGUGUAU
>Amycolatopsis_japonica_strain_0.56_5_0
ACGUUCGGUCGGCCAGGGAACAGGUAGAAGAGAAGCCUGUUCCACCCCGGCGAAUCUCCGUGUGCGGACACCGGGUACCCACGCGCAGCGCGCCGCGGGAGGCUCGUCGUCUAGGGACUGCGUACCGGGACGCCGGACGCCGAGUCCAUGAAGGUACGACCAGAGUUGCACGCUUGGUCGCCCGAGUUGCCCGCACUGACUGGCGGCGCCCGCCGGCUUCGGCCGACGGGCGCCGCCAGUGUUUUGCCCAGGUUUUCAAGCGUGACAGGCCCGUUCGCGUCCCUUUGUGUAUGAACG
>Amycolatopsis_japonica_strain_0.56_5_5
ACGUUCGGUCGGCCAGGGAACAGGUAGAAGAGAAGCCUGUUCCACCCCGGCGAAUCUCCGUGUGCGGACACCGGGUACCCACGCGCAGCGCGCCGCGGGAGGCUCGUCGUCUAGGGACUGCGUACCGGGACGCCGGACGCCGAGUCCAUGAAGGUACGACCAGAGUUGCACGCUUGGUCGCCCGAGUUGCCCGCACUGACUGGCGGCGCCCGCCGGCUUCGGCCGACGGGCGCCGCCAGUGUUUUGCCCAGGUUUUCAAGCGUGACAGGCCCGUUCGCGUCCCUUUGUGUAUGAACGGACCG
>Amycolatopsis_mediterranei_RB,_0.56_-5_-5
GUAGGUGCGGACGUUCGGUCGGCCAGGGAACAGGUAGAAGAGAAGCCUGUUCCACCCCGGCAAACCUCCGUGCGCGGACUCCGGGUACCCACGCGCAGCGCGCCGCGGGAGGCUCGUCGUCUAGGGACUGCGUAGUGGGACGCCACACGCCGAGUCCAUGUAGGUACGACCAGAGUUGCACGCUUGGUCGCCCGAGAAGUUCGCGCUUGCAGGCGGCGCCCGUGGCUUCGGCCACGGGCGCCGCCUCGUCUAUGUGGGGGAUGGGCCGUGAGCCGGCCGCCACCCGUUCGGACCUGCGUGCA
>Amycolatopsis_mediterranei_RB,_0.56_-5_0
GUAGGUGCGGACGUUCGGUCGGCCAGGGAACAGGUAGAAGAGAAGCCUGUUCCACCCCGGCAAACCUCCGUGCGCGGACUCCGGGUACCCACGCGCAGCGCGCCGCGGGAGGCUCGUCGUCUAGGGACUGCGUAGUGGGACGCCACACGCCGAGUCCAUGUAGGUACGACCAGAGUUGCACGCUUGGUCGCCCGAGAAGUUCGCGCUUGCAGGCGGCGCCCGUGGCUUCGGCCACGGGCGCCGCCUCGUCUAUGUGGGGGAUGGGCCGUGAGCCGGCCGCCACCCGUUCGGACCUGCGUGCAUCUUG
>Amycolatopsis_mediterranei_RB,_0.56_-5_5
GUAGGUGCGGACGUUCGGUCGGCCAGGGAACAGGUAGAAGAGAAGCCUGUUCCACCCCGGCAAACCUCCGUGCGCGGACUCCGGGUACCCACGCGCAGCGCGCCGCGGGAGGCUCGUCGUCUAGGGACUGCGUAGUGGGACGCCACACGCCGAGUCCAUGUAGGUACGACCAGAGUUGCACGCUUGGUCGCCCGAGAAGUUCGCGCUUGCAGGCGGCGCCCGUGGCUUCGGCCACGGGCGCCGCCUCGUCUAUGUGGGGGAUGGGCCGUGAGCCGGCCGCCACCCGUUCGGACCUGCGUGCAUCUUGCGGAC
>Amycolatopsis_mediterranei_RB,_0.56_0_-5
UGCGGACGUUCGGUCGGCCAGGGAACAGGUAGAAGAGAAGCCUGUUCCACCCCGGCAAACCUCCGUGCGCGGACUCCGGGUACCCACGCGCAGCGCGCCGCGGGAGGCUCGUCGUCUAGGGACUGCGUAGUGGGACGCCACACGCCGAGUCCAUGUAGGUACGACCAGAGUUGCACGCUUGGUCGCCCGAGAAGUUCGCGCUUGCAGGCGGCGCCCGUGGCUUCGGCCACGGGCGCCGCCUCGUCUAUGUGGGGGAUGGGCCGUGAGCCGGCCGCCACCCGUUCGGACCUGCGUGCA
>Amycolatopsis_mediterranei_RB,_0.56_0_0
UGCGGACGUUCGGUCGGCCAGGGAACAGGUAGAAGAGAAGCCUGUUCCACCCCGGCAAACCUCCGUGCGCGGACUCCGGGUACCCACGCGCAGCGCGCCGCGGGAGGCUCGUCGUCUAGGGACUGCGUAGUGGGACGCCACACGCCGAGUCCAUGUAGGUACGACCAGAGUUGCACGCUUGGUCGCCCGAGAAGUUCGCGCUUGCAGGCGGCGCCCGUGGCUUCGGCCACGGGCGCCGCCUCGUCUAUGUGGGGGAUGGGCCGUGAGCCGGCCGCCACCCGUUCGGACCUGCGUGCAUCUUG
>Amycolatopsis_mediterranei_RB,_0.56_0_5
UGCGGACGUUCGGUCGGCCAGGGAACAGGUAGAAGAGAAGCCUGUUCCACCCCGGCAAACCUCCGUGCGCGGACUCCGGGUACCCACGCGCAGCGCGCCGCGGGAGGCUCGUCGUCUAGGGACUGCGUAGUGGGACGCCACACGCCGAGUCCAUGUAGGUACGACCAGAGUUGCACGCUUGGUCGCCCGAGAAGUUCGCGCUUGCAGGCGGCGCCCGUGGCUUCGGCCACGGGCGCCGCCUCGUCUAUGUGGGGGAUGGGCCGUGAGCCGGCCGCCACCCGUUCGGACCUGCGUGCAUCUUGCGGAC
>Amycolatopsis_mediterranei_RB,_0.56_5_-5
ACGUUCGGUCGGCCAGGGAACAGGUAGAAGAGAAGCCUGUUCCACCCCGGCAAACCUCCGUGCGCGGACUCCGGGUACCCACGCGCAGCGCGCCGCGGGAGGCUCGUCGUCUAGGGACUGCGUAGUGGGACGCCACACGCCGAGUCCAUGUAGGUACGACCAGAGUUGCACGCUUGGUCGCCCGAGAAGUUCGCGCUUGCAGGCGGCGCCCGUGGCUUCGGCCACGGGCGCCGCCUCGUCUAUGUGGGGGAUGGGCCGUGAGCCGGCCGCCACCCGUUCGGACCUGCGUGCA
>Amycolatopsis_mediterranei_RB,_0.56_5_0
ACGUUCGGUCGGCCAGGGAACAGGUAGAAGAGAAGCCUGUUCCACCCCGGCAAACCUCCGUGCGCGGACUCCGGGUACCCACGCGCAGCGCGCCGCGGGAGGCUCGUCGUCUAGGGACUGCGUAGUGGGACGCCACACGCCGAGUCCAUGUAGGUACGACCAGAGUUGCACGCUUGGUCGCCCGAGAAGUUCGCGCUUGCAGGCGGCGCCCGUGGCUUCGGCCACGGGCGCCGCCUCGUCUAUGUGGGGGAUGGGCCGUGAGCCGGCCGCCACCCGUUCGGACCUGCGUGCAUCUUG
>Amycolatopsis_mediterranei_RB,_0.56_5_5
ACGUUCGGUCGGCCAGGGAACAGGUAGAAGAGAAGCCUGUUCCACCCCGGCAAACCUCCGUGCGCGGACUCCGGGUACCCACGCGCAGCGCGCCGCGGGAGGCUCGUCGUCUAGGGACUGCGUAGUGGGACGCCACACGCCGAGUCCAUGUAGGUACGACCAGAGUUGCACGCUUGGUCGCCCGAGAAGUUCGCGCUUGCAGGCGGCGCCCGUGGCUUCGGCCACGGGCGCCGCCUCGUCUAUGUGGGGGAUGGGCCGUGAGCCGGCCGCCACCCGUUCGGACCUGCGUGCAUCUUGCGGAC
>Amycolatopsis_orientalis_HCCB10007,_0.56_-5_-5
GUAGGUGCGGACGUUCGGUCGGCCAGGGAACAGGUAGAAGAGAAGCCUGUUCCACCCCGGCGAAUCUCCGUGUGCGGACACCGGGUACCCACGCGCAGCGCGCCGCGGGAGGCUCGUCGUCUAGGGACUGCGUACCGGGACGCCGGACGCCGAGUCCAUGAAGGUACGACCAGAGUUGCACGCUUGGUCGCCCGAGUGGUCCGCACUGACUGGCGGCGCCCGCCGGCUUCUUGCCGACGGGCGCCGCCAGUGUUUUGCCCACGUUUUCAAGCGUGACAGGCCCGUUCGCGUCCCUUUGUGUA
>Amycolatopsis_orientalis_HCCB10007,_0.56_-5_0
GUAGGUGCGGACGUUCGGUCGGCCAGGGAACAGGUAGAAGAGAAGCCUGUUCCACCCCGGCGAAUCUCCGUGUGCGGACACCGGGUACCCACGCGCAGCGCGCCGCGGGAGGCUCGUCGUCUAGGGACUGCGUACCGGGACGCCGGACGCCGAGUCCAUGAAGGUACGACCAGAGUUGCACGCUUGGUCGCCCGAGUGGUCCGCACUGACUGGCGGCGCCCGCCGGCUUCUUGCCGACGGGCGCCGCCAGUGUUUUGCCCACGUUUUCAAGCGUGACAGGCCCGUUCGCGUCCCUUUGUGUAUGAAC
>Amycolatopsis_orientalis_HCCB10007,_0.56_-5_5
GUAGGUGCGGACGUUCGGUCGGCCAGGGAACAGGUAGAAGAGAAGCCUGUUCCACCCCGGCGAAUCUCCGUGUGCGGACACCGGGUACCCACGCGCAGCGCGCCGCGGGAGGCUCGUCGUCUAGGGACUGCGUACCGGGACGCCGGACGCCGAGUCCAUGAAGGUACGACCAGAGUUGCACGCUUGGUCGCCCGAGUGGUCCGCACUGACUGGCGGCGCCCGCCGGCUUCUUGCCGACGGGCGCCGCCAGUGUUUUGCCCACGUUUUCAAGCGUGACAGGCCCGUUCGCGUCCCUUUGUGUAUGAACGGACC
>Amycolatopsis_orientalis_HCCB10007,_0.56_0_-5
UGCGGACGUUCGGUCGGCCAGGGAACAGGUAGAAGAGAAGCCUGUUCCACCCCGGCGAAUCUCCGUGUGCGGACACCGGGUACCCACGCGCAGCGCGCCGCGGGAGGCUCGUCGUCUAGGGACUGCGUACCGGGACGCCGGACGCCGAGUCCAUGAAGGUACGACCAGAGUUGCACGCUUGGUCGCCCGAGUGGUCCGCACUGACUGGCGGCGCCCGCCGGCUUCUUGCCGACGGGCGCCGCCAGUGUUUUGCCCACGUUUUCAAGCGUGACAGGCCCGUUCGCGUCCCUUUGUGUA
>Amycolatopsis_orientalis_HCCB10007,_0.56_0_0
UGCGGACGUUCGGUCGGCCAGGGAACAGGUAGAAGAGAAGCCUGUUCCACCCCGGCGAAUCUCCGUGUGCGGACACCGGGUACCCACGCGCAGCGCGCCGCGGGAGGCUCGUCGUCUAGGGACUGCGUACCGGGACGCCGGACGCCGAGUCCAUGAAGGUACGACCAGAGUUGCACGCUUGGUCGCCCGAGUGGUCCGCACUGACUGGCGGCGCCCGCCGGCUUCUUGCCGACGGGCGCCGCCAGUGUUUUGCCCACGUUUUCAAGCGUGACAGGCCCGUUCGCGUCCCUUUGUGUAUGAAC
>Amycolatopsis_orientalis_HCCB10007,_0.56_0_5
UGCGGACGUUCGGUCGGCCAGGGAACAGGUAGAAGAGAAGCCUGUUCCACCCCGGCGAAUCUCCGUGUGCGGACACCGGGUACCCACGCGCAGCGCGCCGCGGGAGGCUCGUCGUCUAGGGACUGCGUACCGGGACGCCGGACGCCGAGUCCAUGAAGGUACGACCAGAGUUGCACGCUUGGUCGCCCGAGUGGUCCGCACUGACUGGCGGCGCCCGCCGGCUUCUUGCCGACGGGCGCCGCCAGUGUUUUGCCCACGUUUUCAAGCGUGACAGGCCCGUUCGCGUCCCUUUGUGUAUGAACGGACC
>Amycolatopsis_orientalis_HCCB10007,_0.56_5_-5
ACGUUCGGUCGGCCAGGGAACAGGUAGAAGAGAAGCCUGUUCCACCCCGGCGAAUCUCCGUGUGCGGACACCGGGUACCCACGCGCAGCGCGCCGCGGGAGGCUCGUCGUCUAGGGACUGCGUACCGGGACGCCGGACGCCGAGUCCAUGAAGGUACGACCAGAGUUGCACGCUUGGUCGCCCGAGUGGUCCGCACUGACUGGCGGCGCCCGCCGGCUUCUUGCCGACGGGCGCCGCCAGUGUUUUGCCCACGUUUUCAAGCGUGACAGGCCCGUUCGCGUCCCUUUGUGUA
>Amycolatopsis_orientalis_HCCB10007,_0.56_5_0
ACGUUCGGUCGGCCAGGGAACAGGUAGAAGAGAAGCCUGUUCCACCCCGGCGAAUCUCCGUGUGCGGACACCGGGUACCCACGCGCAGCGCGCCGCGGGAGGCUCGUCGUCUAGGGACUGCGUACCGGGACGCCGGACGCCGAGUCCAUGAAGGUACGACCAGAGUUGCACGCUUGGUCGCCCGAGUGGUCCGCACUGACUGGCGGCGCCCGCCGGCUUCUUGCCGACGGGCGCCGCCAGUGUUUUGCCCACGUUUUCAAGCGUGACAGGCCCGUUCGCGUCCCUUUGUGUAUGAAC
>Amycolatopsis_orientalis_HCCB10007,_0.56_5_5
ACGUUCGGUCGGCCAGGGAACAGGUAGAAGAGAAGCCUGUUCCACCCCGGCGAAUCUCCGUGUGCGGACACCGGGUACCCACGCGCAGCGCGCCGCGGGAGGCUCGUCGUCUAGGGACUGCGUACCGGGACGCCGGACGCCGAGUCCAUGAAGGUACGACCAGAGUUGCACGCUUGGUCGCCCGAGUGGUCCGCACUGACUGGCGGCGCCCGCCGGCUUCUUGCCGACGGGCGCCGCCAGUGUUUUGCCCACGUUUUCAAGCGUGACAGGCCCGUUCGCGUCCCUUUGUGUAUGAACGGACC
>Amycolatopsis_mediterranei_S699,_0.56_-5_-5
GUAGGUGCGGACGUUCGGUCGGCCAGGGAACAGGUAGAAGAGAAGCCUGUUCCACCCCGGCAAACCUCCGUGCGCGGACUCCGGGUACCCACGCGCAGCGCGCCGCGGGAGGCUCGUCGUCUAGGGACUGCGUAGUGGGACGCCACACGCCGAGUCCAUGUAGGUACGACCAGAGUUGCACGCUUGGUCGCCCGAGAAGUUCGCGCUUGCAGGCGGCGCCCGUGGCUUCGGCCACGGGCGCCGCCUCGUCUAUGUGGGGGAUGGGCCGUGAGCCGGCCGCCACCCGUUCGGACCUGCGUGCA
>Amycolatopsis_mediterranei_S699,_0.56_-5_0
GUAGGUGCGGACGUUCGGUCGGCCAGGGAACAGGUAGAAGAGAAGCCUGUUCCACCCCGGCAAACCUCCGUGCGCGGACUCCGGGUACCCACGCGCAGCGCGCCGCGGGAGGCUCGUCGUCUAGGGACUGCGUAGUGGGACGCCACACGCCGAGUCCAUGUAGGUACGACCAGAGUUGCACGCUUGGUCGCCCGAGAAGUUCGCGCUUGCAGGCGGCGCCCGUGGCUUCGGCCACGGGCGCCGCCUCGUCUAUGUGGGGGAUGGGCCGUGAGCCGGCCGCCACCCGUUCGGACCUGCGUGCAUCUUG
>Amycolatopsis_mediterranei_S699,_0.56_-5_5
GUAGGUGCGGACGUUCGGUCGGCCAGGGAACAGGUAGAAGAGAAGCCUGUUCCACCCCGGCAAACCUCCGUGCGCGGACUCCGGGUACCCACGCGCAGCGCGCCGCGGGAGGCUCGUCGUCUAGGGACUGCGUAGUGGGACGCCACACGCCGAGUCCAUGUAGGUACGACCAGAGUUGCACGCUUGGUCGCCCGAGAAGUUCGCGCUUGCAGGCGGCGCCCGUGGCUUCGGCCACGGGCGCCGCCUCGUCUAUGUGGGGGAUGGGCCGUGAGCCGGCCGCCACCCGUUCGGACCUGCGUGCAUCUUGCGGAC
>Amycolatopsis_mediterranei_S699,_0.56_0_-5
UGCGGACGUUCGGUCGGCCAGGGAACAGGUAGAAGAGAAGCCUGUUCCACCCCGGCAAACCUCCGUGCGCGGACUCCGGGUACCCACGCGCAGCGCGCCGCGGGAGGCUCGUCGUCUAGGGACUGCGUAGUGGGACGCCACACGCCGAGUCCAUGUAGGUACGACCAGAGUUGCACGCUUGGUCGCCCGAGAAGUUCGCGCUUGCAGGCGGCGCCCGUGGCUUCGGCCACGGGCGCCGCCUCGUCUAUGUGGGGGAUGGGCCGUGAGCCGGCCGCCACCCGUUCGGACCUGCGUGCA
>Amycolatopsis_mediterranei_S699,_0.56_0_0
UGCGGACGUUCGGUCGGCCAGGGAACAGGUAGAAGAGAAGCCUGUUCCACCCCGGCAAACCUCCGUGCGCGGACUCCGGGUACCCACGCGCAGCGCGCCGCGGGAGGCUCGUCGUCUAGGGACUGCGUAGUGGGACGCCACACGCCGAGUCCAUGUAGGUACGACCAGAGUUGCACGCUUGGUCGCCCGAGAAGUUCGCGCUUGCAGGCGGCGCCCGUGGCUUCGGCCACGGGCGCCGCCUCGUCUAUGUGGGGGAUGGGCCGUGAGCCGGCCGCCACCCGUUCGGACCUGCGUGCAUCUUG
>Amycolatopsis_mediterranei_S699,_0.56_0_5
UGCGGACGUUCGGUCGGCCAGGGAACAGGUAGAAGAGAAGCCUGUUCCACCCCGGCAAACCUCCGUGCGCGGACUCCGGGUACCCACGCGCAGCGCGCCGCGGGAGGCUCGUCGUCUAGGGACUGCGUAGUGGGACGCCACACGCCGAGUCCAUGUAGGUACGACCAGAGUUGCACGCUUGGUCGCCCGAGAAGUUCGCGCUUGCAGGCGGCGCCCGUGGCUUCGGCCACGGGCGCCGCCUCGUCUAUGUGGGGGAUGGGCCGUGAGCCGGCCGCCACCCGUUCGGACCUGCGUGCAUCUUGCGGAC
>Amycolatopsis_mediterranei_S699,_0.56_5_-5
ACGUUCGGUCGGCCAGGGAACAGGUAGAAGAGAAGCCUGUUCCACCCCGGCAAACCUCCGUGCGCGGACUCCGGGUACCCACGCGCAGCGCGCCGCGGGAGGCUCGUCGUCUAGGGACUGCGUAGUGGGACGCCACACGCCGAGUCCAUGUAGGUACGACCAGAGUUGCACGCUUGGUCGCCCGAGAAGUUCGCGCUUGCAGGCGGCGCCCGUGGCUUCGGCCACGGGCGCCGCCUCGUCUAUGUGGGGGAUGGGCCGUGAGCCGGCCGCCACCCGUUCGGACCUGCGUGCA
>Amycolatopsis_mediterranei_S699,_0.56_5_0
ACGUUCGGUCGGCCAGGGAACAGGUAGAAGAGAAGCCUGUUCCACCCCGGCAAACCUCCGUGCGCGGACUCCGGGUACCCACGCGCAGCGCGCCGCGGGAGGCUCGUCGUCUAGGGACUGCGUAGUGGGACGCCACACGCCGAGUCCAUGUAGGUACGACCAGAGUUGCACGCUUGGUCGCCCGAGAAGUUCGCGCUUGCAGGCGGCGCCCGUGGCUUCGGCCACGGGCGCCGCCUCGUCUAUGUGGGGGAUGGGCCGUGAGCCGGCCGCCACCCGUUCGGACCUGCGUGCAUCUUG
>Amycolatopsis_mediterranei_S699,_0.56_5_5
ACGUUCGGUCGGCCAGGGAACAGGUAGAAGAGAAGCCUGUUCCACCCCGGCAAACCUCCGUGCGCGGACUCCGGGUACCCACGCGCAGCGCGCCGCGGGAGGCUCGUCGUCUAGGGACUGCGUAGUGGGACGCCACACGCCGAGUCCAUGUAGGUACGACCAGAGUUGCACGCUUGGUCGCCCGAGAAGUUCGCGCUUGCAGGCGGCGCCCGUGGCUUCGGCCACGGGCGCCGCCUCGUCUAUGUGGGGGAUGGGCCGUGAGCCGGCCGCCACCCGUUCGGACCUGCGUGCAUCUUGCGGAC
>Amycolatopsis_mediterranei_S699,_0.56_-5_-5
GUAGGUGCGGACGUUCGGUCGGCCAGGGAACAGGUAGAAGAGAAGCCUGUUCCACCCCGGCAAACCUCCGUGCGCGGACUCCGGGUACCCACGCGCAGCGCGCCGCGGGAGGCUCGUCGUCUAGGGACUGCGUAGUGGGACGCCACACGCCGAGUCCAUGUAGGUACGACCAGAGUUGCACGCUUGGUCGCCCGAGAAGUUCGCGCUUGCAGGCGGCGCCCGUGGCUUCGGCCACGGGCGCCGCCUCGUCUAUGUGGGGGAUGGGCCGUGAGCCGGCCGCCACCCGUUCGGACCUGCGUGCA
>Amycolatopsis_mediterranei_S699,_0.56_-5_0
GUAGGUGCGGACGUUCGGUCGGCCAGGGAACAGGUAGAAGAGAAGCCUGUUCCACCCCGGCAAACCUCCGUGCGCGGACUCCGGGUACCCACGCGCAGCGCGCCGCGGGAGGCUCGUCGUCUAGGGACUGCGUAGUGGGACGCCACACGCCGAGUCCAUGUAGGUACGACCAGAGUUGCACGCUUGGUCGCCCGAGAAGUUCGCGCUUGCAGGCGGCGCCCGUGGCUUCGGCCACGGGCGCCGCCUCGUCUAUGUGGGGGAUGGGCCGUGAGCCGGCCGCCACCCGUUCGGACCUGCGUGCAUCUUG
>Amycolatopsis_mediterranei_S699,_0.56_-5_5
GUAGGUGCGGACGUUCGGUCGGCCAGGGAACAGGUAGAAGAGAAGCCUGUUCCACCCCGGCAAACCUCCGUGCGCGGACUCCGGGUACCCACGCGCAGCGCGCCGCGGGAGGCUCGUCGUCUAGGGACUGCGUAGUGGGACGCCACACGCCGAGUCCAUGUAGGUACGACCAGAGUUGCACGCUUGGUCGCCCGAGAAGUUCGCGCUUGCAGGCGGCGCCCGUGGCUUCGGCCACGGGCGCCGCCUCGUCUAUGUGGGGGAUGGGCCGUGAGCCGGCCGCCACCCGUUCGGACCUGCGUGCAUCUUGCGGAC
>Amycolatopsis_mediterranei_S699,_0.56_0_-5
UGCGGACGUUCGGUCGGCCAGGGAACAGGUAGAAGAGAAGCCUGUUCCACCCCGGCAAACCUCCGUGCGCGGACUCCGGGUACCCACGCGCAGCGCGCCGCGGGAGGCUCGUCGUCUAGGGACUGCGUAGUGGGACGCCACACGCCGAGUCCAUGUAGGUACGACCAGAGUUGCACGCUUGGUCGCCCGAGAAGUUCGCGCUUGCAGGCGGCGCCCGUGGCUUCGGCCACGGGCGCCGCCUCGUCUAUGUGGGGGAUGGGCCGUGAGCCGGCCGCCACCCGUUCGGACCUGCGUGCA
>Amycolatopsis_mediterranei_S699,_0.56_0_0
UGCGGACGUUCGGUCGGCCAGGGAACAGGUAGAAGAGAAGCCUGUUCCACCCCGGCAAACCUCCGUGCGCGGACUCCGGGUACCCACGCGCAGCGCGCCGCGGGAGGCUCGUCGUCUAGGGACUGCGUAGUGGGACGCCACACGCCGAGUCCAUGUAGGUACGACCAGAGUUGCACGCUUGGUCGCCCGAGAAGUUCGCGCUUGCAGGCGGCGCCCGUGGCUUCGGCCACGGGCGCCGCCUCGUCUAUGUGGGGGAUGGGCCGUGAGCCGGCCGCCACCCGUUCGGACCUGCGUGCAUCUUG
>Amycolatopsis_mediterranei_S699,_0.56_0_5
UGCGGACGUUCGGUCGGCCAGGGAACAGGUAGAAGAGAAGCCUGUUCCACCCCGGCAAACCUCCGUGCGCGGACUCCGGGUACCCACGCGCAGCGCGCCGCGGGAGGCUCGUCGUCUAGGGACUGCGUAGUGGGACGCCACACGCCGAGUCCAUGUAGGUACGACCAGAGUUGCACGCUUGGUCGCCCGAGAAGUUCGCGCUUGCAGGCGGCGCCCGUGGCUUCGGCCACGGGCGCCGCCUCGUCUAUGUGGGGGAUGGGCCGUGAGCCGGCCGCCACCCGUUCGGACCUGCGUGCAUCUUGCGGAC
>Amycolatopsis_mediterranei_S699,_0.56_5_-5
ACGUUCGGUCGGCCAGGGAACAGGUAGAAGAGAAGCCUGUUCCACCCCGGCAAACCUCCGUGCGCGGACUCCGGGUACCCACGCGCAGCGCGCCGCGGGAGGCUCGUCGUCUAGGGACUGCGUAGUGGGACGCCACACGCCGAGUCCAUGUAGGUACGACCAGAGUUGCACGCUUGGUCGCCCGAGAAGUUCGCGCUUGCAGGCGGCGCCCGUGGCUUCGGCCACGGGCGCCGCCUCGUCUAUGUGGGGGAUGGGCCGUGAGCCGGCCGCCACCCGUUCGGACCUGCGUGCA
>Amycolatopsis_mediterranei_S699,_0.56_5_0
ACGUUCGGUCGGCCAGGGAACAGGUAGAAGAGAAGCCUGUUCCACCCCGGCAAACCUCCGUGCGCGGACUCCGGGUACCCACGCGCAGCGCGCCGCGGGAGGCUCGUCGUCUAGGGACUGCGUAGUGGGACGCCACACGCCGAGUCCAUGUAGGUACGACCAGAGUUGCACGCUUGGUCGCCCGAGAAGUUCGCGCUUGCAGGCGGCGCCCGUGGCUUCGGCCACGGGCGCCGCCUCGUCUAUGUGGGGGAUGGGCCGUGAGCCGGCCGCCACCCGUUCGGACCUGCGUGCAUCUUG
>Amycolatopsis_mediterranei_S699,_0.56_5_5
ACGUUCGGUCGGCCAGGGAACAGGUAGAAGAGAAGCCUGUUCCACCCCGGCAAACCUCCGUGCGCGGACUCCGGGUACCCACGCGCAGCGCGCCGCGGGAGGCUCGUCGUCUAGGGACUGCGUAGUGGGACGCCACACGCCGAGUCCAUGUAGGUACGACCAGAGUUGCACGCUUGGUCGCCCGAGAAGUUCGCGCUUGCAGGCGGCGCCCGUGGCUUCGGCCACGGGCGCCGCCUCGUCUAUGUGGGGGAUGGGCCGUGAGCCGGCCGCCACCCGUUCGGACCUGCGUGCAUCUUGCGGAC
>Amycolatopsis_mediterranei_U32,_0.56_-5_-5
GUAGGUGCGGACGUUCGGUCGGCCAGGGAACAGGUAGAAGAGAAGCCUGUUCCACCCCGGCAAACCUCCGUGCGCGGACUCCGGGUACCCACGCGCAGCGCGCCGCGGGAGGCUCGUCGUCUAGGGACUGCGUAGUGGGACGCCACACGCCGAGUCCAUGUAGGUACGACCAGAGUUGCACGCUUGGUCGCCCGAGAAGUUCGCGCUUGCAGGCGGCGCCCGUGGCUUCGGCCACGGGCGCCGCCUCGUCUAUGUGGGGGAUGGGCCGUGAGCCGGCCGCCACCCGUUCGGACCUGCGUGCA
>Amycolatopsis_mediterranei_U32,_0.56_-5_0
GUAGGUGCGGACGUUCGGUCGGCCAGGGAACAGGUAGAAGAGAAGCCUGUUCCACCCCGGCAAACCUCCGUGCGCGGACUCCGGGUACCCACGCGCAGCGCGCCGCGGGAGGCUCGUCGUCUAGGGACUGCGUAGUGGGACGCCACACGCCGAGUCCAUGUAGGUACGACCAGAGUUGCACGCUUGGUCGCCCGAGAAGUUCGCGCUUGCAGGCGGCGCCCGUGGCUUCGGCCACGGGCGCCGCCUCGUCUAUGUGGGGGAUGGGCCGUGAGCCGGCCGCCACCCGUUCGGACCUGCGUGCAUCUUG
>Amycolatopsis_mediterranei_U32,_0.56_-5_5
GUAGGUGCGGACGUUCGGUCGGCCAGGGAACAGGUAGAAGAGAAGCCUGUUCCACCCCGGCAAACCUCCGUGCGCGGACUCCGGGUACCCACGCGCAGCGCGCCGCGGGAGGCUCGUCGUCUAGGGACUGCGUAGUGGGACGCCACACGCCGAGUCCAUGUAGGUACGACCAGAGUUGCACGCUUGGUCGCCCGAGAAGUUCGCGCUUGCAGGCGGCGCCCGUGGCUUCGGCCACGGGCGCCGCCUCGUCUAUGUGGGGGAUGGGCCGUGAGCCGGCCGCCACCCGUUCGGACCUGCGUGCAUCUUGCGGAC
>Amycolatopsis_mediterranei_U32,_0.56_0_-5
UGCGGACGUUCGGUCGGCCAGGGAACAGGUAGAAGAGAAGCCUGUUCCACCCCGGCAAACCUCCGUGCGCGGACUCCGGGUACCCACGCGCAGCGCGCCGCGGGAGGCUCGUCGUCUAGGGACUGCGUAGUGGGACGCCACACGCCGAGUCCAUGUAGGUACGACCAGAGUUGCACGCUUGGUCGCCCGAGAAGUUCGCGCUUGCAGGCGGCGCCCGUGGCUUCGGCCACGGGCGCCGCCUCGUCUAUGUGGGGGAUGGGCCGUGAGCCGGCCGCCACCCGUUCGGACCUGCGUGCA
>Amycolatopsis_mediterranei_U32,_0.56_0_0
UGCGGACGUUCGGUCGGCCAGGGAACAGGUAGAAGAGAAGCCUGUUCCACCCCGGCAAACCUCCGUGCGCGGACUCCGGGUACCCACGCGCAGCGCGCCGCGGGAGGCUCGUCGUCUAGGGACUGCGUAGUGGGACGCCACACGCCGAGUCCAUGUAGGUACGACCAGAGUUGCACGCUUGGUCGCCCGAGAAGUUCGCGCUUGCAGGCGGCGCCCGUGGCUUCGGCCACGGGCGCCGCCUCGUCUAUGUGGGGGAUGGGCCGUGAGCCGGCCGCCACCCGUUCGGACCUGCGUGCAUCUUG
>Amycolatopsis_mediterranei_U32,_0.56_0_5
UGCGGACGUUCGGUCGGCCAGGGAACAGGUAGAAGAGAAGCCUGUUCCACCCCGGCAAACCUCCGUGCGCGGACUCCGGGUACCCACGCGCAGCGCGCCGCGGGAGGCUCGUCGUCUAGGGACUGCGUAGUGGGACGCCACACGCCGAGUCCAUGUAGGUACGACCAGAGUUGCACGCUUGGUCGCCCGAGAAGUUCGCGCUUGCAGGCGGCGCCCGUGGCUUCGGCCACGGGCGCCGCCUCGUCUAUGUGGGGGAUGGGCCGUGAGCCGGCCGCCACCCGUUCGGACCUGCGUGCAUCUUGCGGAC
>Amycolatopsis_mediterranei_U32,_0.56_5_-5
ACGUUCGGUCGGCCAGGGAACAGGUAGAAGAGAAGCCUGUUCCACCCCGGCAAACCUCCGUGCGCGGACUCCGGGUACCCACGCGCAGCGCGCCGCGGGAGGCUCGUCGUCUAGGGACUGCGUAGUGGGACGCCACACGCCGAGUCCAUGUAGGUACGACCAGAGUUGCACGCUUGGUCGCCCGAGAAGUUCGCGCUUGCAGGCGGCGCCCGUGGCUUCGGCCACGGGCGCCGCCUCGUCUAUGUGGGGGAUGGGCCGUGAGCCGGCCGCCACCCGUUCGGACCUGCGUGCA
>Amycolatopsis_mediterranei_U32,_0.56_5_0
ACGUUCGGUCGGCCAGGGAACAGGUAGAAGAGAAGCCUGUUCCACCCCGGCAAACCUCCGUGCGCGGACUCCGGGUACCCACGCGCAGCGCGCCGCGGGAGGCUCGUCGUCUAGGGACUGCGUAGUGGGACGCCACACGCCGAGUCCAUGUAGGUACGACCAGAGUUGCACGCUUGGUCGCCCGAGAAGUUCGCGCUUGCAGGCGGCGCCCGUGGCUUCGGCCACGGGCGCCGCCUCGUCUAUGUGGGGGAUGGGCCGUGAGCCGGCCGCCACCCGUUCGGACCUGCGUGCAUCUUG
>Amycolatopsis_mediterranei_U32,_0.56_5_5
ACGUUCGGUCGGCCAGGGAACAGGUAGAAGAGAAGCCUGUUCCACCCCGGCAAACCUCCGUGCGCGGACUCCGGGUACCCACGCGCAGCGCGCCGCGGGAGGCUCGUCGUCUAGGGACUGCGUAGUGGGACGCCACACGCCGAGUCCAUGUAGGUACGACCAGAGUUGCACGCUUGGUCGCCCGAGAAGUUCGCGCUUGCAGGCGGCGCCCGUGGCUUCGGCCACGGGCGCCGCCUCGUCUAUGUGGGGGAUGGGCCGUGAGCCGGCCGCCACCCGUUCGGACCUGCGUGCAUCUUGCGGAC
>Segniliparus_rotundus_DSM_0.56_-5_-5
GGCGCCGUCAGGCAAAGCCGGUUCCGGAAGAGAAGGAGCCGACCCCAGGGGCGGGUGUCCUGCGCGAAGAGUCAGCACCCACGCGGAGCGCGCCGCGACAAGGGCAUGAGAUGUCGUGGGCCUGCGGAACUCGAGGAUAGGGCCCGCUCGCCGCCUCCGAAUGAGAACGCGGCGACACCCGAGAGGGACGCCUCUGGGCCAGGCCAGAUCGGCACGAGCCAACCGCCGAGGCCUCAUUCCACGACCGAAGUGAGCACGCUUGGUCACUGACGGCUUCGCGCCAAGGGCGGUGAACACGCAGCCC
>Segniliparus_rotundus_DSM_0.56_-5_0
UGCAGGGCGCCGUCAGGCAAAGCCGGUUCCGGAAGAGAAGGAGCCGACCCCAGGGGCGGGUGUCCUGCGCGAAGAGUCAGCACCCACGCGGAGCGCGCCGCGACAAGGGCAUGAGAUGUCGUGGGCCUGCGGAACUCGAGGAUAGGGCCCGCUCGCCGCCUCCGAAUGAGAACGCGGCGACACCCGAGAGGGACGCCUCUGGGCCAGGCCAGAUCGGCACGAGCCAACCGCCGAGGCCUCAUUCCACGACCGAAGUGAGCACGCUUGGUCACUGACGGCUUCGCGCCAAGGGCGGUGAACACGCAGCCC
>Segniliparus_rotundus_DSM_0.56_-5_5
CUGACUGCAGGGCGCCGUCAGGCAAAGCCGGUUCCGGAAGAGAAGGAGCCGACCCCAGGGGCGGGUGUCCUGCGCGAAGAGUCAGCACCCACGCGGAGCGCGCCGCGACAAGGGCAUGAGAUGUCGUGGGCCUGCGGAACUCGAGGAUAGGGCCCGCUCGCCGCCUCCGAAUGAGAACGCGGCGACACCCGAGAGGGACGCCUCUGGGCCAGGCCAGAUCGGCACGAGCCAACCGCCGAGGCCUCAUUCCACGACCGAAGUGAGCACGCUUGGUCACUGACGGCUUCGCGCCAAGGGCGGUGAACACGCAGCCC
>Segniliparus_rotundus_DSM_0.56_0_-5
GGCGCCGUCAGGCAAAGCCGGUUCCGGAAGAGAAGGAGCCGACCCCAGGGGCGGGUGUCCUGCGCGAAGAGUCAGCACCCACGCGGAGCGCGCCGCGACAAGGGCAUGAGAUGUCGUGGGCCUGCGGAACUCGAGGAUAGGGCCCGCUCGCCGCCUCCGAAUGAGAACGCGGCGACACCCGAGAGGGACGCCUCUGGGCCAGGCCAGAUCGGCACGAGCCAACCGCCGAGGCCUCAUUCCACGACCGAAGUGAGCACGCUUGGUCACUGACGGCUUCGCGCCAAGGGCGGUGAACACGC
>Segniliparus_rotundus_DSM_0.56_0_0
UGCAGGGCGCCGUCAGGCAAAGCCGGUUCCGGAAGAGAAGGAGCCGACCCCAGGGGCGGGUGUCCUGCGCGAAGAGUCAGCACCCACGCGGAGCGCGCCGCGACAAGGGCAUGAGAUGUCGUGGGCCUGCGGAACUCGAGGAUAGGGCCCGCUCGCCGCCUCCGAAUGAGAACGCGGCGACACCCGAGAGGGACGCCUCUGGGCCAGGCCAGAUCGGCACGAGCCAACCGCCGAGGCCUCAUUCCACGACCGAAGUGAGCACGCUUGGUCACUGACGGCUUCGCGCCAAGGGCGGUGAACACGC
>Segniliparus_rotundus_DSM_0.56_0_5
CUGACUGCAGGGCGCCGUCAGGCAAAGCCGGUUCCGGAAGAGAAGGAGCCGACCCCAGGGGCGGGUGUCCUGCGCGAAGAGUCAGCACCCACGCGGAGCGCGCCGCGACAAGGGCAUGAGAUGUCGUGGGCCUGCGGAACUCGAGGAUAGGGCCCGCUCGCCGCCUCCGAAUGAGAACGCGGCGACACCCGAGAGGGACGCCUCUGGGCCAGGCCAGAUCGGCACGAGCCAACCGCCGAGGCCUCAUUCCACGACCGAAGUGAGCACGCUUGGUCACUGACGGCUUCGCGCCAAGGGCGGUGAACACGC
>Segniliparus_rotundus_DSM_0.56_5_-5
GGCGCCGUCAGGCAAAGCCGGUUCCGGAAGAGAAGGAGCCGACCCCAGGGGCGGGUGUCCUGCGCGAAGAGUCAGCACCCACGCGGAGCGCGCCGCGACAAGGGCAUGAGAUGUCGUGGGCCUGCGGAACUCGAGGAUAGGGCCCGCUCGCCGCCUCCGAAUGAGAACGCGGCGACACCCGAGAGGGACGCCUCUGGGCCAGGCCAGAUCGGCACGAGCCAACCGCCGAGGCCUCAUUCCACGACCGAAGUGAGCACGCUUGGUCACUGACGGCUUCGCGCCAAGGGCGGUGAA
>Segniliparus_rotundus_DSM_0.56_5_0
UGCAGGGCGCCGUCAGGCAAAGCCGGUUCCGGAAGAGAAGGAGCCGACCCCAGGGGCGGGUGUCCUGCGCGAAGAGUCAGCACCCACGCGGAGCGCGCCGCGACAAGGGCAUGAGAUGUCGUGGGCCUGCGGAACUCGAGGAUAGGGCCCGCUCGCCGCCUCCGAAUGAGAACGCGGCGACACCCGAGAGGGACGCCUCUGGGCCAGGCCAGAUCGGCACGAGCCAACCGCCGAGGCCUCAUUCCACGACCGAAGUGAGCACGCUUGGUCACUGACGGCUUCGCGCCAAGGGCGGUGAA
>Segniliparus_rotundus_DSM_0.56_5_5
CUGACUGCAGGGCGCCGUCAGGCAAAGCCGGUUCCGGAAGAGAAGGAGCCGACCCCAGGGGCGGGUGUCCUGCGCGAAGAGUCAGCACCCACGCGGAGCGCGCCGCGACAAGGGCAUGAGAUGUCGUGGGCCUGCGGAACUCGAGGAUAGGGCCCGCUCGCCGCCUCCGAAUGAGAACGCGGCGACACCCGAGAGGGACGCCUCUGGGCCAGGCCAGAUCGGCACGAGCCAACCGCCGAGGCCUCAUUCCACGACCGAAGUGAGCACGCUUGGUCACUGACGGCUUCGCGCCAAGGGCGGUGAA
>Ralstonia_pickettii_12D_0.56_-5_-5
UGCCCAUCGCCGUCACCAUGCCUGCGGUGGCCGCAAGAUCCUUGGGCGCCUGCGGAAAGCCAUGCAUCCAGCCGCCGGACAAGCCCUGCGAGAGCAGCACAUCGCGCUCGCGUGCCUGGUCGAUGGCCGAUUCGCCAUCGAUGCGGGCCACGACCGCGUUCACCGUCGGGUUGUGGCGAUCGAUCUGCGCAAGGAACGCUUCCAUGACUUCCACGCACGACACAUCGCGCGCGUGGAUACGCCGGGACAGUUCGAUCGCGCUCCAUUGCACGAUCCCUUCGUUGGCGGCCGCAGGUGUUGCGGCGUGG
>Ralstonia_pickettii_12D_0.56_-5_0
GAGACUGCCCAUCGCCGUCACCAUGCCUGCGGUGGCCGCAAGAUCCUUGGGCGCCUGCGGAAAGCCAUGCAUCCAGCCGCCGGACAAGCCCUGCGAGAGCAGCACAUCGCGCUCGCGUGCCUGGUCGAUGGCCGAUUCGCCAUCGAUGCGGGCCACGACCGCGUUCACCGUCGGGUUGUGGCGAUCGAUCUGCGCAAGGAACGCUUCCAUGACUUCCACGCACGACACAUCGCGCGCGUGGAUACGCCGGGACAGUUCGAUCGCGCUCCAUUGCACGAUCCCUUCGUUGGCGGCCGCAGGUGUUGCGGCGUGG
>Ralstonia_pickettii_12D_0.56_-5_5
AUGGCGAGACUGCCCAUCGCCGUCACCAUGCCUGCGGUGGCCGCAAGAUCCUUGGGCGCCUGCGGAAAGCCAUGCAUCCAGCCGCCGGACAAGCCCUGCGAGAGCAGCACAUCGCGCUCGCGUGCCUGGUCGAUGGCCGAUUCGCCAUCGAUGCGGGCCACGACCGCGUUCACCGUCGGGUUGUGGCGAUCGAUCUGCGCAAGGAACGCUUCCAUGACUUCCACGCACGACACAUCGCGCGCGUGGAUACGCCGGGACAGUUCGAUCGCGCUCCAUUGCACGAUCCCUUCGUUGGCGGCCGCAGGUGUUGCGGCGUGG
>Ralstonia_pickettii_12D_0.56_0_-5
[truncated: 532,451 more chars]
