# Supplementary material for: An Algorithm for Template-Based Prediction of Secondary Structures of Individual RNA Sequences
Source: Front Genet. 2017 Oct 10;8:147. doi: 10.3389/fgene.2017.00147 (PMC5641303; doi:10.3389/fgene.2017.00147)
Supplement: Supplementary file 4 [file DataSheet2a.FASTA]

>u4_hs_man
AGCUUUGCGCAGUGGCAGUAUCGUAGCCAAUGAGGUCUAUCCGAGGCGCGAUUAUUGCUAAUUGAAAACUUUUCCCAAUACCCCGCCGUGACGACUUGCAAUAUAGUCGGCACUGGCAauuuuugACAGUCUCUACGGAGACUG
...................(((((.(((.....((.....))..))))))))................................((((((.(((((........))))).))).))).........(((((((....)))))))
>tRNA_Gly_Hs_5E6M
GCGCCGCUGGUGUAGUGGUAUCAUGCAAGAUUCCCAUUCUUGCGACCCGGGUUCGAUUCCCGGGCGGCGCACCA
(((((((..(((.........)))((((((.......))))))...(((((.......))))))))))))....
>oxys_Ec
GAAACGGAGCGGCACCUCUUUUAACCCUUGAAGUCACUGCCCGUUUCGAGAGUUUCUCAACUCGAAUAACUAAAGCCAACGUGAACUUUUGCGGAUCUCCAGGAUCCGC
(((((((.((((.((.((...........)).))..)))))))))))..((((......))))...........................(((((((.....)))))))
>u5_HOM.SA-B_C
AUACUCUGGUUUCUCUUCAGAUCGCAUAAAUCUUUCGCCUUUCAUCAAAGAUUUCCGUGGAGAGGAACAACUCUGAGUCUUAACCCAauuuuuugAGCCUUGCCUUGGCAAGGCUA
..((((..(((((((((((...((...((((((((...........)))))))).)))))))))))))......)))).................((((((((....)))))))).
>FMN_3f2y_noPKs
gGAUCUUCGGGGCAGGGUGAAAUUCCCGACCGGUGGUAUAGUCCACGAAAGUAUUUGCUUUGAUUUGGUGAAAUUCCAAAACCGACAGUAGAGUCUGGAUGAGAGAAGAUUc
((((((((......(((.......)))...((((((......))))....((....)).....(((((.......)))))..)).(((......))).......))))))))
>THF_4lvv_noPKs
GGAGAGUAGAUGAUUCGCGUUAAGUGUGUGUGAAUGGGAUGUCGUCACACAACGAAGCGAGAGCGCGGUGAAUCAUUGCAUCCGCUCCA
((((....((((((((((((......(((((((...........))))))).....((....))))).))))))))).......)))).
>SRP_bact_small_esccol3d-97-11-17-stretched
gGGGGCUCUGUUGGUUCUCCCGCAACGCUACUCUGUUUACCAGGUCAGGUCCGGAAGGAAGCAGCCAAGGCAGAUGACGCGUGUGCCGGGAUGUAGCUGGCAGGGCCCCCACCC
((((((((((((((((.(((((..((((...(((((......(((....(((....)))....)))...)))))....))))....)))))...))))))))))))))))....
>SRP_Metazoa_homsap3d-97-11-17
gCCGGGCGCGGUGGCGCGUGCCUGUAGUCCCAGCUACUCGGGAGGCUGAGGCUGGAGGAUCGCUUGAGUCCAGGAGUUCUGGGCUGUAGUGCGCUAUGCCGAUCGGGUGUCCGCACUAAGUUCGGCAUCAAUAUGGUGACCUCCCGGGAGCGGGGGACCACCAGGUUGCCUAAGGAGGGGUGAACCGGCCCAGGUCGGAAACGGAGCAGGUCAAAACUCCCGUGCUGAUCAGUAGUGGGAUCGCGCCUGUGAAUAGCCACUGCACUCCAGCCUGUGCAACAUAGCGAGACCCCGUCUCUUU
(((.((((((......)))))).....((((........))))))).(((((.((....(((((....(.((((....(((.....(((((.(((((....((.(((((.((.((((....((((((.((((..((((..((((((....))))))..))))..))))((...)).(((((.....((((....(((....)))....))))...)))))..)))))).....))))))....)))))))..)))))))))).....))))))).)......)))))...)).)))))...
>TPP_riboswitch_Ec_4nyg
gCGACUCGGGGUGCCcUUCUGCGUgAAGGCUGAGAaAuACCCGUAUCACCUGaucugGAUAAUGCCAGCguAGGGAAGUCGCa
(((((.((((.((((............)))......)..)))).....(((....................)))...))))).
>IRES_HCV_Hs_5a2q_no_PKs
CUCCCCUGUGAGGAACUACUGUCUUCACGCAGAAAGCGUCUAGCCAUGGCGUUAGUAUGAGUGUCGUGCAGCCUCCAGGACCCCCCCUCCCGGGAGAGCCAUAGUGGUCUGCGGAACCGGUGAGUACACCGGAAUUGCGAGAUUUGGGCGUGCCCCCGCAAGACUGCUAGCCGAGUAGUGUUGGGUCGCGAAAGGCCUUGUGGUACUGCCUGAUAGGGUGCUUGCGAGUGCCCCGGGAGGUCUCGUAGACCACCAUG
....((((.((((.....(((((..(((.(.....(((((.......)))))......).)))..).))))))))))))......(((((((((((..(((((((((.((((((..((((((....))))))((((.().)))).((((..)))))))).)).))))))(((.....((........))....)))(..))))..))((((....))))((........))))))))))).................
>SAM_I_Tt_2GIS
GGCUUAUCAAGAGAGGUGGAGGGACUGGCCCGAUGAAACCCGGCAACCAGAAAUGGUGCCAAUUCCUGCAGCGGAAACGUUGAAAGAUGAGCCA
((((((((....(.(((...(((.....)))......))))(((..(((....))).)))...(....(((((....)))))..))))))))).
>Lysine_riboswitch_Tm_4erl_no_PKs
gGACGGAGGCGCGCCCGAGAUGAGUAGGCUGUCCCAUCAGGGGAGGAAUCGGGGACGGCUGAAAGGCGAGGGCGCCGAAGCGAGCAGAGUUCCUCCCGCUCUGCUUGGCUGGGGGUGAGGGGAAUACCCUUACCACUGUCGCGAAAGCGGAGAGCCGUCCA
((((((..(.((((((..(.......(((((((((..(............))))))))))......)..)))))))..((((((((((((.......))))))))).)))((.(((.((((.....)))).))).)).((((....))))....)))))).
>6S_Ec
AUUUCUCUGAGAUGUUCGCAAGCGGGCCAGUCCCCUGAGCCGAUAUUUCAUACCACAAGAAUGUGGCGCUCCGCGGUUGGUGAGCAUGCUCGGUCCGUCCGAGAAGCCUUAAAACUGCGACGACACAUUCACCUUGAACCAAGGGUUCAAGGGUUACAGCCUGCGGCGGCAUCUCGGAGAUUCC
...(((((((((((.((((..((((((.....(((((((((.................(((((((.((...(((((((..((((....(((((.....)))))....)))).))))))).)).)))))))..((((...)))))))))).))).....)))))).)))))))))))))))....
>spot42_Ec
AGUUAGUCGCGUAGGGUACAGAGGUAAGAUGUUCUAUCUUUCAGACCUUUUACUUCACGUAAUCGGAUUUGGCUGAAUAUUUUAGCCGCCCCAGUCAGUAAUGACUGGGGCGUUUUUUA
................(((.(((((((((...(((.......)))..)))))))))..))).........(((((.......)))))((((((((((....))))))))))........
>gcvb_St
ACUUCCUGAGCCGGAACGAAAAGUUUUAUCGGAAUGCGUGUUCUGAUGGGCUUUUGGCUUACGGUUGUGAUGUUGUGUUGUUGUGUUUGCAAUUGGUCUGCGAUUCAGACCAUGGUAGCGAGACUACCUUUUUUCACUUCCUGUACAUUUACCCUGUCUGUCCAUAGUGAUUAAUGUAGCACCGCCAUAUUGCGGUGCUUU
....(((((((((((......(((((.(((((((......))))))))))))))))))))).)).............................(((((((.....))))))).(((((.....))))).................((((.......................)))).((((((((......))))))))..
>6S_Bs2
AAGUUAAAUAAAGUCCUGAUGUGUUAGUUGUACACCUAGUUUUGACCGAACAUUUUUUUGAUUUGGGAGCCCGCAUUUUUAAAUGGCGUACAUGCCUCUUUUCAUUCGGUAAAGAGGACUUACAAGAUUUAAAAGAGGGCACCCACCUGCUGAGAGCGGGUUCAAAACAAAGGAAAGCUGCAACGGCACUAUUGGGACUUUA
.........((((((((((((((((.(((((((.(((.(((((((..................((((.((((...(((((((((...(((....(((((((.........)))))))...)))...))))))))).)))).))))((((((...)))))).)))))))..)))...).))))))))))).))))))))))).
>ryhb_1_E.coli
GCGAUCAGGAAGACCCUCGCGGAGAACCUGAAAGCACGACAUUGCUCACAUUGCUUCCAGUAUUACUUAGCCAGCCGGGUGCUGGCUUUU
((((...((.....)))))).......(((.(((((...............))))).)))........(((((((.....)))))))...
>Msmest_n_21
ACGGAAGCUUGGCGAGGCCAAGACCCAGCCGGAAGAGAAGGCUAGAUCUCCCGACCCAAGCUCCUAGCACGGAUACCGAGCACCCACGCGGAGCACAUGCCGCGGAAUAGGCAAAAGUGUUGCGGACCUGCGUAGUUUCGAAAAGCGGACGGCCACGACGGCCCUUUGGGUGGGGUUGCAGCCGUAGCGCAUCGCAAAGACGCCGAGGUCACCCACGCAACCCACAUCGCACGCUUGGUCACUCGGGGUCCGUGCUAGCGGGCGGCGAACCGGACAUUGUCCGGGACGCCGCCCGAUUUCUUUU
..(((.((((((...((...(((...((((.........))))...))).))...)))))))))(((((((((..(((((...(((.(((..((((.((((........))))...))))(((((((((((((..((.(((...(((.(((((..((((.((((...))))...))))..)))))..))).))).))..))))..))))).....))))............))).)))...)))))..))))))))).(((((((((..((((((...))))))..))))))))).........
>Msmest_n_7
ACGGAAGCUUGGCGAGGCCAAGACCCAGCCGGAAGAGAAGGCUAGAUCUCCCGACCCAAGCUCCUAGCACGGAUACCGAGCACCCACGCGGAGCACAUGCCGCGGAAUAGGCAAAAGUGUUGCGGACCUGCGUAGUUUCGAAAAGCGGACGGCCACGACGGCCCUUUGGGUGGGGUUGCAGCCGUAGCGCAUCGCAAAGACGCCGAGGUCACCCACGCAACCCACAUCGCACGCUUGGUCACUCGGGGUCCGUGCUAGCGGGCGGCGAACCGGACAUUGUCCGGGACGCCGCCCGAUUUCUUUU
..(((.((((((...((...(((...((((.........))))...))).))...)))))))))(((((((((..(((((...(((.(((..((...((((........))))...((((....(((((((((..((.(((...(((.(((((..((((.((((...))))...))))..)))))..))).))).))..))))..)))))....))))..........)).))).)))...)))))..))))))))).(((((((((..((((((...))))))..))))))))).........
>TR_Hs_noPKs_noNCs
GGGUUGCGGAGGGUGGGCCUGGGAGGGGUGGUGGCCAUUUUUUGUCUAACCCUAACUGAGAAGGGCGUAGGCGCCGUGCUUUUGCUCCCCGCGCGCUGUUUUUCUCGCUGACUUUCAGCGGGCGGAAAAGCCUCGGCCUGCCGCCUUCCACCGUUCAUUCUAGAGCAAACAAAAAAUGUCAGCUGCUGGCCCGUUCGCCCCUCCCGGGGACCUGCGGCGGGUCGCCUGCCCAGCCCCCGAACCCCGCCUGGAGGCCGCGGUCGGCCCGGGGCUUCUCCGGAGGCACCCACUGCCACCGCGAAGAGUUGGGCUCUGUCAGCCGCGGGUCUCUCGGGGGCGAGGGCGAGGUUCAGGCCUUUCAGGCCGCAGGAAGAGGAACGGAGCGAGUCCCCGCGCGCGGCGCGAUUCCCUGAGCUGUGGGACGUGCACCCAGGACUCGGCUCACACAUGC
.................((((((((((((((.(((((..........................(((((((((.....((((((.....((((.(((((.................))))).))))))))))....))))).)))).........................................)))))...))))))))))))))..((((((((.....((((((((..(((((((..(((((........((((((.(((..((((((((....))))).)))...))))))))).(((((...))))).......)))))....)))))))...)))).)))).............))))))))..........((((..((((.........(.((...((((........))))...)).)...))))...))))........
>u2_hs
AUCGCUUCUCGGCCUUUUGGCUAAGAUCAAGUGUAGUAUCUGUUCUUAUCAGUUUAAUAUCUGAUACGUCCUCUAUCCGAGGACAAUAUAUUAAAUGGAUUUUUGGAGCAGGGAGAUGGAAUAGGAGCUUGCUCUGUCCACUCCACGCAUCGACCUGGUAUUGCAGUACCUCCAGGACCGGUGCACUU
......(((.((((....)))).))).....................(((((........)))))..((((((.....))))))...........................((((.((((...((((....)))).))))))))..((((((.(((((.............)))))..))))))....
>u1_hs_C
AUACUUACCUGGCAGGGGAGAUACCAUGAUCACGAAGGUGGUUUUCCCAGGGCGAGGCUUAUCCAUUGCACUCCGGAUGUGCUGCCCCUGCGAUUUCCCCAAAUGUGGGAAACUCGACUGCAUAAUUUGUGGUAGUGGGGGACUGCGUUCGCGCUUUCCCCUG
...........((((((((((.(((((..........))))))))))).((((..(((.(((((..........))))).)))))))...((((((((((....).)))))).))).))))...............((((((..(((....)))..)))))).
>5S_Ec_1C2X
UGCCUGGCGGCCGUAGCGCGGUGGUCCCACCUGACCCCAUGCCGAACUCAGAAGUGAAACGCCGUAGCGCCGAUGGUAGUGUGGGGUCUCCCCAUGCGAGAGUAGGGAACUGCCAGGCAU
((((((((.(.....((.(((.(.......((((.............))))........).)))..)).((.......((.((((.....)))).)).......))...).)))))))).
>RNaseP_nuc_Hs_pap
AUUGGGCGGAGGGAAGCUCAUCAGUGGGGCCACGAGCUGAGUGCGUCCUGUCACUCCACUCCCAUGUCCCUUGGGAAGGUCUGAGACUAGGGCCAGAGGCGGCCCUAACAGGGCUCUCCCUGAGCUUCGGGGAGGUGAGUUCCCAGAGAACGGGGCUCCGCGCGAGGUCAGACUGGGCAGGAGAUGCCGUGGACCCCGCCCUUCGGGGAGGGGCCCGGCGGAUGCCUCCUUUGCCGGAGCUUGGAACAGACUCACGGCCAGCGAAGUGAGUUCAAUGGCUGAGGUGAGGUACCCCGCAGGGGACCUCAUAACCCAAUUCAGACCACUCUCCUCCGCCCAUU
((.((((((((((...((((.(((.(((((........(((((........))))).........)))))))).................((((......((((((...))))))(((((((.....)))))))(((((((............(((((((........((((..(((((.......((((((.((((.(((....))).)))).)).)))).)))))..)))).))))))).......)))))))))))....................))))(((((((.((((...)))))))))))...................)))))))))))).
>CPEB3_ribozyme_Hs_man
AGGGGAUAACAGGGGGCCACAGCAGAAGCGUUCACGUCGCAGCCCCUGUCAGAUUCUGGUGAAUCUGCGAAUUCUGCU
............(((((....((....(((....))).)).)))))...(((((((....)))))))...........
>RNaseP_arch_3q1r_noPKs
GGAGAGGAGCAGGCGGUCGCGGGGGCGCACACCUGCGCuUCCCGAGGAAAGUCCGGACUCUGGAGCGGGGUGCCGGGUAACGCCCGGGAGGGGUGACCCUCGGACAGGGCCAUAGAGAAGAAGACCGCCCGGGGGGAAACUUCCGGGCAAGGGUGGAACGGUGGGGUAAGAGCCCACCAGCGUCGGGGCAACCCGGCGGCUUGGCAACCCCCACCUGGAGCAAGGCCAAGCAGGGGGUUGGGUCGCUCCcCCUAUUCCCCCGGGUUGGCCGCUUGAGGUGUGCGGUAACGCACACCCCAGAUUGAUGACCGCCcacgACAGAAUCCGGCUUAUGCUCCUCUCCCGUG
((((((((((..((((((.((((.(((((....)))))..)))).............((((......((((((((((.....)))))(((((....)))))((...(((((.............(((((((((((....)))))))))..)).......((((((.......))))))(.(((((((....)))))))..).)))..)))))))))))))...((((.....(((((..(((........)))...))))).....))))......((((((((....))))))))..........)))))).....................))))))))))....
>Cobalamin_4gxy_noPKs
gGCGGCAGGUGCUCCCGACCCUGCGGUCGGGAGUUAAAAGGGAAGCCGGUGCAAGUCCGGCACGGUCCCGCCACUGUGACGGGGAGUCGCCCCUCGGGAUGUGCCACUGGCCcGAAGGCCGGGAAGGCGGAGGGGCGGCGAGGAUCCGGAGUCAGGAAACCUGCCUGCCGUc
((.(.(((((.(.(..((........))..).).....((....(((((.......)))))..((.....)).(((...(((...(((((.(.((.......(((.((((((....))))))...))).)).).)))))......)))....))).....))))))).).))
>u6_5lqw_noPKs
GUUCGCGAAGUAACCCUUCGUGGACAUUUGGUCAAUUUGAAACAAUACAGAGAUGAUCAGCAGUUCCCCUGCAUAAGGAUGAACCGUUUUACAAAGAGAUUUAUUUCGUUUU
...(((((((.....)))))))............................................(.((.....).)..)...............................
>Tetrahymena_Ribozyme_1x8w_noPKs
GACCGUCAAAUUGCGGGAAAGGGGUCAACAGCCGUUCAGUACCAAGUCUCAGGGGAAACUUUGAGAUGGCCUUGCAAAGGGUAUGGUAAUAAGCUGACGGACAUGGUCCUAACCGCGCAGCCAAGUCCUAAGUCAACAGGAGACUGUUGAUAUGGAUGCAGUACACAGACUAGAUGUCGGCCGGGGAAGAUGUAUUCUUCUCAUAAGGUAUAGUCGGACCUCUCCCGAAAGGGAGUUGGAGUACUCG
...........((((((....((.((.....(((.((((.(((..(((((((((....)))))))))..((.......))....)))......)))))))....)).))...)).))))((...((((....(((((((....)))))))...))))...)).....(((((...........((((((.......))))))........))))).(.((.(((((....)))))..))......).
>group_I_ribozyme_1y0q_noPKs
gAGCCUUUAUACAGUAAUGUAUAUCGAAAAAUCCUCUAAUUCAGGGAACACCUAaGGCAAUCCUGAGCUAAGCUCUUAGUAAUAAGAGAAAGUGCAACGACUAUUCCGAUAGGAAGUAGGGUCAAGUGACUCGAAAUGGGGAUUACCCUUCUAGGGUAGUGAUAUAGUCUGAACAUAUAUGGAAACAUAUAG
.......((((((....)))))).......((((((....(((((......((.)).....)))))(((...((((((....))))))..)))..........((((....))))...(((((....))))).....))))))((((.......)))).................((((((....)))))).
>18S_Hs_no-NCs_no-PKs
uACCUGGUUGAUCCUGCCAGUAGCAUAUGCUUGUCUCAAAGAUUAAGCCAUGCAUGUCUAAGUACGCACGGCCGGUACAGUGAAACUGCGAAUGGCUCAUUAAAUCAGUUAUGGUUCCUUUGGUCGCucgcuccucucCCACUUGGAUAACUGUGGUAAUUCUAGAGCUAAUACAUGCCGACGGGCGCUGACCCCCUUCGCGGGGGGGAUGCGUGCAUUUAUCAGAUCAAAACCAACCCGGUCAgccccucuccggccccggccggggggcgggcgccGGCGGCUUUGGUGACUCUAGAUAACCUCGGGCCGAUCGCACGCCCCCCGUGGCGGCGACGACCCAUUCGAACGUCUGCCCUAUCAACUUUCGAUGGUAGUCGCCGUGCCUACCAUGGUGACCACGGGUGACGGGGAAUCAGGGUUCGAUUCCGGAGAGGGAGCCUGAGAAACGGCUACCACAUCCAAGGAAGGCAGCAGGCGCGCAAAUUACCCACUCCCGACCCGGGGAGGUAGUGACGAAAAAUAACAAUACAGGACUCUUUCGAGGCCCUGUAAUUGGAAUGAGUCCACUUUAAAUCCUUUAACGAGGAUCCAUUGGAGGGCAAGUCUGGUGCCAGCAGCCGCGGUAAUUCCAGCUCCAAUAGCGUAUAUUAAAGUUGCUGCAGUUAAAAAGCUCGUAGUUGGAUCUUGGGAGCGGGCGGgcgguccgcgagccaccgcCCGUCCCCGCCCCUUGCCUCUCGGCGCCCCcucgaugcucuuagcugagugucccgcGGGGCCCGAAGCGUUUACUUUGAAAAAAUUAGAGUGUUCAAAGCAGGCCCGAGCCGCCUGGAUACCGCAGCUAGGAAUAAUGGAAUAGGACCGCGGUUCUAUUUUGUUGGUUUUCGGAACUGAGGCCAUGAUUAAGAGGGACGGCCGGGGGCAUUCGUAUUGCGCCGCUAGAGGUGAAAUUCUUGGACCGGCGCAAGACGGACCAGAGCGAAAGCAUUUGCCAAGAAUGUUUUCAUUAAUCAAGAACGAAAGUCGGAGGUUCGAAGACGAUCAGAUACCGUCGUAGUUCCGACCAUAAACGAUGCCGACCGGCGAUGCGGCGGCGUUAUUCCCAUGACCCGCCGGGCAGCUUCCGGGAAACCAAAGUCUUUGGGUUCCGGGGGGAGUAUGGUUGCAAAGCUGAAACUUAAAGGAAUUGACGGAAGGGCACCACCAGGAGUGGAGCCUGCGGCUUAAUUUGACUCAACACGGGAAACCUCACCCGGCCCGGACACGGACAGGAUUGACAGAUUGAUAGCUCUUUCUCGAUUCCGUGGGUGGUGGUGCAUGGCCGUUCUUAGUUGGUGGAGCGAUUUGUCUGGUUAAUUCCGAUAACGAACGAGACUCUGGCAUGCUAACUAGUUACGCGACCCCCGAGCGGUCGGCGUCCCCCAACUUCUUAGAGGGACAAGUGGCGUUCAGCCACCCGAGAUUGAGCAAUAACAGGUCUGUGAUGCCCUUAGAUGUCCGGGGCUGCACGCGCGCUACACUGACUGGCUCAGCGUGUGCCUACCCUACGCCGGCAGGCGCGGGUAACCCGUUGAACCCCAUUCGUGAUGGGGAUCGGGGAUUGCAAUUAUUCCCCAUGAACGAGGAAUUCCCAGUAAGUGCGGGUCAUAAGCUUGCGUUGAUUAAGUCCCUGCCCUUUGUACACACCGCCCGUCGCUACUACCGAUUGGAUGGUUUAGUGAGGCCCUCGGAUCGGCCCCGCCGGGGUcggcccacgGCCCUGGCGGAGCGCUGAGAAGACGGUCGAACUUGACUAUCUAGAGGAAGUAAAAGUCGUAACAAGGUUUCCGUAGGUGAACCUGCGGAAGGAUCAUUA
...((((.........))))((..((((((...(.((..((.....(((.(((..((....((.....(..........)....)).))......(((.......(((.(....((....(((....................((.....((.(((.....))).))......)).........((((...(((((......)))))...))))((..(((((..............(.(..(...................................).).)....(......)..)))))......)).(.((((..(((......))).)))))...)))...))..).))).(((....(((.....((((((.........)))))).)))......)))...(((.((((....))))....)))))).((.(((..........))).)).(.((....)).)...)))))).).....(.(((...((((.....))).))))).)...)).).....((..(((((.(((....))).).))))...))......(...(...........)...).........(((((........((((.....((....)).......)))).)))))..))))))..)).........(.(.......(.((...(((..(......(.(.((.(((...................))).)).).).....((.(..(((.(((((...........................))))))))).))..(((((..(.......((..((.......))..((.......)).....))......)..))..))).......((.(..(.((..(...............)..)).)..)))....)....(((..(...(...((((..((..((((((((...((........))......))))))))..)).......((....))...))))..)...)...))..))))...)).)....((((((....(...((((.........))))...).))))))..........(((.((..((..(.((((((.(............))))))).)..))....((....))...)).....))).).).(((......((((....))))....))).........((((.((((((...((..(((((..(((.((((((......((........))..........(((((.(....(((((.....(..(..(((........)))..)....).)))))...((.(((...(.((((((....(((.(((((....)))..(.((......)))...)).)))....(((...(...((((...(((..(.(((.(.(((....)))).))).)..)))...))))..)..(..(((((.....)))))....)...)))....))).))).....).))))).....).)))))...)).)))).))).(...((.(((........(.......(((.(.((....)).).)))....).........))).))......(.....(((((..........))))).....)..)..))))).....(..((..(.......)..))..)......))....))))))))).)...(.(..((.(..((((.((..(.((((.(((.(((..(.((..(...((.((((((((.(((...........))).))))).).)).))...)..)).)..))).))).)))))..)).))))...).))...)..)..((.((((((....)))))).)).........
>RNaseP_bact_a_Tt_3q1r_noPKs
GGAGAGGAGCAGGCGGUCGCGGGGGCGCACACCUGCGCuUCCCGAGGAAAGUCCGGACUCUGGAGCGGGGUGCCGGGUAACGCCCGGGAGGGGUGACCCUCGGACAGGGCCAUAGAGAAGAAGACCGCCCGGGGGGAAACUUCCGGGCAAGGGUGGAACGGUGGGGUAAGAGCCCACCAGCGUCGGGGCAACCCGGCGGCUUGGCAACCCCCACCUGGAGCAAGGCCAAGCAGGGGGUUGGGUCGCUCCcCCUAUUCCCCCGGGUUGGCCGCUUGAGGUGUGCGGUAACGCACACCCCAGAUUGAUGACCGCCcacgACAGAAUCCGGCUUAUGCUCCUCUCCCGUG
((((((((((.........((((((((((....))))).))))).....((.(((((((((......((((((((((.....)))))(((((....)))))((...(((((.............(((((((((((....)))))))))..)).......((((((.......))))))(.(((((((....)))))))..).)))..)))))))))))))...((((.....(((((..(((........)))...))))).....))))......((((((((....))))))))...........................)))))))...))))))))))....
