# Supplementary material for: An Algorithm for Template-Based Prediction of Secondary Structures of Individual RNA Sequences
Source: Front Genet. 2017 Oct 10;8:147. doi: 10.3389/fgene.2017.00147 (PMC5641303; doi:10.3389/fgene.2017.00147)
Supplement: Supplementary file 5 [file DataSheet3.FASTA]

a)
>Salmonella_typhimurium
ACUUCCUGAGCCGGAACGAAAAGUUUUAUCGGAAUGCGUGUUCUGAUGGGCUUUUGGCUUACGGUUGUGAUGUUGUGUUGUUGUGUUUGCAAUUGGUCUGCGAUUCAGACCAUGGUAGCGAGACUACCUUUUUUCACUUCCUGUACAUUUACCCUGUCUGUCCAUAGUGAUUAAUGUAGCACCGCCAUAUUGCGGUGCUUU
....(((((((((((......(((((.(((((((......))))))))))))))))))))).)).............................(((((((.....))))))).(((((.....))))).................((((.......................)))).((((((((......))))))))..
b)
>Escherichia_coli
ACUUCCUGAGCCGGAACGAAAAGUUUUAUCGGAAUGCGUGUUCUGGUGAACUUUUGGCUUACGGUUGUGAUGUUGUGUUGUUGUGUUUGCAAUUGGUCUGCGAUUCAGACCAUGGUAGCAAAGCUACCUUUUUUCACUUCCUGUACAUUUACCCUGUCUGUCCAUAGUGAUUAAUGUAGCACCGCCUAAUUGCGGUGCUUUUUU
CentroidHomfold
..((((......))))..(((((((...(((((((....)))))))..))))))).......((..(((.........(((.......)))...((((((.....))))))..((((((...))))))......)))..))....((.......)).....................(((((((((....))))))))).....
Turbofold
((..((((((((((......(((((.(((((((((....)))))))))))))))))))))).))..))........(((((.......)))))(((((((.....))))))).((((((...)))))).................................................((((((((......))))))))..... (18.8)
Locarna
......((((((......((((((((.((((((((....)))))))))))))))))))))).((..((((......(((((.......)))))(((((((.....))))))).((((((...)))))).....))))..))..((((((...(((((......)))).)...))))))(((((((......)))))))........
RNAfold
......(((((((((......(((((.((((((((....)))))))))))))))))))))).((..((((......(((((.......)))))(((((((.....))))))).((((((...)))))).....))))..))..((((((...(((((......)))).)...))))))(((((((......)))))))......
refold method
((..(((((((((((......(((((.((((((((....)))))))))))))))))))))).))..))...(..(((..(((((....)))))(((((((.....))))))).((((((...))))))......)))..)....(((((...(((((......)))).)...)))))((((((((......))))))))..... (-60.20)
proposed method
....(((((((((((......(((((.(((((((......))))))))))))))))))))).)).............................(((((((.....))))))).(((((.....))))).................((((.......................)))).((((((((......)))))))).....
>Vibrio_cholerae
GCAACGGCGGCCUGAACGGCUUGAUUUCCUUGUAAAUCAAUAGGCUUAGUUGUUGCGAUGUUGUGUUUGCAAACUCGAAAUUCGAGUUAGGUAGUUUCUACCACCCGUUUUGUGCAGUUAUCCCUGCCACAAAACAAAUACUUCCUGUAUUUAUUUUUGACCUGUCUGUCAAAUUUUUAGCACCGCCUUUGGGCGGUGUUUUUUU
CentroidHomfold
((((((((((((.....)))((((((((....)))))))).....)..))))))))...((.......)).(((((((...))))))).(((((...)))))....(((((((((((......)))).))))))).(((((.....)))))....((((((......)))))).....(((((((((....))))))))).....
Turbofold
((((((((((((((......(((((((......)))))))))))))..))))))))..(((.......))).(((((.....)))))..(((((...)))))....(((((((((((......))).)))))))).....................(((((......)))))......(((((((((....)))))))))..... (18.8)
Locarna
......((((((......((((((((.((((((((....)))))))))))))))))))))).((..((((......(((((.......)))))(((((((.....))))))).((((((...)))))).....))))..))..((((((...(((((......)))).)...))))))(((((((......)))))))........
RNAfold
((((((((((((((......(((((((......)))))))))))))..))))))))...............(((((((...))))))).(((((...)))))....(((((((((((......))).))))))))((((((.....))))))...((((((......)))))).....(((((((((....))))))))).....
refold method
((((((((........................................))))))))....(((((...(((.....................................................))))))))...((((((.....))))))...((((((......)))))).....(((((((((....)))))))))..... (-34.48)
proposed method
((((((((((((((......(((((((......)))))))))))))..)))))))).................................(((((...)))))....((...((...)).))..................................((((((......)))))).....((((((((......)))))))).....
>Haemophilus_ducreyi
UACUUAAAGGGACUGAAAUAGUUUAGUGUUUAUUCGUGUUCUUUAAUGCUAUUAAAUCCAUCUAUUUCAAAUUUAAGUAUGAUGUUGUGUUUGCAUAUUGGUCUAGGCAACUAGACUAGAGUAACAGUUAAGUUACUCAUUUCACUUCCUGUAUAUUUAAACCUUUUGGUUUAUUAACCGCCUAAUUUAGGCGGUUUUUU
CentroidHomfold
.......(((((.((((((....(((((((..............))))))).......(((((((((.......))))).)))).((((....)))).((((((((....))))))))(((((((......))))))))))))).))))).......((((((....))))))..(((((((((...)))))))))....
Turbofold
((((((((.....((((((((.............(((........))).............))))))))..))))))))..((((.......))))...(((((((....))))))).(((((((......)))))))...................((((((....))))))..(((((((((...))))))))).... (18.4)
Locarna
......((((((......((((((((.((((((((....)))))))))))))))))))))).((..((((......(((((.......)))))(((((((.....))))))).((((((...)))))).....))))..))..((((((...(((((......)))).)...))))))(((((((......)))))))........
RNAfold
.......(((((.((((((....(((((((..............))))))).......(((((((((.......))))).)))).((((....)))).((((((((....))))))))(((((((......))))))))))))).))))).......((((((....))))))..(((((((((...)))))))))....
refold method
...................................................................(((((.(((........))).))))).....((((((((....))))))))((((..(......)..)))).....(((.((((......((((((....))))))..............)))).)))..... (-22.90)
proposed method
.......(((((.((((((....(((((((..............))))))).......(((((((((.......))))).)))).((((....)))).((((((((....))))))))(((((((......))))))))))))).))))).......((((((....))))))..(((((((((...)))))))))....
>Mannheimia_succiniciproducens
GUACUUAAUGAUUAAGCAAUUCCUUUUUCAUAAAGAGUUUCAUUCUUAUUAAGUAUUAUGUUGUGUUUGCAUAUUGUUCGGGAAACCGAACGCAAGUAACUUAGUUACUUAUUUAACUUCCUGUAUAUUUUUAAACCUAAUUUUGGGUUCGUAAUGCACCGCUCUUUGUGAGCGGUGUUUUUUU
CentroidHomfold
(((((((..........................................))))))).((((.......))))..(((((((....))))))).(((((((...))))))).............................................(((((((((.....)))))))))......
Turbofold
(((((((((((.......((((.(((.....))))))).......))))))))))).((((.......))))..(((((((....))))))).(((((((...))))))).......................((((((....))))))......(((((((((.....)))))))))...... (17.0)
Locarna
......((((((......((((((((.((((((((....)))))))))))))))))))))).((..((((......(((((.......)))))(((((((.....))))))).((((((...)))))).....))))..))..((((((...(((((......)))).)...))))))(((((((......)))))))........
RNAfold
(((((((((((..(.(.(((((.(((.....)))))))).).)..)))))))))))(((((.......))))).(((((((....))))))).(((((((...))))))).......................((((((....))))))......(((((((((.....)))))))))......
refold method
................................................(((((((.(((((.......))))).(((...((...))....)))((((((...))))))))))))).................((((((....))))))..........((((..........))))....... (-12.60)
proposed method
(((((((((((..(.(.(((((.(((.....)))))))).).)..)))))))))))..................(((((((....)))))))...((((.....))))................................................((((((((.....)))))))).......
