# Supplementary material for: An Algorithm for Template-Based Prediction of Secondary Structures of Individual RNA Sequences
Source: Front Genet. 2017 Oct 10;8:147. doi: 10.3389/fgene.2017.00147 (PMC5641303; doi:10.3389/fgene.2017.00147)
Supplement: Supplementary file 6 [file DataSheet4.FASTA]

>Escherichia_coli_shuffled
ACGUUUAUGGUUUUGGCUUCUUCUUUGCUUGUUAACCACAUAGUGCUAAUGAAUGCGCGGUCCUCCCUGUUCCUUGAACUUAGAAGUGCCACGUUUUGAUAGUUUAAUUGGUAAUACUGAUGCGUUUUGUACAAAGAUGGCCUUUCAACUGUGUCUGCCGUGUCUGGUGAGAUGUUUUUUCAGGCGUGAACCAUUGCCACGGUU
>Escherichia_coli_shuffled_RNAfold
ACGUUUAUGGUUUUGGCUUCUUCUUUGCUUGUUAACCACAUAGUGCUAAUGAAUGCGCGGUCCUCCCUGUUCCUUGAACUUAGAAGUGCCACGUUUUGAUAGUUUAAUUGGUAAUACUGAUGCGUUUUGUACAAAGAUGGCCUUUCAACUGUGUCUGCCGUGUCUGGUGAGAUGUUUUUUCAGGCGUGAACCAUUGCCACGGUU
.....(((((((..((((...((((((......(((((((((.((((((((((((((.(((.(((...((((...))))...).)).))).))).......)))).))))))).)).)).)).))).....)))))).))))....)))))))...((((((.(((((...((((((....))))))..))))..).)))))). (-44.30)
>Escherichia_coli_shuffled_proposed_method
ACGUUUAUGGUUUUGGCUUCUUCUUUGCUUGUUAACCACAUAGUGCUAAUGAAUGCGCGGUCCUCCCUGUUCCUUGAACUUAGAAGUGCCACGUUUUGAUAGUUUAAUUGGUAAUACUGAUGCGUUUUGUACAAAGAUGGCCUUUCAACUGUGUCUGCCGUGUCUGGUGAGAUGUUUUUUCAGGCGUGAACCAUUGCCACGGUU
.............((((..(((((..(.(.(...........(.......(.(.......)..)......)..).)..)..))))).))))..................(....(........))...((.........))...........(((((((......))).)))).........((((........))))......
>Escherichia_coli_shuffled_Turbofold
ACGUUUAUGGUUUUGGCUUCUUCUUUGCUUGUUAACCACAUAGUGCUAAUGAAUGCGCGGUCCUCCCUGUUCCUUGAACUUAGAAGUGCCACGUUUUGAUAGUUUAAUUGGUAAUACUGAUGCGUUUUGUACAAAGAUGGCCUUUCAACUGUGUCUGCCGUGUCUGGUGAGAUGUUUUUUCAGGCGUGAACCAUUGCCACGGUU
.(((((((.(...................................)..))))))).((((......))))..................................................................................(((((((......))).)))).........((((........))))...... (16.8)
>Escherichia_coli_shuffled_refold_method
ACGUUUAUGGUUUUGGCUUCUUCUUUGCUUGUUAACCACAUAGUGCUAAUGAAUGCGCGGUCCUCCCUGUUCCUUGAACUUAGAAGUGCCACGUUUUGAUAGUUUAAUUGGUAAUACUGAUGCGUUUUGUACAAAGAUGGCCUUUCAACUGUGUCUGCCGUGUCUGGUGAGAUGUUUUUUCAGGCGUGAACCAUUGCCACGGUU
......((((((..((((((((....................(.((......................)).)..............(((((....((((....)))).)))))....................)))).))))....)))))).((((((......))).))).........((.((((.........)))).)) (-15.60)
