# Supplementary material for: An Algorithm for Template-Based Prediction of Secondary Structures of Individual RNA Sequences
Source: Front Genet. 2017 Oct 10;8:147. doi: 10.3389/fgene.2017.00147 (PMC5641303; doi:10.3389/fgene.2017.00147)
Supplement: Supplementary file 7 [file DataSheet5.FASTA]

a)
>Homo_sapiens_18S_rRNA
uACCUGGUUGAUCCUGCCAGUAGCAUAUGCUUGUCUCAAAGAUUAAGCCAUGCAUGUCUAAGUACGCACGGCCGGUACAGUGAAACUGCGAAUGGCUCAUUAAAUCAGUUAUGGUUCCUUUGGUCGCucgcuccucucCCACUUGGAUAACUGUGGUAAUUCUAGAGCUAAUACAUGCCGACGGGCGCUGACCCCCUUCGCGGGGGGGAUGCGUGCAUUUAUCAGAUCAAAACCAACCCGGUCAgccccucuccggccccggccggggggcgggcgccGGCGGCUUUGGUGACUCUAGAUAACCUCGGGCCGAUCGCACGCCCCCCGUGGCGGCGACGACCCAUUCGAACGUCUGCCCUAUCAACUUUCGAUGGUAGUCGCCGUGCCUACCAUGGUGACCACGGGUGACGGGGAAUCAGGGUUCGAUUCCGGAGAGGGAGCCUGAGAAACGGCUACCACAUCCAAGGAAGGCAGCAGGCGCGCAAAUUACCCACUCCCGACCCGGGGAGGUAGUGACGAAAAAUAACAAUACAGGACUCUUUCGAGGCCCUGUAAUUGGAAUGAGUCCACUUUAAAUCCUUUAACGAGGAUCCAUUGGAGGGCAAGUCUGGUGCCAGCAGCCGCGGUAAUUCCAGCUCCAAUAGCGUAUAUUAAAGUUGCUGCAGUUAAAAAGCUCGUAGUUGGAUCUUGGGAGCGGGCGGgcgguccgcgagccaccgcCCGUCCCCGCCCCUUGCCUCUCGGCGCCCCcucgaugcucuuagcugagugucccgcGGGGCCCGAAGCGUUUACUUUGAAAAAAUUAGAGUGUUCAAAGCAGGCCCGAGCCGCCUGGAUACCGCAGCUAGGAAUAAUGGAAUAGGACCGCGGUUCUAUUUUGUUGGUUUUCGGAACUGAGGCCAUGAUUAAGAGGGACGGCCGGGGGCAUUCGUAUUGCGCCGCUAGAGGUGAAAUUCUUGGACCGGCGCAAGACGGACCAGAGCGAAAGCAUUUGCCAAGAAUGUUUUCAUUAAUCAAGAACGAAAGUCGGAGGUUCGAAGACGAUCAGAUACCGUCGUAGUUCCGACCAUAAACGAUGCCGACCGGCGAUGCGGCGGCGUUAUUCCCAUGACCCGCCGGGCAGCUUCCGGGAAACCAAAGUCUUUGGGUUCCGGGGGGAGUAUGGUUGCAAAGCUGAAACUUAAAGGAAUUGACGGAAGGGCACCACCAGGAGUGGAGCCUGCGGCUUAAUUUGACUCAACACGGGAAACCUCACCCGGCCCGGACACGGACAGGAUUGACAGAUUGAUAGCUCUUUCUCGAUUCCGUGGGUGGUGGUGCAUGGCCGUUCUUAGUUGGUGGAGCGAUUUGUCUGGUUAAUUCCGAUAACGAACGAGACUCUGGCAUGCUAACUAGUUACGCGACCCCCGAGCGGUCGGCGUCCCCCAACUUCUUAGAGGGACAAGUGGCGUUCAGCCACCCGAGAUUGAGCAAUAACAGGUCUGUGAUGCCCUUAGAUGUCCGGGGCUGCACGCGCGCUACACUGACUGGCUCAGCGUGUGCCUACCCUACGCCGGCAGGCGCGGGUAACCCGUUGAACCCCAUUCGUGAUGGGGAUCGGGGAUUGCAAUUAUUCCCCAUGAACGAGGAAUUCCCAGUAAGUGCGGGUCAUAAGCUUGCGUUGAUUAAGUCCCUGCCCUUUGUACACACCGCCCGUCGCUACUACCGAUUGGAUGGUUUAGUGAGGCCCUCGGAUCGGCCCCGCCGGGGUcggcccacgGCCCUGGCGGAGCGCUGAGAAGACGGUCGAACUUGACUAUCUAGAGGAAGUAAAAGUCGUAACAAGGUUUCCGUAGGUGAACCUGCGGAAGGAUCAUUA
...((((.........))))((..((((((...(.((..((.....(((.(((..((....((.....(..........)....)).))......(((.......(((.(....((....(((....................((.....((.(((.....))).))......)).........((((...(((((......)))))...))))((..(((((..............(.(..(...................................).).)....(......)..)))))......)).(.((((..(((......))).)))))...)))...))..).))).(((....(((.....((((((.........)))))).)))......)))...(((.((((....))))....)))))).((.(((..........))).)).(.((....)).)...)))))).).....(.(((...((((.....))).))))).)...)).).....((..(((((.(((....))).).))))...))......(...(...........)...).........(((((........((((.....((....)).......)))).)))))..))))))..)).........(.(.......(.((...(((..(......(.(.((.(((...................))).)).).).....((.(..(((.(((((...........................))))))))).))..(((((..(.......((..((.......))..((.......)).....))......)..))..))).......((.(..(.((..(...............)..)).)..)))....)....(((..(...(...((((..((..((((((((...((........))......))))))))..)).......((....))...))))..)...)...))..))))...)).)....((((((....(...((((.........))))...).))))))..........(((.((..((..(.((((((.(............))))))).)..))....((....))...)).....))).).).(((......((((....))))....))).........((((.((((((...((..(((((..(((.((((((......((........))..........(((((.(....(((((.....(..(..(((........)))..)....).)))))...((.(((...(.((((((....(((.(((((....)))..(.((......)))...)).)))....(((...(...((((...(((..(.(((.(.(((....)))).))).)..)))...))))..)..(..(((((.....)))))....)...)))....))).))).....).))))).....).)))))...)).)))).))).(...((.(((........(.......(((.(.((....)).).)))....).........))).))......(.....(((((..........))))).....)..)..))))).....(..((..(.......)..))..)......))....))))))))).)...(.(..((.(..((((.((..(.((((.(((.(((..(.((..(...((.((((((((.(((...........))).))))).).)).))...)..)).)..))).))).)))))..)).))))...).))...)..)..((.((((((....)))))).)).........
b)
>Galeopterus variegatus 18S
CCUGGUUUAUCCUGCCAGUAGCAUAUGCUUGUCUCAAAGAUUAAGCCAUGCAUGUCUAAGUACGCACGGCUGGUACAGUGAAACUGCGAAUGGCUCAUUAAAUCAGUUAUGGUUCCUUUGGUCGCUCGCUUCUCUCUUACUUGGAUAACUGGUAAUUCUAGAGCUAAUACAUGCCGAUGGGCGCUGACCCCCCUCGUGGGGGGGAUGCGUGCAUUUAUCAUAUCAAAACCAACCUGGUCAGCUUCCUCCUGGCCCCGGGCGGGGGCCGGGCGCCAGCGGCUUUGAUGACUCUAGAUAACCUCGGGCCGAUCGCACGCCCCCCGUGGCAGCGACGACCCAUUCGAACGUCUGCCCUGUCAACUUUUGAUGGUAGUCGCCGUGCCUACCAUGGUGACCACAGGUGACGGGGAAUCAGGGUUUGAUUCCGGAGAGGGAGCCUGAGAAAUGGCUACCACAUCCAAGGAAGGCAGCAGGUGUGCAAAUUACCCACUCCCGACCUGGGGAGGUAGUGACAAAAAAUAAUACAGGACUCUUUCUAGGCCCUGUUAUUGGAAUGAGUCCACUUUAAAUCCUUUAAUGAGGAUCCAUUGGAGGGCAAGUCUGGUGCCAGCAGCUGCGGUAAUUCCAGCUCCAAUAGCGUAUAUUAAAGUUGCUGCAGUUAAAAAGCUCGUAGUUGGAUCUUGGGAGCGGGCGGUUGGUCCGCUGUGAGGUGAGCCACUGCCUGUCCCCGCCCCUUGCCUCUCGGUGCCCCCUCGAUGCUCUUAGCUGAGUGUCCCGUGGGGCCCGAAGCAUUUACUUUGAAAAAAUUAGAGUGUUCAAAGCAGGCCCAAGCCACCUGGAUACCGCACCUAGAAAUAAUGGAAUAGGACCGCGGUUCUAUUUUGUUGGUUUUCGGAACUGAGGCCAUGAUUAAGAGGGACGGCCGGGGGCAUUCGUAUUGCGCCGCUAGAGGUGAAAUUCUUGGACCGGCGCAAGACGGACCAGAGCGAAAGCAUUUGCCAAGAAUGUUUUCAUUAAUCAAGAACGAAAGUCGGAGGUUCAAAGACGAUCAGAUACCGUCGUAGUUCCGACCAUAAACGAUGCUGACUGGCGAUGCGGCAGCGUUAUUCCCAUGACCCGCCUGGCAGCUUCCGGGAAACCAAAGUCUUUGGGUUCCGGGGGGAGUAUGGUUGCAAAGCUGAAACUUAAAGGAAUUGAUGGAAGGGCACCACCAGGAGUGGAGCCUGUGGCUUCAUUUGACUCAACACAGGAAACCUCACCCGGCCGGACAUGGACAGGACUGACAGAUAGCUCUUUCUCGAUUCCGUGGGUGGUGGUGCAUGGCCAUUCUUAGUUGGUGGAGCGAUUUGUCUGGUUAAUUCCGAUAACGAAUGAGACUCUGGCAUGCUAACUAGUUACGUGACCCCCGAGCGGUCGGCGUCCCCCAACUUCUUAGAGGGACAAGUGGCAUUCAGCCACCUGAGAUUGAGCAAUAACAGGUCUGUGAUGCCCAUAGAUGUCCAGGGCUGCACGUGCACUACACUGACUGUCUCAGCAUGUGCCUACCCUUUGCCGGCAUGUGCGGGUAACCCAUUGAUCCCCAUUUGUGAUGGGGAUCAGGGAUUGUAAUUAUUCCCCAUGAACGAGGAAUUCCCAGUAAGUGCGGGUCAUAAGCUUGCAUUGAUUAAGUCCCUGCCCUUUGUACACACCGCCCGUCGCUACUACUGAUUGGAUGGUUGAGUGAGGCCCUCGGAUCGGCCCCGCUGGGGUUGGCCCACGGCCCUGGCGGAGCACUGAGAAGACAGUCGAACUUGACUAUCUAGAGGAAGUAAAAGUUGUAACAAGGUAUCCAUAGGUGAACCUGCGGAAG
CentroidHomfold
Turbofold
((((((...((((.((....((((..((((((((...)))).)))).))))........((((.........)))).........((((.(((((.....(((((....))))).....))))).)))).....(((.....))).....(((...(((((((.........((((....((((...((((((....))))))...)))).......................(((((..((((((.((((....)))).)))))).....)))))))))........)))))))..)))..(((.((.((((..(((......))).)))))).)))..((((((.((((((((((((.((..((.(((...((((((((.....)))))))))))))))))))))))...)))))))))).((((((...((((((........)))).))...)))..))).((((.(((((..((..........(((((......)))))..((((((......(((((((((.((......))..))))).))))......)).))))....((((((....))))))((......))))..))))).)))).(((((.((..((((....(((.....)))....))))..)).)))))..........((((((((((((((..((((.((((((((.(((.((((....)))).))))))))))))))).((((((.(((..((((.(((((...(((((((......)))))))....))))))))).((...((((((((.....))))))))......)).((((..((....(((((.(((............(((((((((((((....)))))))))))))))).)))))..))..))))...............))).)))))).(((((.((((((((...((((......))))....)))))))).))))).......((((((((((.....)))))))))).................(((((((.......((((.........))))....))))))).......))).)))))).)))).).(((...(((((....)))))..)))..((..(((((((((..((((.....)))).)))))))))..))..((((....))))...................)).))))....)))))).((((((((...))))))))..............................(((((......((....((((((.((((..(((((...(((((.(......).))))).......(((((((((..((.....((((.(((.............))).))))....)).))))))))).......((((.......))))...(((((.............)))))..(((((.....))))).)))))..))))........))))))....))......))))).............................................................(((...)))...((((((((((...)))))))))).((((..........)))).......................((((((((.....))))))))......................................((((.((..((((((((((((((..(((..((...(((((.((((((((((((.....)))))))))))).)..))))...))..)))..)))))))))))))).)).)))).................(((.((((....)))).))).. (174.3)
Locarna
.((((.((((...(((((((..((((..((((((((...))).))))).))))...........((((..((((((.((((......((.....)).......(((..(((((((((((((((((((((((((((.(((.(((..(((((((..(((...((((((((......(((..((((.((((...((((((....))))))...)))).))))...)))((((((.((...(((((..(((((((((((((....))))))))).))))))))).)).))))))).)))))))..)))..(((.((.((((.((((......)))))))))).)))..((((((.((((((((((((.((..((.(((...((((((((.....)))))))))))))))))))))))...))))))))))(((((((...((((((........)))).))...)))..))))((((.(((((.(((..((((((...((((......))))))))))...................((((((.((((((.........)))))).)))))).........(((((((((......)))))))))))).))))).)))).(((((.((..((((....(((.....)))....))))..)).))))))))))......))..))).)))....))))))))))(((((((..(((........))).)))))))((((((((((((((((((((((.((((((..(((((((......)))))))..).))))))))).((...((((((((.....))))))))......))((..((((((((.(((((.(((((.((((............))))...)))))))))....).))))..))))..))))))).........))))...)).)))))))...(((.((((((((((((((......))).)))..)))))))).))))))))))).((((((((((.....)))))))))).........))))....(((((((.(.....((((.........))))..).))))))))))))..)))))))))))))..))))((((.(((((....))))))))))))))))(((((((((..(((((...))))).)))))))))((((.(((((....)))))..))))...((((((((.((((((((.((((.....))))..((((((................)))))).....(((.((.(.(((....))).).))..)))..........))))))))))))))))(((((((((((((((.((((((..((((((((((..((.....((((.(((.....((....))))).))))....)).))))))))))..))).....((((.((((((((((((((.(.........).)))))(((.(((((((((..(((((..(((....)))..)))))))).)))))))))........((((..((((((((...(((.....)))....))))))))...))))..)))))).))).)))).........((((((((((...))))))))))(((((((((((((((.((((((..((..((....))..))..))).)))..))))..)))))........)))))))))...))))).))))))))).)..((((.((..((((((((((((((..((((.((...((((((((((((((((((.....)))))))))))).).)))))...)).))))..)))))))))))))).)).)))).......)))).))))(((((((((....))))))))).........
RNAfold
((.(((((((((((((((.(((....))).((((...))))..((((.(((............))).))))(((..(((((..(.......)..)))))..))).(((((((...(((((((((((((((((....(((((.(.....).))))).(((((((...((.((.(((((((.((((...((((((....))))))...)))).))))............((((...))))..(((..(.(((((((((.....))))))))).)..))))))..))))..)))))))..((..((((((((((((.((((((......((((.((((.....((((((.((((((((((((.(((......((.(((((((((.....))))))))).)))))))))))))...))))))))))(((((((...((((((........)))).))...)))..))))((((.((((..(((..((((((...((((......))))))))))................((((((.((((((.........)))))).)))))).........(((((((((......))))))))))))..)))).))))...(((((((((((((...(((.....))).........))))))))))))).......)))).))))......))).))).))))))))))))..))))))))))).......((((((((((...(.((((((((.((((((..(((((((......)))))))..).))))))))).((...((((((((.....))))))))......)).((((..((....(((((.((((............((((((((((((....)))))))))))))))).)))))..))..))))........)))).).)).))))))))..(((.((((((((...((((......))))....)))))))).))))))))))).((((((((((.....)))))))))).................(((((((.(.....((((.........))))..).))))))).......(((((((.(((......))))))))))....)))))))....)))))))(((((.(((..(((((...)))))..))).)))))..(((((.(((........(((((...((((((((.((((((((.((((.....))))..((((((................)))))).....(((.((.((((....))).).))..)))......))))))))))))))))(((((((((((((((.(((....(((((((((((((((.((((((.(((......)))...))))))........((((((.(((....))))))).))((((.((((((((((((((.(.........).)))))..(((((.....)))))(((..(((....)))..)))(((((((.....)))))))....((((..((((((((...(((.....)))....))))))))...))))..)))))).))).))))...(((..(((((((((((...)))))))))))))).......((((.((((((..((..((....))..))..))).)))..)))))))).))))))))))).....)))...))))).))))))))).)..((((.((..((((((((((((((..(((..((...(((((.((((((((((((.....)))))))))))).))..)))...))..)))..)))))))))))))).)).)))).)))))........))).)))))))))))))...))... (-695.50)
refold method
.(((((.......)))))....(((((((...............(((.(((.......(((...(((..........)))..))).....................................(..((((...........................................).)))..)((((...((((((....))))))...))))....(((((..............(((.(..((.....(((((((((.....))))))))).)).).)))..............)))))........((.((((..(((......))).))))))..................(((((..(((....(((((((.(.....).))))))))))....)))))...((((((((....))))...))))....((.((((........)))).)).(.((....)).)...)))))).........(((....(((.....)))..)))..........((((..(((((.((......)).).))))))))(((..............................)))(((((((.......((((((((.((....))))))...)))))))))))))))))).....((((.((............................(((.(.((((((.((((.((((....)))).))))....)))))).).)))..(((....(((.((((((..(((((((......)))))))..).))))))))..)))...............................(((.........)))............................((.((.(((((((...............))))))).))))............((((......(((((((((.((((((((((((((......))).)))..)))))))).))))).....((....))...)))).....))))....................(((((((.......((((.........))))....))))))).............(((((((.....(((.(.(((((....)))))).))).....)))...((....))..)))).....................((((....)))).........)).)))).....(((((((......(((((........................................((.((.((..((((((.......((.(((....))).)).....))))))....(.(((....((((.......................(((.((......))))).....................((((..((((..(.(((.(.(((....)))).))).)..))))..))))........(((((.....)))))...................))))......)))).....)).)).)).........................................(((.(((......))).)))..............................(((((((.((....)).))))..))).......))))).....(((((((((.....)))))))))...........)))))))...................((((.((..(.((((((((((((..(((..((...((((.(((((((((((((.....)))))))))))).)..))))...))..)))..)))))))))))))..)).)))).................(((.((((....)))).))).. (-373.52)
proposed method
.((((.........))))((..((((((...(.(...((.....(((.(((..((....((.....(..........)....)).))......(((.......(((.(....((....(((....................((.....((.(.....)...))......)).........((((...(((((......)))))...))))((..(((((..............(.(........................................).)....(......)..)))))......)).(.((((..(((......))).)))))...)))...))..).))).(((....(((.....((((((.........)))))).)))......)))...(((.((((....))))....)))))).((.(((..........))).)).(.((....)).)...)))))).).....(.(((...((((.....))).))))).)....).)......(((((.((......)).).))))...........(...(...........)...).........(((((........((((.....((....)).......)))).)))))..))))))..)).........(.(.......(.((...(((..(......(.(.((.(((...........................))).)).).).....((.(..(((.(((((...........................))))))))).))..(((.(..(.......((..((.......))..(.........).....))......)..)...))).......((.(..(.((..(...............)..)).)..)))....)....(((..(...(...((((..((..((((((((...((........))......))))))))..)).......((....))...))))..)...)...))..))))...)).)....((((((....(...((((.........))))...).))))))..........(((.((..((..(..(((.(.(............)).)))..)..))....((....))...)).....))).).).(((......((((....))))....))).........((((.((((((...((..(((((..((..((((((......((........))..........((.((.(...(((((.....(..(..(((....)))..)....).)))))....(.(((...(.(((.((....(((.(((((....)))..(.((......)))...)).)))....(((...(...((((...(((..(.(((.(.(((....)))).))).)..)))...))))..)..(..(((((.....)))))....)...)))....))..))).....).))))......).)).))...)).))))..)).(...((.((.........(.......(((.(.(......).).)))....)..........)).))......(......((((..........))))......)..)..))))).....(..((..(.......)..))..)......))....))))))))).)...(.(..((.(..((((.((..(.((((.(((.(((..(.(...(...((.(.((((((.(((...........))).))))).)..).))...)...).)..))).))).)))))..)).))))...).))...)..)...(.(.((((....)))).).)..
>Sarcophilus harrisii 18S
CCUGGUUGAUCCUGCCAGUAGCAUAUGCUUGUCUCAAAGAUUAAGCCAUGCAUGUCUAAGUACACACGGCCGGUACAGUGAAACUGCGAAUGGCUCAUUAAAUCAGUUAUGGUUCCUUUGGUCGCUCGCUCCCUCCUACUUGGAUAACUGUGGUAAUUCUAGAGCUAAUACAUGCCGACGAGCGCUGACCCGGGCCCCCUUCCCCCCGCGGUGGGGCCCCGGGGAUGCGUGCAUUAUCAGACCAAACCAACCCGGCGGCUCCCCACCCCACCACGGGCGGGGUGCCCGGCCGCUUCGGUGACUCUAGAUAACCUCGGGCCGAUCGCACGCCCCCGUGGCGGCGAUGACCCAUUCGAACGUCUGCCCUAUCAACUUCGAUGGUACUUGCCGUGCCUACCAUGGUGACCACGGGUGACGGGGAAUCAGGGUUCGAUUCCGGAGAGGGAGCCUGAGAAACGGCUACCACAUCCAAGGAAGGCAGCAGGCGCGCAAAUUACCCACUCCCGACCCGGGGAGGUAGUGACGAAAAAUAACAAUACAGGACUCUUUCGAGGCCCUGUAAUUGGAAUGAGUACACUUUAAAUCCUUUAACGAGGAUCCAUUGGAGGGCAAGUCUGGUGCCAGCAGCCGCGGUAAUUCCAGCUCCAAUAGCGUAUAUUAAAGUUGCUGCAGUUAAAAAGCUCGUAGUUGGAUCUUGGGAUCGAGCUGGCGGUCCGCCGCGAGGCGAGCCACCGCCUGUCCCAGCCCCCUGCCUCUCGGCGCCCCCUCGAUGCUCUUAGCUGAGUGUCCCGCGGGGCCCGAAGCGUUUACUUUGAAAAAAUUAGAGUGUUCAAAGCAGGCCCGAGUCGCCUGGAUACCCCAGCUAGGAAUAAUGGAAUAGGACCCCGGUUCUAUUUUGUUGGUUUUCGGAACUGGGGCCAUGAUUAAGAGGGACGGCCGGGGGCAUUCGUAUUGUGCCGCUAGAGGUGAAAUUCUUGGACCGGCGCAAGACGGACCAGAGCGAAAGCAUUUGCCAAGAAUGUUUUCAUUAAUCAAGAACGAAAGUCGGAGGUUCGAAGACGAUCAGAUACCGUCGUAGUUCCGACCAUAAACGAUGCCGACUAGCGAUCCGGCGGCGUUAUUCCCAUGACCCGCCGGGCAGCUUCCGGGAAACCAAAGUCUUUGGGUUCCGGGGGAGUAUGGUUGCAAAGCUGAAACUUAAAGGAAUUGACGGAAGGGCACCACCAGGAGUG
CentroidHomfold
Turbofold
((((((...((((.((....((((..((((((((...)))).)))).))))........((((.........)))).........((((.(((((.....(((((....))))).....))))).))))....(((.....))).......(((...(((((((.........((......((((...((((((((((...((......)).))))).)))))...))))))........(((........((((..((.((((.(((......))).)))).)))))).......)))..)))))))..)))..(((.((.((((.((((.....)))))))))).)))..((((((.((((((((.(((.(.(((.((((...(((((((.....)))))))))))))))))).))))...)))))))))).((((((...((((((........)))).))...)))..))).((((.(((((..((..........(((((......)))))..((((((.....((..(((((((((.(((....)))..))))).))))..))..)).))))....((((((....))))))((......))))..))))).)))).(((((.((..((((....(((.....)))....))))..)).)))))...........(((((((((((((..((((.((.((.((.(((.((((....)))).))).)))).))))))........(((.((((((...(((((.....(((((((((.((((((.((((((((.........((((((((.....)))))))).........)))))....)))..))))))..)))))))))...((((((((((((....)))))))))))).(((((.(......))))))........)))))...))))))))).(((((.((((((((...((((......))))....)))))))).))))).......((((((((((.....)))))))))).................(((((((.......((((.........))))....))))))).......))).)))))).)))).(((((((.(((((....))))))))))))....(((((((((..((((.....)))).))))))))).....((((....))))...................)).))))....)))))).... (115.0)
Locarna
..((((((((((((((((((((((((..((((((((...))).))))).)))).)).))..((.((..((((((((..(((...)))((((.((((.((...(((((....)))))....)))))).)))).....(((.....))).....................................(((((.((((((......)))))).)))))....(((((........(((((((((.((((((((((((((((....))))))))).))))).)).))))).)))).......))))).))))).)))..)).))(((((....)).))).....................((((..((((((((.(((((((.((...)).))))))).))).....)))))))))))...)))))))...))))(((...((((((........)))).))...)))................((((..(((((.((((((......)))))))))))).)))((((((.(((((...........(..((((((...((((((................((((......))))))))))..)))))).).(((((((((.......)))))...))))......)))))))))))...((((((((.........................((((.(.(((((((((((.........)))))))))...)))..))))((((.((((((((.((((((.((((((((......)))))))..))))))))))...................(((.(((((((.....(((((.............))))))))))...............)).))).....((((((((((((((....)))))...)))))))))..........))))).))))(((((((((((((..(((((((.(((((......))))...).)))))))..))))))((((((....)).)))).....((((....))))..............(((((((((.((((((..(((((((....)))).))).)))))).)))))))))........(((((((((((((...((((((.(((((....))))))))))).....(((((((.((((((((((((..((((((((..((..((.((((((.....))))))..........................))..)).....)))))))).)))))....)))))))..)....)))))).(((((((((....(((((((((....(((((((((........))))))..)))))))))...................)))...))))))))).....((((...........)))).)).)))))....))))))..(((.(((((..(((.(((((((....)))))))..)))))))).)))(((.....((((((((.(((((.((.((.(((..(((...((......))..))).....))).)).))))))).))))......))))......)))..((((((.....((((((((....))))))))...((((.....((((((.....))))))..)))).........((((((((......))))))))..((((.(((((((((.....))))))....))).)))).................))))))))))).)).((((((((((.(((((........)))))))))))((((((((((((((((((.....)))))))))))).)))).))..............................))))...))))))))......((((((((.....)))))))))))...............
RNAfold
((((((((.((((.((....((((..((((((((...))).))))).))))................(((((...((((...))))....)))))..........((((..(((((((((((((((.((..(((((.....)))((((((((((((((((((((((......(((((.((.((((((.(((((((.((((((.(((((.(((.(((....(((..(((((((.((((((((....(((....(((((((.((((.(((......))).)))).)))..))))....)))...))).)))))....(((.(.(((((.((((.....)))))))))).)))..((((((.((((((((.(((.((.((.((((...(((((((.....)))))))))))))))))).))))...))))))))))(((((((...((((((........)))).))...)))..))))........))))))).....)))...))).))))))))....((((((.....((..(((((((((.(((....)))..))))).))))..))..)).))))....((((((....)))))).....))))))...)))))).).)))).))))))))).....)))))...)))..........))))))))))))))......(((((((((((((.((((((.(.((.((.(((.((((....)))).))).))))).))))))((((((.(((....)))((((((((.....(((((((((.((((((.((((((((.(.......((((((((.....)))))))).......).)))))....)))..))))))..)))))))))...........((.((((((((((...............))))))))))))........)))))..))).)))))).(((((.((((((((...((((......))))....)))))))).))))).......((((((((((.....)))))))))).................(((((((.(.....((((.........))))..).))))))).......))).)))))).))))((((((((.(((((....)))))))))))))..((((((.(((..(((((...)))))..)))..))))))..))..))..))).))...)))))))))))))))).))))))..)))))).... (-474.30)
refold method
.(((((.......)))))....(((((((...............(((.(((.......(((...(((..........)))..)))....................................(((.(((............((..((.((.(((.....))).)).))...))...))))))((((...((((((......)))((....)).))).((....))..)))).......................(.((((.((((.(((......))).)))).).))).).............................((.((((.((((.....))))))))))..................(((....(((...((((((...((...)).)))))))))......)))...((((((((....))))...))))....((.((((........)))).)).(.((....)).)...)))))).........(((....((((...))))..)))...............(((((((((.(((....))).).)))).))))...................................(((((((.......((((((((.((....))))))...)))))))))))))))))).....((((.((............................(((...(.((.(((((((((((....)))).)..)))))).)).)...)))..(((....(((.((((((..(((((((......)))))))..).))))))))..)))...............................((((.......))))............................((.((((((((((...............))))))))))))............((((......(((((((((.((((((((((((((......))).)))..)))))))).))))).....((....))...)))).....))))....................(((((((.......((((.........))))....)))))))..........((((((((((..((((((((.(((((....)))))))))))))..)))...((....))..))))....))).............((((....)))).........)).)))).((....((......))....)). (-271.40)
proposed method
.((((.........))))((..((((((...(.((..((.....(((.(((..((....((.....(..........)....)).))......(((.......(((.(....((....(((...................((.....((.(((.....))).))......)).........((((...((((((.((((..((......)).)))).))))))...))))((..((((.............(.(.(...............................).).)....(......)..))).)......)).(.((((..(((.....))).)))))...)))...))..).))).(((....(((....(((((...........))))).)))......)))...(((.((((....))))....)))))).((.(((..........))).)).(.((....)).)...)))))).).....(.(((...((((.....))).))))).)...)).).....((..(((((.(((....))).).))))...))......(...(...........)...).........(((((........((((.....((....)).......)))).)))))..))))))..)).........(.(.......(.((...(((..(......(.(.(..(.(...........................).)..).).).....((.(..(((.(((((...........................))))))))).))..(((((..(.......((..((.......))..((.......)).....))......)..))..))).......((.(..(.((..(...............)..)).)..)))....)....(((..(...(...((((..((..((((((((...((........))......))))))))..)).......((....))...))))..)...)...))..))))...)).)....((((((....(...((((.........))))...).))))))..........(((.((..((..(.((((((.(............))))))).)..))....((....))...)).....))).).).(((.....((((....))))....))).................................
>Sus scrofa 18S
GCUCGAGCGAGGGCGCGCGCGUGUCGGCCGGUCCCGACGUGACUGCUCGGUGCCCCGGGCCGUCGAGGGGGAGGUCCGUGUCUGGGGUGUGGUGGUGGUGGGGGAGCUUGGGGCUUCCCCCCUCGUCCCUCCGCGACGCCGCGGUGCGGCCCCGCGCCGCUUGUGCCCUCGGUCGAGUUGUCGGGCGGCCCGUCGUCGGUCCUCGCUGCGGGUGUGGUGGGCCGCUGGGUCCCUGGGGUGCGCCUCCGCCCCCACCCCGCUGUCACCGCCCUGCAAGCAUGCACGCCUUGCGCUGGGGUCCACCCGGCCCGCUGUCCCACCGUCUCCUACCUGGUUGAUCCUGCCAGUAGCAUAUGCUUGUCUCAAAGAUUAAGCCAUGCAUGUCUAAGUACGCACGGCCGGUACAGUGAAACUGCGAAUGGCUCAUUAAAUCAGUUAUGGUUCCUUUGGUCGCUCGCUCCUCUCCUACUUGGAUAACUGUGGUAAUUCUAGAGCUAAUACAUGCCGACGGGCGCUGACCCCCUUCGCGGGGGGGAUGCGUGCAUUUAUCAGAUCAAAACCAACCCGGUCAGCCUCCUCCCGGCCCCGGCCGGGGGGGUGGGCGCCGGCGGCUUUGGUGACUCUAGAUAACCUCGGGCCGAUCGCACGCCCUCCGUGGCGGCGACGACCCAUUCGAACGUCUGCCCUAUCAACUUUCGAUGGUAGUCGCCGUGCCUACCAUGGUGACCACGGGUGACGGGGAAUCAGGGUUCGAUUCCGGAGAGGGAGCCUGAGAAACGGCUACCACAUCCAAGGAAGGCAGCAGGCGCGCAAAUUACCCACUCCCGACCCGGGGAGGUAGUGACGAAAAAUAACAAUACAGGACUCUUUCGAGGCCCUGUAAUUGGAAUGAGUCCACUUUAAAUCCUUCCGCGAGGAUCCAUUGGAGGGCAAGUCUGGUGCCAGCAGCCGCGGUAAUUCCAGCUCCAAUAGCGUAUAUUAAAGUUGCUGCAGUUAAAAAGCUCGUAGUUGGAUCUUGGGAGCGGGCGGGCGGUCCGCCGCGAGGCGAGCCACCGCCCGUCCCCGCCCCUUGCCUCUCGGCGCCCCCUCGAUGCUCUUAGCUGAGUGUCCCGCGGGGCCCGAAGCGUUUACUUUGAAAAAAUUAGAGUGUUCAAAGCAGGCCCGAGCCGCCUGGAUACCGCAGCUAGGAAUAAUGGAAUAGGACCGCGGUUCUAUUUUGUUGGUUUUCGGAACUGAGGCCAUGAUUAAGAGGGACGGCCGGGGGCAUUCGUAUUGCGCCGCUAGAGGUGAAAUUCUUGGACCGGCGCAAGACGGACCAGAGCGAAAGCAUUUGCCAAGAAUGUUUUCAUUAAUCAAGAACGAAAGUCGGAGGUUCGAAGACGAUCAGAUACCGUCGUAGUUCCGACCAUAAACGAUGCCGACUGGCGAUGCGGCGGCGUUAUUCCCAUGACCCGCCGGGCAGCUUCCGGGAAACCAAAGUCUUUGGGUUCCGGGGGGAGUAUGGUUGCAAAGCUGAAACUUAAAGGAAUUGACGGAAGGGCACCACCAGGAGUGGAGCCUGCGGCUUAAUUUGACUCAACACGGGAAACCUCACCCGGCCCGGACACGGACAGGAUUGACAGAUUGAUAGCUCUUUCUCGAUUCCGUGGGUGGUGGUGCAUGGCCGUUCUUAGUUGGUGGAGCGAUUUGUCUGGUUAAUUCCGAUAACGAACGAGACUCUGGCAUGCUAACUAGUUACGCGACCCCCGAGCGGUCGGCGUCCCCCAACUUCUUAGAGGGACAAGUGGCGUUCAGCCACCCGAGAUUGAGCAAUAACAGGUCUGUGAUGCCCUUAGAUGUCCGGGGCUGCACGCGCGCUACACUGACUGGCUCAGCGUGUGCCUACCCUACGCCGGCAGGCGCGGGUAACCCGUUGAACCCCAUUCGUGAUGGGGAUCGGGGAUUGCAAUUAUUCCCCAUGAACGAGGAAUUCCCAGUAAGUGCGGGUCAUAAGCUUGCGUUGAUUAAGUCCCUGCCCUUUGUACACACCGCCCGUCGCUACUACCGAUUGGAUGGUUUAGUGAGGCCCUCGGAUCGGCCCCGCCGGGGUCGGCCCACGGCCCUGGCGGAGCGCUGAGAAGACGGUCGAACUUGACUAUCUAGAGGAAGUAAAAGUCGUAACAAGGUUUCCGUAGGUGAACCUGCGGAAGGAUCAUUAACGUUGGCGAGAGCGUGGCAAGCGGCGGCGGCCCGCGUCUGCCUGCCCGCCCGCCCUGCUCGCUCUCUCGCCUCCUCCACCUGCGCGGCGCGGGACGCGAGGGCG
CentroidHomfold
Turbofold
............................................((((.(((.((((.(((((..(((.(((((...(((...((((((.(((((.((((((((.((...((((.........................(((((.((.((((((((((((((..(((..((........(.(((((((...............((((((.(((((((((((((((((((((...(.(((((((....(((((......((.(((((...((((...........(((...((((((((((....(((((...(((.((((((...(((............(((((....((((..((((((((...)))).)))).))))........((((.........)))).........((((.(((((.....(((((....))))).....))))).)))).....(((.....))).......(((...(((((((.......((((......((((...((((((....))))))...)))))))).......((((((.((...(((((..(((((((((((((....)))))))))..))))))))).)).))))))..)))))))..)))..(((.((.((((.((((......)))))))))).)))..((((((.((((((((.(((.(..(((.(((...((((((((.....)))))))))))))))))).))))...)))))))))).((((((...((((((........)))).))...)))..))).((((.(((((..((..........(((((......)))))..((((((.....((..(((((((((.(((....)))..))))).))))..))..)).))))....((((((....))))))((......))))..))))).)))).(((((.((..((((....(((.....)))....))))..)).)))))...........(((((((((((((..((((.(((((((..(((.((((....)))).))).))))))))))).((((((.(((..((((.(((((...(((((((......)))))))....))))))))).((...((((((((.....))))))))......)).((((..((....(((((.(((............(((((((((((((....)))))))))))))))).)))))..))..))))...............))).)))))).(((((.((((((((...((((......))))....)))))))).))))).......((((((((((.....)))))))))).................(((((((.......((((.........))))....))))))).......))).)))))).))))..((((((.(((((....))))))))))))))))(((((.(((..((((.....))))..))).))))).....((((....))))..........((((((((.((((((((.((((.....))))((((...))))............................((...(((....)))...))...............))))))))))))))))..))))))))).))).)))))....(((((((((..((.....((((.(((.............))).))))....)).))))))))).......))))))..))))...)))(((((.............)))))..(((((.....))))).................))))...)))))))............))))).....))))))).).......)))))))))...)))))))..))))).)))).)).(((...)))...((.(((((((...))))))).)).((((..........)))).........((....)).......(((((((.....)))))))............................))))))).)..((((.((..((((((((((.(((..((((.((...(((((.((((((((((((.....))))))))))))...)))))...)).))))..))).)))))))))).)).)))).................((((((((....))))))))...........))..)))..))))..)))..)))).))).)))))))...)))))))).)))))))))))))))))..)))..))))).)))..))))).)))).)))..)))). (212.9)
Locarna
........((((((((((((....((((((.((.((.........)).)).)))))))))(((..((((((......)))))).)))(((((((.(((((...(((((....)))))....)))..............)))))))))......(((.(((((((((((((((.....))))))))).....).))))))))((((..(((((((...)))))))..)))).))))(((((((((.......((((((.((.((.((..((((((((.(((....))))))))).)))))).))))))))........................(((...)))....)))))))))(((((((.((.((((.((((.......)))))))))........).)))..........................((((.((((((((((((((...))))))))))))................(((((((((((((((((.((((.(.((((((((.....((((((((.................))))...)))).(((((.(((((......))))).)))))(((..........)))..((.((((((.......((((((......((((((((((((.....))))).((((((((..(((((((((.(((...........)))..)))))).)))..))))))))...................((((((((((((((((...(((((((((.((....))))))...))))).)))))))))).((((((.((((.((....))..)))).))))))......)))))).(((..(((((((((((((.((...)))))).))))))))..))))((((.(((((((((((((((((((((((((((......))))))..))))))))).......................))))))(((((((((((....))))))..(((...((.((((((.......)))))).)).)))))))).)))))).)))).((((..((((((((((....(((.....)))....))))))))))))))((((((..((((((..(..((....((((....(((((((((((((((......))))...)))))))))))))))...((((((....)).))))))..)..))).))).))))))...((((((((((((......((.(...((((((((............))))))))).))))...))))((((....((.(((((((((.((((((((((((((....)))))))))))))).))))...))...))).))))))........)))))).)))))))....((((((((((((((((.((((.....)))).))))..)))))))))))))))))).)))))).))((((((((((.....))))))))))..))))))))((((..(((((((((((.(((((((((........))))))..))).))))........).))))))..))))).))))))))(((((((..................(((((((((((.((....)).)))....))....)))))))))))))........................((((((((((..(((((..((((....)))).)))))..))))))))))))))))....)))).))).(((((.((..((((..((((((((((.((......))))))))))))...))))))))))).....(((((((.((((((((((((((((((...(((((..((((.(((.............))).)))).)))))..))))))))).............))))))))....).)))))(((((.((....)).)))))....(((((.....)))))((.(((((((((((((((....)).))).........)))))...........))))).))))....)).)))).(((((((((.(((((((((.((...(((((.((((((((((((.....))))))))))))...)))))...)).))))))))).))))))))))))).....................(((((((((....)))))))))..........................)))))..........
RNAfold
((((..(((((((((((((((((.((((((((.((((.((....)))))).)))(((((((.....(((.((((((((((((((((((((.((((.((.(((((((((...))))))))).......)).)))).)))))((((((((....))))))))..((((((((.(((((....((((((.((((.(((..(((((((((((((((.(((((((.(.((.((((....((((.(((....))))))))))).)).))))))))))))))....(((.(((((.((((((((.....)))))).((((((((..((((....((((((((.......)))))..((((..((((((((...))).))))).))))........)))...))))..)).)))))).....((((.(((((.....(((((....))))).....))))).))))......(((.((((((....(((((((..(((((((((.(((.((((......((((...((((((....))))))...)))))))).))).))((((((.((...(((((..(((((((((((((....)))))))))..))))))))).)).))))))..))))))).......(((.((.((((.((((......)))))))))).)))..((((((.((((((((.(((...((((.(((...((((((((.....)))))))))))))))))).))))...)))))))))).(((......)))(((........))))))))))))))))..)))..))))))).)))..((((...(((((......)))))...)))).............((((((.(((....)))..))))))...((((.((............)).)))))))))))))...))).))))..))))))((((.(((((.((..((((....(((.....)))....))))..)).))))).........(((((((((((((((..(((.((((((((((((((((((....)))).)..))))))))..)))))))).((((((.((((...(((((.....(((((((((.((((((.((((((((.(.......((((((((.....)))))))).......).))))....))))..))))))..)))))))))..(((((((((((((....)))))))))))))((((((.......))))))........)))))...))))))))))(((((.((((((((...((((......))))....)))))))).))))).......((((((((((.....)))))))))).................(((((((.(.....((((.........))))..).))))))).......))).)))))).)))).))(((((.(((((....)))))))))).)))).(((((((((..(((((...))))).)))))))))((((.(((((....)))))..)))).......))))).).)))))))..))))((((.(((((...)))).....).)))).))))))...))))).))))))))))...((((((((..(.(((((((....((((..(((((....(((((.((((...(((((.(((((((........))))))....((((.(((.............))).))))...).)))))..)))).)))))(((((.......)))))..(((((.(.........).)))))..(((((.....))))).)))))..)))).......))))))).)..))......)))))).))))))))))))))......((((...(((((((..((.(((((..((((....)))).)))))((((((.((.(((((((...))))))).))(((((..........)))))....((..((....))..))....)))))).....))..)))))))...))))...))))).........(((((((.(((((((.((..((((((((((.(((..((((.((...((((((((((((((((((.....)))))))))))).).)))))...)).))))..))).)))))))))).)).)))).....(((.......((((((((((....))))))))))........)))..((((((((.((((((.(.(((((((((..((....))..).))).))))))))).))).))))))))..........)))))).))))..)))..)))). (-1005.80)
refold method
((((((.((((((((((((((....((((..((((..(.((((.((((((....)))))).)))).).)))))))))))))....(((((.((((.((.(((((((((...))))))))).......)).)))).)))))((((((((....))))))))..))))))))).)))))).(.((((...)))).)....((((((((((((((.(((((((.(.((.((((....((((.(((....))))))))))).)).)))))))))))))).(((.........)))((((((.....)))))).....(((((.((((.((((..(((((.......)))))....(((((((...............(((.(((.......(((...(((..........)))..)))....................................(((.(((.............((..((.((.(((.....))).)).))...))...))))))((((...((((((....))))))...))))....(((((..............(((....(((((((((((((....)))))))))..)))).....)))..............)))))........((.((((.((((......))))))))))..................(((....(((....(((((((.(.....).))))))))))......)))...((((((((....))))...))))....((.((((........)))).)).(.((....)).)...)))))).........(((....((((...))))..)))...............(((((((((.(((....))).).)))).))))...................................(((((((.......((((((((.((....))))))...))))))))))))))))))........................................(((.(.((((((((((((((((....)))).)..))))))))))).).)))...((....(((.((((((..(((((((......)))))))..).))))))))..))................................((((.......))))............................((.((.(((((((...............))))))).))))............((((......(((((((((.((((((((((((((......))).)))..)))))))).))))).....((....))...)))).....))))....................(((((((.......((((.........))))....)))))))..........((((((((((..(.((((((.(((((....))))))))))).)..)))...((....))..))))....)))..............((((....)))).........))))..(((((.(((((((......(((((..(((.((((((..................((...))...(((((......((((((.......((.(((........))).)).....))))))...((.(((....((((((((((.(((.((..........(((.((......))))).)).))))))...........((((..((((..(.(((.(.(((....)))).))).)..))))..))))........(((((.....)))))...............))).))))......))))).......)))))...)).)))).)))....(((.(((.((((((.(.(..((.(((.((((....)))).))))).))))))))...))).)))...........(((((..........)))))...........)))))........((((((.....))))))..............)))))))))).)).......((.(..((((.((....((((((((.(((..((((.((...((((((((((((((((((.....)))))))))))).).)))))...)).))))..))).))))))))...)).))))...).)).........(((((((((....)))))))))(((........(..((((((((.((((((.(.(((((((((..((....))..).))).))))))))).))).))))))))..))))......))))...))))))))))))). (-724.30)
proposed method
..........................................................................................................................................................................................................................................................................................................................................((((.........))))((..((((((...(.((..((.....(((.(((..((....((.....(..........)....)).))......(((.......(((.(....((....(((....................((.....((.(((.....))).))......)).........((((...(((((......)))))...))))((..(((((..............(.(..(....................................).).)....(......)..)))))......)).(.((((..(((......))).)))))...)))...))..).))).(((....(((.....((((((.........)))))).)))......)))...(((.((((....))))....)))))).((.(((..........))).)).(.((....)).)...)))))).).....(.(((...((((.....))).))))).)...)).).....((..(((((.(((....))).).))))...))......(...(...........)...).........(((((........((((.....((....)).......)))).)))))..))))))..)).........(.(.......(.((...(((..(......(.(.((.(((...........................))).)).).).....((.(..(((.(((((...........................))))))))).))..(((((..(.......((..((.......))..((.......)).....))......)..))..))).......((.(..(.((..(...............)..)).)..)))....)....(((..(...(...((((..((..((((((((...((........))......))))))))..)).......((....))...))))..)...)...))..))))...)).)....((((((....(...((((.........))))...).))))))..........(((.((..((..(.((((((.(............))))))).)..))....((....))...)).....))).).).(((......((((....))))....))).........((((.((((((...((..(((((..(((.((((((......((........))..........(((((.(....(((((.....(..(..(((........)))..)....).)))))...((.(((...(.((((((....(((.(((((....)))..(.((......)))...)).)))....(((...(...((((...(((..(.(((.(.(((....)))).))).)..)))...))))..)..(..(((((.....)))))....)...)))....))).))).....).))))).....).)))))...)).)))).))).(...((.(((........(.......(((.(.((....)).).)))....).........))).))......(.....(((((..........))))).....)..)..))))).....(..((..(.......)..))..)......))....))))))))).)...(.(..((.(..((((.((..(.((((.(((.(((..(.((..(...((.((((((((.(((...........))).))))).).)).))...)..)).)..))).))).)))))..)).))))...).))...)..)..((.((((((....)))))).))..................................................................................................................
